# Supplementary material for: GeneChip analysis of human embryonic stem cell differentiation into hemangioblasts: an in silico dissection of mixed phenotypes
Source: Genome Biol. 2007 Nov 13;8(11):R240. doi: 10.1186/gb-2007-8-11-r240 (PMC2258184; doi:10.1186/gb-2007-8-11-r240)
Supplement: Additional data file 3 — Genes that are down-regulated upon differentiation of ESCs into EBs. [file gb-2007-8-11-r240-S3.xls]

## Sheet: down reg es to eb
Symbol	Name	P.Value	B	fc
DCAMKL1	doublecortin and CaM kinase-like 1	0.0588802	2.52095	38.7754
SOX2	SRY (sex determining region Y)-box 2	0.043573	3.35438	24.7774
USP44	ubiquitin specific peptidase 44	0.136918	0.988209	17.6324
LEFTY1	left-right determination factor 1	0.0664278	2.23655	16.8712
CACNA2D3	calcium channel, voltage-dependent, alpha 2/delta 3 subunit	0.043573	3.42719	16.7356
LOC388638	NA	0.0914835	1.67734	12.9399
SERPINE1	serpin peptidase inhibitor, clade E (nexin, plasminogen activator inhibitor type 1), member 1	0.147666	0.875639	10.2519
NA	NA	0.136452	1.04604	10.0248
POLR3G	polymerase (RNA) III (DNA directed) polypeptide G (32kD)	0.0588802	2.46493	9.80505
SFRP2	secreted frizzled-related protein 2	0.0664278	2.14238	9.27196
C2orf31	chromosome 2 open reading frame 31	0.182133	0.528785	8.7248
LGALS1	lectin, galactoside-binding, soluble, 1 (galectin 1)	0.148413	0.857162	8.28437
SERPINE1	serpin peptidase inhibitor, clade E (nexin, plasminogen activator inhibitor type 1), member 1	0.198428	0.225024	7.96464
GAP43	growth associated protein 43	0.0588802	2.52873	7.93382
GAL	galanin	0.0870377	1.74761	7.88217
MAT2A	methionine adenosyltransferase II, alpha	0.165994	0.696664	7.83067
FGF2	fibroblast growth factor 2 (basic)	0.0664278	2.16377	7.28884
DCAMKL1	doublecortin and CaM kinase-like 1	0.18837	0.421248	7.15437
SEPHS1	selenophosphate synthetase 1	0.182133	0.550953	7.08766
DNMT3B	DNA (cytosine-5-)-methyltransferase 3 beta	0.101195	1.47706	7.03109
FLJ12505	NA	0.043573	3.21477	7.01582
PTPRZ1	protein tyrosine phosphatase, receptor-type, Z polypeptide 1	0.0556673	2.71491	6.92314
CXCL5	chemokine (C-X-C motif) ligand 5	0.205239	0.12139	6.84181
CAV1	caveolin 1, caveolae protein, 22kDa	0.0588802	2.44885	6.45991
LCK	lymphocyte-specific protein tyrosine kinase	0.11926	1.30904	6.14926
FLJ20449	NA	0.119919	1.29529	6.12511
NODAL	nodal homolog (mouse)	0.0925274	1.63845	5.93736
SEPHS1	selenophosphate synthetase 1	0.149154	0.83194	5.62847
KIAA0555	NA	0.0697772	2.05893	5.5975
RIS1	NA	0.149154	0.844778	5.58156
NA	NA	0.0824614	1.85412	5.5567
NODAL	nodal homolog (mouse)	0.0495151	3.00407	5.52092
VSNL1	visinin-like 1	0.12806	1.11783	5.39973
SFRP2	secreted frizzled-related protein 2	0.0824614	1.9159	5.37843
NA	NA	0.157081	0.781971	5.11929
GABRB3	gamma-aminobutyric acid (GABA) A receptor, beta 3	0.110457	1.39602	5.11301
NA	NA	0.140512	0.93749	4.89905
ZNF206	zinc finger protein 206	0.175502	0.617711	4.82966
GPATC4	G patch domain containing 4	0.0870377	1.75442	4.7517
CYP2S1	cytochrome P450, family 2, subfamily S, polypeptide 1	0.136918	1.00128	4.71276
FOSL1	FOS-like antigen 1	0.0824614	1.87236	4.68902
ALDH3A2	aldehyde dehydrogenase 3 family, member A2	0.14105	0.919743	4.63884
GPC4	glypican 4	0.0588802	2.51869	4.58837
FAM46B	family with sequence similarity 46, member B	0.118734	1.32205	4.39672
GABRB3	gamma-aminobutyric acid (GABA) A receptor, beta 3	0.0824614	1.8149	4.38444
TIMP4	TIMP metallopeptidase inhibitor 4	0.128106	1.10372	4.32265
LCK	lymphocyte-specific protein tyrosine kinase	0.209582	0.0637488	4.30712
NA	NA	0.198428	0.259962	4.26479
PA2G4	proliferation-associated 2G4, 38kDa	0.198428	0.288988	4.25527
NA	NA	0.205239	0.121334	4.23622
NA	NA	0.198428	0.180987	3.91495
GPATC4	G patch domain containing 4	0.13977	0.960794	3.88836
CKMT1B	creatine kinase, mitochondrial 1B	0.188544	0.402103	3.87935
EPHA1	EPH receptor A1	0.0664278	2.20442	3.8445
VSNL1	visinin-like 1	0.198428	0.278606	3.7578
GPC4	glypican 4	0.0821121	1.93585	3.69958
THY1	Thy-1 cell surface antigen	0.125705	1.15717	3.6491
POU5F1	POU domain, class 5, transcription factor 1	0.198428	0.229264	3.64594
NPM3	nucleophosmin/nucleoplasmin, 3	0.198428	0.301497	3.63999
PLAU	plasminogen activator, urokinase	0.101195	1.47105	3.61487
FLJ12505	NA	0.1214	1.27648	3.5503
THY1	Thy-1 cell surface antigen	0.198428	0.290841	3.49159
ITGB1BP3	integrin beta 1 binding protein 3	0.18837	0.420052	3.45649
PGBD5	piggyBac transposable element derived 5	0.125705	1.16409	3.44223
PIPOX	pipecolic acid oxidase	0.0925274	1.63465	3.41453
NCOA5	nuclear receptor coactivator 5	0.149154	0.834843	3.4008
KIAA1576	NA	0.0996581	1.54361	3.39118
FOXG1B	forkhead box G1B	0.198428	0.212442	3.38552
GAP43	growth associated protein 43	0.21294	0.0286246	3.35115
TNFRSF12A	tumor necrosis factor receptor superfamily, member 12A	0.0914835	1.67118	3.24989
KIAA1727	NA	0.125023	1.23532	3.22341
GREM1	gremlin 1, cysteine knot superfamily, homolog (Xenopus laevis)	0.211879	0.0456617	3.1834
C18orf17	chromosome 18 open reading frame 17	0.209582	0.0721163	3.15549
PSAT1	phosphoserine aminotransferase 1	0.211895	0.0371463	3.0804
CALB1	calbindin 1, 28kDa	0.198428	0.291174	3.03721
FLJ30707	NA	0.209582	0.0772966	2.8952
CHAF1A	chromatin assembly factor 1, subunit A (p150)	0.182133	0.548894	2.86842
RIP	NA	0.18837	0.443983	2.85145
MAMDC2	MAM domain containing 2	0.166368	0.681575	2.81485
ETV4	ets variant gene 4 (E1A enhancer binding protein, E1AF)	0.19265	0.364212	2.77986
DRIM	NA	0.19265	0.361931	2.72299
GABRA5	gamma-aminobutyric acid (GABA) A receptor, alpha 5	0.198428	0.217449	2.61469
SPATA13	spermatogenesis associated 13	0.184451	0.490933	2.56482
HMGB3	high-mobility group box 3	0.213487	0.00540706	2.46348
NA	NA	0.188544	0.408921	2.294
CLDN6	claudin 6	0.206236	0.104971	2.29375
GYG2	glycogenin 2	0.213288	0.0147035	2.21274
