# Supplementary material for: GeneChip analysis of human embryonic stem cell differentiation into hemangioblasts: an in silico dissection of mixed phenotypes
Source: Genome Biol. 2007 Nov 13;8(11):R240. doi: 10.1186/gb-2007-8-11-r240 (PMC2258184; doi:10.1186/gb-2007-8-11-r240)
Supplement: Additional data file 4 — Genes that are down-regulated upon differentiation of ESCs into BCs. [file gb-2007-8-11-r240-S4.xls]

## Sheet: down regulated ES to BC
ID	Symbol	Name	M	A	t	P.Value	B	fc	1/x
231381_at	CACNA2D3	calcium channel, voltage-dependent, alpha 2/delta 3 subunit	8.16919	6.49096	33.1579	0.000679225	6.04705	287.852	0.003474
220184_at	NANOG	Nanog homeobox	5.31234	7.03617	26.0465	0.00209931	5.62606	39.7351	0.0251667
235343_at	FLJ12505	NA	4.63134	4.95512	24.9177	0.00221154	5.532	24.784	0.0403487
214240_at	GAL	galanin	6.26158	7.31163	20.1623	0.00550517	5.00224	76.7225	0.013034
204984_at	GPC4	glypican 4	3.7637	6.81813	20.1027	0.00550517	4.99385	13.5827	0.073623
228038_at	SOX2	SRY (sex determining region Y)-box 2	5.72241	6.39105	19.767	0.00567891	4.94566	52.798	0.0189401
223121_s_at	SFRP2	secreted frizzled-related protein 2	4.65969	6.40598	19.2496	0.00621286	4.86796	25.2759	0.0395634
204469_at	PTPRZ1	protein tyrosine phosphatase, receptor-type, Z polypeptide 1	4.03973	5.93954	18.3348	0.00740495	4.71953	16.4467	0.0608025
223122_s_at	SFRP2	secreted frizzled-related protein 2	5.20352	6.30422	17.2786	0.00811402	4.5286	36.8482	0.0271383
208286_x_at	POU5F1	POU domain, class 5, transcription factor 1	4.84704	8.5611	17.3525	0.00811402	4.5427	28.7808	0.0347453
227830_at	GABRB3	gamma-aminobutyric acid (GABA) A receptor, beta 3	3.81717	7.12297	17.474	0.00811402	4.56564	14.0956	0.0709441
214397_at	MBD2	methyl-CpG binding domain protein 2	3.23017	6.20273	17.4271	0.00811402	4.55683	9.38378	0.106567
206653_at	POLR3G	polymerase (RNA) III (DNA directed) polypeptide G (32kD)	4.78284	5.69006	17.015	0.00849659	4.47734	27.5282	0.0363264
204983_s_at	GPC4	glypican 4	3.08558	6.31609	16.7195	0.00902003	4.418	8.48891	0.117801
223642_at	ZIC2	Zic family member 2 (odd-paired homolog, Drosophila)	5.49545	6.69665	16.187	0.0104269	4.30591	45.1123	0.0221669
227997_at	IL17RD	interleukin 17 receptor D	4.21831	5.98179	15.9509	0.0109231	4.25397	18.6139	0.0537234
237193_s_at	NA	NA	4.79491	6.53493	15.0158	0.0130437	4.03349	27.7596	0.0360236
219740_at	FLJ12505	NA	3.22094	5.26584	15.0118	0.0130437	4.03249	9.32392	0.107251
214396_s_at	MBD2	methyl-CpG binding domain protein 2	3.18617	6.34997	14.2292	0.0161519	3.82803	9.10194	0.109867
229518_at	FAM46B	family with sequence similarity 46, member B	3.42599	7.84812	13.8148	0.0185478	3.71162	10.7479	0.093041
204944_at	PTPRG	protein tyrosine phosphatase, receptor type, G	3.00944	5.70287	13.5118	0.0199236	3.62264	8.05252	0.124185
206286_s_at	TDGF1	teratocarcinoma-derived growth factor 1	5.83074	8.66436	13.4406	0.0200079	3.60126	56.915	0.0175701
1569023_a_at	NA	NA	6.58417	6.59458	13.041	0.0203848	3.47759	95.9473	0.0104224
206268_at	LEFTY1	left-right determination factor 1	4.86728	6.66547	13.0821	0.0203848	3.4906	29.1876	0.0342612
1553874_a_at	ZNF206	zinc finger protein 206	4.10628	5.83395	13.1844	0.0203848	3.52269	17.2232	0.0580611
209583_s_at	CD200	CD200 antigen	3.47417	6.3851	13.2056	0.0203848	3.52928	11.1129	0.0899853
230067_at	NA	NA	3.24056	5.59883	12.9181	0.0203848	3.43828	9.4516	0.105802
239752_at	NA	NA	2.88587	6.85892	13.335	0.0203848	3.56919	7.39152	0.13529
217997_at	PHLDA1	pleckstrin homology-like domain, family A, member 1	2.34058	6.28036	13.0477	0.0203848	3.47974	5.06505	0.197431
237896_at	NODAL	nodal homolog (mouse)	2.28048	4.59551	12.9324	0.0203848	3.44291	4.8584	0.205829
214023_x_at	TUBB-PARALOG	NA	5.55239	8.53583	12.538	0.0207304	3.31282	46.9283	0.0213091
203130_s_at	KIF5C	kinesin family member 5C	2.97629	7.16852	12.4985	0.0207304	3.29943	7.86957	0.127072
205977_s_at	EPHA1	EPH receptor A1	2.25223	7.303	12.586	0.0207304	3.32899	4.76418	0.2099
219955_at	ECAT11	NA	6.13388	8.61603	12.3926	0.0212589	3.26317	70.2235	0.0142402
229800_at	DCAMKL1	doublecortin and CaM kinase-like 1	5.38432	4.98362	12.1604	0.0212589	3.18195	41.7677	0.0239419
203448_s_at	TERF1	telomeric repeat binding factor (NIMA-interacting) 1	4.59484	7.47844	12.1194	0.0212589	3.16738	24.165	0.0413822
206023_at	NMU	neuromedin U	4.37732	6.76632	12.1063	0.0212589	3.1627	20.7828	0.0481168
208940_at	SEPHS1	selenophosphate synthetase 1	3.94602	7.82221	12.1328	0.0212589	3.17214	15.4124	0.0648829
220668_s_at	DNMT3B	DNA (cytosine-5-)-methyltransferase 3 beta	3.86644	9.07663	12.3008	0.0212589	3.23134	14.5852	0.0685625
228906_at	CXXC6	CXXC finger 6	3.31953	6.48007	12.2651	0.0212589	3.21888	9.98336	0.100167
232111_at	NA	NA	3.13784	5.95748	12.2812	0.0212589	3.22452	8.80203	0.11361
227769_at	EIF4E3	eukaryotic translation initiation factor 4E member 3	2.49158	4.70247	12.1859	0.0212589	3.191	5.62394	0.177811
225958_at	M6PR	mannose-6-phosphate receptor (cation dependent)	3.68007	7.4143	11.9846	0.021668	3.11883	12.8177	0.078017
227690_at	GABRB3	gamma-aminobutyric acid (GABA) A receptor, beta 3	3.22207	4.38507	12.0075	0.021668	3.12713	9.33123	0.107167
225846_at	RBM35A	RNA binding motif protein 35A	3.39814	5.75591	11.9087	0.0220348	3.09113	10.5424	0.0948548
204422_s_at	FGF2	fibroblast growth factor 2 (basic)	3.17413	4.17148	11.888	0.0220348	3.08352	9.02627	0.110788
203065_s_at	CAV1	caveolin 1, caveolae protein, 22kDa	2.72242	6.81017	11.794	0.0227122	3.04873	6.59979	0.15152
231310_at	NA	NA	3.78889	8.50387	11.5921	0.0238957	2.97255	13.822	0.0723485
220892_s_at	PSAT1	phosphoserine aminotransferase 1	2.9279	7.95494	11.5477	0.0238957	2.95553	7.61004	0.131405
242128_at	OTX2	orthodenticle homolog 2 (Drosophila)	3.22875	4.65449	11.4091	0.0252246	2.90177	9.37456	0.106672
237911_at	NA	NA	6.14908	6.63674	11.345	0.0254874	2.87655	70.9673	0.014091
204891_s_at	LCK	lymphocyte-specific protein tyrosine kinase	3.38189	5.87336	11.0829	0.0285315	2.77121	10.4244	0.0959292
210265_x_at	LOC441628	NA	5.13847	7.76596	11.0531	0.0286102	2.75899	35.2235	0.0283901
208939_at	SEPHS1	selenophosphate synthetase 1	4.31555	8.00936	10.9737	0.0294173	2.72623	19.9118	0.0502215
206012_at	LEFTY2	left-right determination factor 2	5.09613	8.39376	10.9333	0.029669	2.70942	34.2048	0.0292357
219121_s_at	RBM35A	RNA binding motif protein 35A	3.25363	6.61383	10.8627	0.0301654	2.6798	9.53765	0.104848
204471_at	GAP43	growth associated protein 43	2.67982	5.07346	10.7144	0.0316425	2.61674	6.40776	0.156061
240616_at	NA	NA	2.26542	5.34917	10.7325	0.0316425	2.62449	4.80793	0.20799
211668_s_at	PLAU	plasminogen activator, urokinase	2.2183	6.15614	10.6949	0.0316425	2.60836	4.65344	0.214895
213869_x_at	THY1	Thy-1 cell surface antigen	2.40058	7.06672	10.6394	0.0321504	2.58435	5.28014	0.189389
205399_at	DCAMKL1	doublecortin and CaM kinase-like 1	4.30388	5.16007	10.5761	0.0322191	2.55674	19.7513	0.0506295
225564_at	SPATA13	spermatogenesis associated 13	1.99267	4.67306	10.3924	0.0347388	2.47532	3.97972	0.251274
1554007_at	NA	NA	4.24584	6.28806	10.2908	0.0359326	2.42938	18.9725	0.0527079
230916_at	NODAL	nodal homolog (mouse)	2.80967	7.39661	10.1949	0.0374281	2.38549	7.01124	0.142628
225601_at	HMGB3	high-mobility group box 3	2.05457	7.97499	10.041	0.0398776	2.31376	4.15421	0.24072
228415_at	AP1S2	adaptor-related protein complex 1, sigma 2 subunit	3.55791	8.22149	9.96703	0.0411191	2.27873	11.7771	0.0849107
219651_at	DPPA4	developmental pluripotency associated 4	4.1538	5.51076	9.91263	0.0416317	2.25275	17.8	0.0561798
1555963_x_at	B3GNT7	UDP-GlcNAc:betaGal beta-1,3-N-acetylglucosaminyltransferase 7	1.72216	4.90207	9.89196	0.0416317	2.24283	3.2993	0.303095
203413_at	NELL2	NEL-like 2 (chicken)	2.15667	5.93671	9.86046	0.0419646	2.22765	4.45883	0.224274
205603_s_at	DIAPH2	diaphanous homolog 2 (Drosophila)	4.40083	7.22842	9.79544	0.0427047	2.19611	21.1243	0.0473388
202712_s_at	CKMT1B	creatine kinase, mitochondrial 1B	2.76138	5.80147	9.80671	0.0427047	2.2016	6.78043	0.147483
231061_at	HDCMA18P	NA	6.26456	9.30614	9.70537	0.0435902	2.15195	76.8813	0.0130071
223062_s_at	PSAT1	phosphoserine aminotransferase 1	3.79964	8.45427	9.67833	0.0435902	2.13859	13.9254	0.0718114
204836_at	GLDC	glycine dehydrogenase (decarboxylating; glycine decarboxylase, glycine cleavage system protein P)	3.22414	7.15474	9.67818	0.0435902	2.13851	9.34463	0.107013
203256_at	CDH3	cadherin 3, type 1, P-cadherin (placental)	1.91242	8.12919	9.71172	0.0435902	2.15508	3.7644	0.265646
230423_at	LOC388638	NA	3.77738	7.01974	9.63144	0.0439788	2.11529	13.7122	0.072928
221911_at	ETV1	ets variant gene 1	2.51533	4.87006	9.64037	0.0439788	2.11974	5.7173	0.174908
210905_x_at	ASH1L	ash1 (absent, small, or homeotic)-like (Drosophila)	4.25945	7.91654	9.576	0.0442319	2.08755	19.1524	0.0522128
203453_at	SCNN1A	sodium channel, nonvoltage-gated 1 alpha	3.85759	6.50316	9.5808	0.0442319	2.08996	14.4961	0.0689841
237192_at	NA	NA	4.44612	5.49203	9.43545	0.0446496	2.01625	21.798	0.0458758
214532_x_at	POU5F1P1	POU domain, class 5, transcription factor 1 pseudogene 1	3.51626	8.97732	9.46325	0.0446496	2.03046	11.4419	0.087398
212560_at	SORL1	sortilin-related receptor, L(DLR class) A repeats-containing	2.91317	5.56658	9.43957	0.0446496	2.01835	7.53271	0.132754
209372_x_at	TUBB2	tubulin, beta 2	2.82924	9.03996	9.4678	0.0446496	2.03278	7.10701	0.140706
226415_at	KIAA1576	NA	1.8232	6.11442	9.41992	0.0446496	2.00828	3.53866	0.282593
223468_s_at	RGMA	RGM domain family, member A	2.25018	6.0908	9.31587	0.0463044	1.95446	4.75741	0.210198
1561101_at	KIAA0555	NA	2.21869	4.3246	9.30782	0.0463044	1.95026	4.6547	0.214836
223385_at	CYP2S1	cytochrome P450, family 2, subfamily S, polypeptide 1	2.60149	6.135	9.27627	0.0463501	1.93377	6.06912	0.164768
210964_s_at	GYG2	glycogenin 2	1.66841	6.28317	9.27488	0.0463501	1.93304	3.17864	0.3146
1570153_at	FLJ20449	NA	2.81935	5.37815	9.2284	0.0469324	1.9086	7.05846	0.141674
230100_x_at	PAK1	p21/Cdc42/Rac1-activated kinase 1 (STE20 homolog, yeast)	2.60699	4.98992	9.24044	0.0469324	1.91495	6.09231	0.164141
235048_at	KIAA0888	NA	2.45905	5.47016	9.18632	0.0477607	1.88634	5.49854	0.181866
203129_s_at	KIF5C	kinesin family member 5C	1.96741	6.41235	9.14588	0.048424	1.86482	3.91065	0.255712
226599_at	KIAA1727	NA	1.82951	6.10585	9.13857	0.048424	1.86091	3.55416	0.281361
226587_at	SNRPN	small nuclear ribonucleoprotein polypeptide N	3.10252	6.57613	9.07866	0.0489033	1.82877	8.58916	0.116426
209582_s_at	CD200	CD200 antigen	2.57082	4.89155	9.0744	0.0489033	1.82647	5.94148	0.168308
225944_at	NLN	neurolysin (metallopeptidase M3 family)	2.54588	6.46664	9.07526	0.0489033	1.82694	5.83964	0.171243
230195_at	NA	NA	4.75572	5.75324	9.0088	0.0501628	1.79094	27.0157	0.0370156
217165_x_at	MT1F	metallothionein 1F (functional)	3.05603	8.86808	8.97893	0.0503782	1.77465	8.31682	0.120238
227920_at	KIAA1553	KIAA1553	3.33526	7.33943	8.96317	0.0505162	1.76603	10.0929	0.0990798
209529_at	PPAP2C	phosphatidic acid phosphatase type 2C	2.49789	5.70976	8.941	0.0507344	1.75387	5.64859	0.177035
209421_at	MSH2	mutS homolog 2, colon cancer, nonpolyposis type 1 (E. coli)	2.4499	7.51415	8.93385	0.0507344	1.74994	5.46378	0.183024
207197_at	ZIC3	Zic family member 3 heterotaxy 1 (odd-paired homolog, Drosophila)	4.15176	6.53531	8.91613	0.050943	1.74018	17.7748	0.0562596
208941_s_at	SEPHS1	selenophosphate synthetase 1	3.68108	8.45855	8.87029	0.0516985	1.71482	12.8268	0.0779621
1554576_a_at	ETV4	ets variant gene 4 (E1A enhancer binding protein, E1AF)	1.90208	5.65313	8.88072	0.0516985	1.7206	3.73751	0.267558
203976_s_at	CHAF1A	chromatin assembly factor 1, subunit A (p150)	1.86281	7.06646	8.79898	0.053653	1.67504	3.63716	0.27494
212816_s_at	CBS	cystathionine-beta-synthase	2.01115	7.75011	8.73781	0.0546481	1.64058	4.03102	0.248076
205286_at	TFAP2C	transcription factor AP-2 gamma (activating enhancer binding protein 2 gamma)	2.92884	7.1677	8.65586	0.0567747	1.59395	7.61496	0.13132
237275_at	NA	NA	5.77648	7.31519	8.62802	0.0568874	1.57798	54.8145	0.0182434
211596_s_at	LRIG1	leucine-rich repeats and immunoglobulin-like domains 1	2.97143	5.93234	8.61625	0.0568874	1.57121	7.84312	0.1275
209169_at	GPM6B	glycoprotein M6B	2.92865	5.15043	8.60311	0.0568874	1.56364	7.61399	0.131337
206701_x_at	EDNRB	endothelin receptor type B	3.89961	6.42492	8.53666	0.058076	1.52513	14.9245	0.0670038
222696_at	AXIN2	axin 2 (conductin, axil)	2.18506	6.27875	8.53186	0.058076	1.52233	4.54746	0.219903
224632_at	GPATC4	G patch domain containing 4	1.99939	7.11906	8.54386	0.058076	1.52932	3.99832	0.250105
216836_s_at	ERBB2	v-erb-b2 erythroblastic leukemia viral oncogene homolog 2, neuro/glioblastoma derived oncogene homolog (avian)	2.28521	7.03538	8.47989	0.0590038	1.49193	4.87436	0.205155
224046_s_at	PDE7A	phosphodiesterase 7A	1.99192	4.62459	8.46051	0.0590038	1.48053	3.97767	0.251404
221605_s_at	PIPOX	pipecolic acid oxidase	1.60993	5.56239	8.46507	0.0590038	1.48322	3.05237	0.327614
223234_at	MAD2L2	MAD2 mitotic arrest deficient-like 2 (yeast)	2.68574	7.99019	8.41752	0.0596076	1.45515	6.43412	0.155422
230441_at	KIAA1909	NA	1.52923	5.98446	8.35118	0.0618433	1.41565	2.88631	0.346463
202540_s_at	HMGCR	3-hydroxy-3-methylglutaryl-Coenzyme A reductase	1.69023	7.81064	8.32703	0.0621099	1.40118	3.22707	0.309878
224753_at	CDCA5	cell division cycle associated 5	1.67608	7.39984	8.3291	0.0621099	1.40242	3.19559	0.312931
205625_s_at	CALB1	calbindin 1, 28kDa	1.96623	4.05734	8.31102	0.0624059	1.39156	3.90745	0.255921
223710_at	CCL26	chemokine (C-C motif) ligand 26	1.51696	4.91353	8.22971	0.0647043	1.34234	2.86188	0.34942
203298_s_at	JARID2	Jumonji, AT rich interactive domain 2	2.8863	9.23075	8.20129	0.0648888	1.325	7.39369	0.13525
226549_at	SBK1	SH3-binding domain kinase 1	2.29447	6.43842	8.17928	0.0654385	1.31152	4.90575	0.203843
205206_at	KAL1	Kallmann syndrome 1 sequence	3.56338	5.9428	8.16539	0.0656851	1.30299	11.8219	0.0845891
231690_at	NA	NA	2.41878	4.87993	8.11956	0.0666898	1.27473	5.34717	0.187015
203798_s_at	VSNL1	visinin-like 1	2.39655	4.54157	8.07681	0.0678258	1.24819	5.26542	0.189918
204745_x_at	MT1G	metallothionein 1G	2.82825	8.96422	8.03196	0.0695132	1.22017	7.10214	0.140803
210524_x_at	NA	NA	2.79185	7.95106	8.02004	0.0697019	1.21269	6.92517	0.144401
229796_at	SIX4	sine oculis homeobox homolog 4 (Drosophila)	1.45129	5.88244	8.01247	0.0697019	1.20793	2.73453	0.365693
204724_s_at	COL9A3	collagen, type IX, alpha 3	2.59993	6.82414	7.99387	0.0702133	1.19623	6.06257	0.164947
216319_at	NA	NA	2.32792	4.55532	7.97738	0.0706322	1.18582	5.02081	0.199171
231407_s_at	KIFC2	kinesin family member C2	3.64205	7.35747	7.9591	0.0709618	1.17425	12.4844	0.0801001
223729_at	CECR2	cat eye syndrome chromosome region, candidate 2	1.69525	6.54243	7.94071	0.0713084	1.16259	3.23832	0.308802
241682_at	KLHL23	kelch-like 23 (Drosophila)	1.43856	5.21975	7.92962	0.0714858	1.15554	2.7105	0.368936
219225_at	PGBD5	piggyBac transposable element derived 5	1.70387	5.03534	7.92133	0.0715313	1.15026	3.25774	0.306961
214974_x_at	CXCL5	chemokine (C-X-C motif) ligand 5	3.36278	3.89999	7.90582	0.0719275	1.14037	10.2872	0.0972082
208850_s_at	THY1	Thy-1 cell surface antigen	2.09897	6.48645	7.88225	0.0723249	1.12529	4.28402	0.233425
224048_at	USP44	ubiquitin specific peptidase 44	4.06476	6.07705	7.80567	0.0727599	1.07594	16.7345	0.0597567
209167_at	GPM6B	glycoprotein M6B	3.01618	6.55816	7.83176	0.0727599	1.09282	8.09023	0.123606
212589_at	RRAS2	related RAS viral (r-ras) oncogene homolog 2	2.98114	7.90624	7.85094	0.0727599	1.10518	7.89611	0.126645
204890_s_at	LCK	lymphocyte-specific protein tyrosine kinase	2.56155	5.72302	7.82971	0.0727599	1.09149	5.90341	0.169394
225511_at	MGC35048	NA	1.69557	5.52654	7.80446	0.0727599	1.07515	3.23906	0.308732
209170_s_at	GPM6B	glycoprotein M6B	3.29231	5.60315	7.78378	0.073453	1.06173	9.79678	0.102074
205129_at	NPM3	nucleophosmin/nucleoplasmin, 3	2.12897	7.01155	7.75588	0.0739694	1.04355	4.37406	0.228621
230269_at	NA	NA	1.33349	5.8201	7.74416	0.0741055	1.03589	2.52011	0.396808
209168_at	GPM6B	glycoprotein M6B	2.82503	5.81865	7.73542	0.0742152	1.03017	7.08628	0.141118
218338_at	PHC1	polyhomeotic-like 1 (Drosophila)	3.19228	7.6341	7.6846	0.0752136	0.996763	9.14056	0.109403
225021_at	ZNF532	zinc finger protein 532	2.24165	5.76604	7.65971	0.0752136	0.980314	4.72939	0.211444
211450_s_at	MSH6	mutS homolog 6 (E. coli)	2.17494	7.30777	7.669	0.0752136	0.986461	4.51567	0.221451
223358_s_at	PDE7A	phosphodiesterase 7A	2.03626	6.64011	7.65838	0.0752136	0.979429	4.10182	0.243794
210416_s_at	CHEK2	CHK2 checkpoint homolog (S. pombe)	1.78558	6.49311	7.65938	0.0752136	0.980094	3.44758	0.290059
204597_x_at	STC1	stanniocalcin 1	1.71105	7.1063	7.66397	0.0752136	0.983134	3.274	0.305437
226844_at	MOBKL2B	MOB1, Mps One Binder kinase activator-like 2B (yeast)	1.42174	5.715	7.681	0.0752136	0.994388	2.67908	0.373263
203706_s_at	FZD7	frizzled homolog 7 (Drosophila)	2.53356	7.8109	7.6416	0.075765	0.968301	5.78997	0.172713
233297_s_at	FLJ20449	NA	1.96171	3.67097	7.63521	0.0757746	0.96406	3.89524	0.256724
201690_s_at	TPD52	tumor protein D52	2.94198	6.71692	7.61754	0.0762232	0.952294	7.68467	0.130129
212693_at	MDN1	MDN1, midasin homolog (yeast)	1.84	7.17351	7.61441	0.0762232	0.950213	3.5801	0.279322
230597_at	SLC7A3	solute carrier family 7 (cationic amino acid transporter, y+ system), member 3	4.52767	7.18424	7.57783	0.0774237	0.925755	23.0655	0.0433548
204271_s_at	EDNRB	endothelin receptor type B	4.3516	6.16447	7.54704	0.0774237	0.90506	20.4155	0.0489823
205850_s_at	GABRB3	gamma-aminobutyric acid (GABA) A receptor, beta 3	2.79925	4.51512	7.55709	0.0774237	0.91183	6.96077	0.143662
226789_at	EMB	embigin homolog (mouse)	1.74859	6.61505	7.54748	0.0774237	0.905362	3.36029	0.297593
203407_at	PPL	periplakin	1.9039	5.72392	7.52949	0.0777755	0.89323	3.74225	0.267219
205479_s_at	PLAU	plasminogen activator, urokinase	1.5728	7.54631	7.52595	0.0777755	0.890839	2.97482	0.336155
213283_s_at	SALL2	sal-like 2 (Drosophila)	2.56191	8.3167	7.5101	0.0782826	0.880118	5.9049	0.169351
229930_at	LOC150371	NA	1.29742	5.90019	7.50515	0.0782826	0.876761	2.45788	0.406854
225314_at	OCIAD2	OCIA domain containing 2	3.46529	8.21028	7.48521	0.0784882	0.863231	11.0448	0.0905405
207644_at	FOXH1	forkhead box H1	2.90322	7.09028	7.48537	0.0784882	0.86334	7.48092	0.133673
201689_s_at	TPD52	tumor protein D52	2.35661	4.81947	7.4843	0.0784882	0.862609	5.12167	0.195249
203297_s_at	JARID2	Jumonji, AT rich interactive domain 2	2.13876	9.53682	7.42899	0.0809746	0.824851	4.40382	0.227075
209875_s_at	SPP1	secreted phosphoprotein 1 (osteopontin, bone sialoprotein I, early T-lymphocyte activation 1)	3.10506	6.73242	7.38773	0.082549	0.796482	8.60431	0.116221
220454_s_at	SEMA6A	sema domain, transmembrane domain (TM), and cytoplasmic domain, (semaphorin) 6A	2.42269	7.59403	7.37983	0.082549	0.791027	5.36171	0.186508
210544_s_at	ALDH3A2	aldehyde dehydrogenase 3 family, member A2	2.08937	6.24412	7.38374	0.082549	0.793725	4.25562	0.234983
218522_s_at	BPY2IP1	BPY2 interacting protein 1	1.91979	6.66457	7.38221	0.082549	0.792673	3.78367	0.264293
220053_at	GDF3	growth differentiation factor 3	4.45888	6.96646	7.36504	0.0831017	0.7808	21.9916	0.045472
213629_x_at	MT1F	metallothionein 1F (functional)	3.3293	8.66501	7.33941	0.0841908	0.763032	10.0512	0.0994902
228191_at	NA	NA	2.43265	6.30898	7.33604	0.0841908	0.760689	5.39883	0.185225
204326_x_at	MT1X	metallothionein 1X	3.40123	9.24969	7.31849	0.084931	0.748472	10.5651	0.0946512
226548_at	SBK1	SH3-binding domain kinase 1	1.92073	6.679	7.30537	0.085408	0.739321	3.78614	0.264121
203961_at	NEBL	nebulette	1.44554	3.97881	7.28892	0.0857697	0.727816	2.72365	0.367154
243161_x_at	ZFP42	zinc finger protein 42	3.624	7.44307	7.26643	0.0861702	0.712044	12.3292	0.0811086
229700_at	LOC148203	NA	2.89978	6.72267	7.26158	0.0861702	0.708639	7.46313	0.133992
203705_s_at	FZD7	frizzled homolog 7 (Drosophila)	2.80082	6.98844	7.27282	0.0861702	0.716529	6.96838	0.143505
227117_at	XPOT	exportin, tRNA (nuclear export receptor for tRNAs)	1.36462	7.23275	7.26454	0.0861702	0.710718	2.57509	0.388335
230788_at	GCNT2	glucosaminyl (N-acetyl) transferase 2, I-branching enzyme	3.44607	6.90248	7.24517	0.0868757	0.697084	10.8986	0.0917551
226926_at	ZD52F10	NA	3.63594	6.5693	7.21659	0.0878387	0.676905	12.4316	0.0804404
206243_at	TIMP4	TIMP metallopeptidase inhibitor 4	1.85869	4.19677	7.19187	0.0889811	0.659376	3.62679	0.275726
218756_s_at	MGC4172	NA	1.64051	5.59176	7.18609	0.08903	0.655268	3.11776	0.320743
232985_s_at	DPPA4	developmental pluripotency associated 4	5.07513	7.24527	7.17401	0.0894911	0.646674	33.7106	0.0296642
221750_at	HMGCS1	3-hydroxy-3-methylglutaryl-Coenzyme A synthase 1 (soluble)	1.38212	6.87143	7.16882	0.0895049	0.642973	2.60651	0.383655
226555_at	NA	NA	1.40417	6.30035	7.15142	0.0903244	0.630549	2.64666	0.377835
218683_at	PTBP2	polypyrimidine tract binding protein 2	2.70876	6.59511	7.14147	0.0906571	0.623436	6.53762	0.152961
203449_s_at	TERF1	telomeric repeat binding factor (NIMA-interacting) 1	4.25813	7.38637	7.12984	0.0911061	0.615099	19.1348	0.0522608
232060_at	NA	NA	2.3222	4.33778	7.11294	0.0912606	0.602967	5.00095	0.199962
235363_at	NA	NA	1.70049	5.73254	7.12204	0.0912606	0.609506	3.25011	0.307682
231731_at	OTX2	orthodenticle homolog 2 (Drosophila)	1.60454	4.52347	7.11618	0.0912606	0.605298	3.04098	0.328841
205110_s_at	FGF13	fibroblast growth factor 13	3.15534	6.79182	7.10085	0.0917504	0.594269	8.9095	0.11224
218368_s_at	TNFRSF12A	tumor necrosis factor receptor superfamily, member 12A	1.28189	8.03004	7.08895	0.0922325	0.585689	2.43158	0.411256
1553875_s_at	ZNF206	zinc finger protein 206	2.50618	6.15994	7.07654	0.0923492	0.576727	5.68115	0.176021
235907_at	TMEM33	transmembrane protein 33	1.56037	4.96279	7.06904	0.0923492	0.5713	2.9493	0.339064
226482_s_at	F11R	F11 receptor	3.94804	8.06641	7.06274	0.0923973	0.56674	15.434	0.064792
216405_at	LGALS1	lectin, galactoside-binding, soluble, 1 (galectin 1)	2.77863	8.83011	7.02275	0.0942068	0.537688	6.86201	0.14573
201195_s_at	SLC7A5	solute carrier family 7 (cationic amino acid transporter, y+ system), member 5	2.35442	8.84861	7.02659	0.0942068	0.540483	5.1139	0.195546
242346_x_at	NA	NA	2.59482	6.36079	7.00589	0.0950703	0.525384	6.04113	0.165532
230519_at	FLJ30707	NA	1.65817	5.79204	6.98325	0.0963608	0.508811	3.15616	0.31684
221051_s_at	ITGB1BP3	integrin beta 1 binding protein 3	1.7849	6.47485	6.95687	0.0976165	0.489428	3.44594	0.290197
213927_at	MAP3K9	mitogen-activated protein kinase kinase kinase 9	1.56148	4.51261	6.93993	0.0985311	0.476945	2.95156	0.338804
211276_at	TCEAL2	transcription elongation factor A (SII)-like 2	2.99941	5.54072	6.91098	0.0988477	0.45553	7.99671	0.125051
227350_at	NA	NA	2.5811	4.91223	6.90901	0.0988477	0.454065	5.98394	0.167114
229377_at	GRTP1	growth hormone regulated TBC protein 1	2.31473	4.83683	6.90933	0.0988477	0.454306	4.97513	0.201
206860_s_at	FLJ20323	NA	1.52837	6.99387	6.90936	0.0988477	0.454331	2.8846	0.346668
232667_at	NA	NA	2.13383	4.63103	6.86037	0.102212	0.41787	4.38881	0.227852
205393_s_at	CHEK1	CHK1 checkpoint homolog (S. pombe)	1.78244	5.13349	6.85019	0.102216	0.410255	3.44008	0.290691
225348_at	FUSIP1	FUS interacting protein (serine/arginine-rich) 1	1.65673	5.06565	6.83876	0.102216	0.401697	3.153	0.317158
221489_s_at	SPRY4	sprouty homolog 4 (Drosophila)	1.60847	7.12818	6.8482	0.102216	0.408767	3.04929	0.327945
222771_s_at	MYEF2	myelin expression factor 2	1.28148	4.55186	6.8439	0.102216	0.405545	2.43088	0.411374
205591_at	OLFM1	olfactomedin 1	1.17551	4.43109	6.8416	0.102216	0.403827	2.25872	0.442729
236519_at	LOC138255	NA	1.98733	4.50292	6.81963	0.103046	0.387337	3.96503	0.252205
206117_at	TPM1	tropomyosin 1 (alpha)	3.58554	7.19535	6.78791	0.104895	0.363439	12.0048	0.0833
223681_s_at	INADL	InaD-like (Drosophila)	2.03686	4.12813	6.78018	0.105181	0.357593	4.10351	0.243694
232069_at	KIF26A	kinesin family member 26A	1.54486	5.98289	6.76841	0.105795	0.348687	2.91776	0.342729
222001_x_at	LOC440669	NA	2.07406	7.48643	6.75154	0.106159	0.33589	4.21069	0.237491
218016_s_at	POLR3E	polymerase (RNA) III (DNA directed) polypeptide E (80kD)	1.65576	7.30263	6.75978	0.106159	0.342147	3.15088	0.317371
231864_at	ZNF33A	zinc finger protein 33A	1.38492	5.29755	6.75165	0.106159	0.335969	2.61158	0.382911
237974_at	C14orf29	chromosome 14 open reading frame 29	2.82957	5.08244	6.70236	0.109225	0.298392	7.10865	0.140674
201850_at	CAPG	capping protein (actin filament), gelsolin-like	2.22126	7.32267	6.68237	0.110582	0.283073	4.66302	0.214454
205805_s_at	ROR1	receptor tyrosine kinase-like orphan receptor 1	2.71417	6.81519	6.6762	0.110767	0.27833	6.56217	0.152389
204465_s_at	INA	internexin neuronal intermediate filament protein, alpha	2.32049	6.31401	6.63218	0.112869	0.244395	4.99502	0.200199
205268_s_at	ADD2	adducin 2 (beta)	2.21758	6.5023	6.63924	0.112869	0.249855	4.65113	0.215001
227339_at	RGMB	RGM domain family, member B	1.2568	5.39448	6.59725	0.115285	0.217302	2.38965	0.418472
216963_s_at	GAP43	growth associated protein 43	1.79999	5.87138	6.59215	0.115396	0.21333	3.48217	0.287177
211721_s_at	ZNF551	zinc finger protein 551	1.71815	4.41117	6.57683	0.116437	0.201398	3.29014	0.303938
204286_s_at	PMAIP1	phorbol-12-myristate-13-acetate-induced protein 1	3.12883	5.3183	6.56351	0.116604	0.190995	8.74723	0.114322
226881_at	GRPEL2	GrpE-like 2, mitochondrial (E. coli)	1.54236	6.90754	6.56375	0.116604	0.191181	2.91271	0.343323
1568609_s_at	PDE4DIP	phosphodiesterase 4D interacting protein (myomegalin)	4.0269	5.78762	6.54625	0.1168	0.17748	16.3012	0.0613453
209737_at	MAGI2	membrane associated guanylate kinase, WW and PDZ domain containing 2	1.92594	4.06258	6.54788	0.1168	0.178759	3.79984	0.263169
204420_at	FOSL1	FOS-like antigen 1	1.47331	5.56135	6.5501	0.1168	0.180497	2.77658	0.360156
206204_at	GRB14	growth factor receptor-bound protein 14	1.97078	4.159	6.5418	0.116864	0.173992	3.9198	0.255115
213280_at	GARNL4	GTPase activating Rap/RanGAP domain-like 4	2.2573	5.57648	6.51669	0.118041	0.154258	4.78097	0.209162
229724_at	GABRB3	gamma-aminobutyric acid (GABA) A receptor, beta 3	3.97049	6.70951	6.50023	0.118588	0.141283	15.6761	0.0637916
220147_s_at	FAM60A	family with sequence similarity 60, member A	2.99193	9.51276	6.49706	0.118588	0.138778	7.95536	0.125701
202330_s_at	UNG	uracil-DNA glycosylase	2.51244	7.54214	6.49487	0.118588	0.137051	5.70583	0.175259
209137_s_at	USP10	ubiquitin specific peptidase 10	1.28575	6.2453	6.4891	0.118684	0.132485	2.43809	0.410157
202517_at	CRMP1	collapsin response mediator protein 1	1.51366	8.0705	6.47812	0.119379	0.123801	2.85533	0.350222
206461_x_at	MT1H	metallothionein 1H	2.90245	9.14482	6.46862	0.119598	0.116265	7.47696	0.133744
213709_at	BHLHB9	basic helix-loop-helix domain containing, class B, 9	2.74996	5.06678	6.46977	0.119598	0.117178	6.72697	0.148655
240987_at	NA	NA	3.15894	4.66489	6.44243	0.11965	0.0954515	8.93173	0.11196
212461_at	AZIN1	antizyme inhibitor 1	2.91672	8.35706	6.42588	0.11965	0.0822503	7.55129	0.132428
221245_s_at	C2orf31	chromosome 2 open reading frame 31	2.82486	7.09143	6.46134	0.11965	0.110488	7.08547	0.141134
209615_s_at	PAK1	p21/Cdc42/Rac1-activated kinase 1 (STE20 homolog, yeast)	2.72413	4.21744	6.42674	0.11965	0.0829395	6.6076	0.151341
209296_at	PPM1B	protein phosphatase 1B (formerly 2C), magnesium-dependent, beta isoform	2.68841	7.38044	6.44707	0.11965	0.0991417	6.44604	0.155134
1570266_x_at	NA	NA	2.67063	10.149	6.41903	0.11965	0.0767771	6.36707	0.157058
230493_at	TMEM46	transmembrane protein 46	2.00368	4.79907	6.42886	0.11965	0.0846299	4.01022	0.249363
221648_s_at	C1orf121	chromosome 1 open reading frame 121	1.72448	4.06147	6.44272	0.11965	0.0956832	3.30461	0.302607
217833_at	SYNCRIP	synaptotagmin binding, cytoplasmic RNA interacting protein	1.70757	6.78919	6.44328	0.11965	0.0961311	3.2661	0.306175
206018_at	FOXG1B	forkhead box G1B	1.69763	3.45256	6.42266	0.11965	0.0796779	3.24367	0.308293
201579_at	FAT	FAT tumor suppressor homolog 1 (Drosophila)	1.6733	7.30367	6.43084	0.11965	0.0862075	3.18942	0.313536
220368_s_at	KIAA2010	KIAA2010	1.49964	5.72807	6.44628	0.11965	0.0985151	2.82772	0.353642
233655_s_at	FAM29A	family with sequence similarity 29, member A	1.38247	5.11102	6.45186	0.11965	0.102957	2.60714	0.383562
1553976_a_at	RP11-529I10.4	NA	1.29054	7.47689	6.42193	0.11965	0.0790979	2.4462	0.408798
231022_at	NA	NA	1.62396	5.3684	6.39901	0.12125	0.0607548	3.0822	0.324443
229661_at	SALL4	sal-like 4 (Drosophila)	2.85282	8.7704	6.37597	0.123178	0.0422469	7.22412	0.138425
206783_at	FGF4	fibroblast growth factor 4 (heparin secretory transforming protein 1, Kaposi sarcoma oncogene)	2.2765	6.04309	6.35907	0.123711	0.0286301	4.845	0.206398
225532_at	CABLES1	Cdk5 and Abl enzyme substrate 1	1.80215	5.74596	6.3524	0.123711	0.023247	3.48739	0.286747
201013_s_at	PAICS	phosphoribosylaminoimidazole carboxylase, phosphoribosylaminoimidazole succinocarboxamide synthetase	1.58023	9.75335	6.35147	0.123711	0.0224946	2.99018	0.334428
228885_at	MAMDC2	MAM domain containing 2	1.28197	3.2732	6.35581	0.123711	0.0259977	2.43171	0.411234
203632_s_at	GPRC5B	G protein-coupled receptor, family C, group 5, member B	2.96457	7.44356	6.34397	0.124029	0.0164301	7.80592	0.128108
