# Supplementary material for: GeneChip analysis of human embryonic stem cell differentiation into hemangioblasts: an in silico dissection of mixed phenotypes
Source: Genome Biol. 2007 Nov 13;8(11):R240. doi: 10.1186/gb-2007-8-11-r240 (PMC2258184; doi:10.1186/gb-2007-8-11-r240)
Supplement: Additional data file 5 — Genes that are up-regulated upon differentiation of ESCs into EBs. [file gb-2007-8-11-r240-S5.xls]

## Sheet: up regulated ES to EB
Symbol	Name	P.Value	B	fc
HAPLN1	hyaluronan and proteoglycan link protein 1	0.043573	3.58144	298.84
HAND1	heart and neural crest derivatives expressed 1	0.182133	0.523949	138.769
HAPLN1	hyaluronan and proteoglycan link protein 1	0.0531391	2.83205	127.352
LOC145786	NA	0.0495151	3.05171	66.5442
HAPLN1	hyaluronan and proteoglycan link protein 1	0.0664278	2.23212	62.3336
LOC145786	NA	0.043573	3.4638	45.3824
MSX1	msh homeo box homolog 1 (Drosophila)	0.0650946	2.32965	37.6313
WNT5A	wingless-type MMTV integration site family, member 5A	0.0588802	2.48515	37.4898
LOC92162	NA	0.198428	0.217455	28.8285
CFC1	cripto, FRL-1, cryptic family 1	0.0531391	2.82835	24.0745
HOXB6	homeo box B6	0.182133	0.546326	22.6487
WNT5A	wingless-type MMTV integration site family, member 5A	0.0664278	2.24857	22.5781
ISL1	ISL1 transcription factor, LIM/homeodomain, (islet-1)	0.043573	3.39753	22.1911
AGTRL1	angiotensin II receptor-like 1	0.0664278	2.13435	21.2968
MSX2	msh homeo box homolog 2 (Drosophila)	0.113236	1.36757	17.7416
ANKRD37	ankyrin repeat domain 37	0.182133	0.526569	17.7114
PMP22	peripheral myelin protein 22	0.183177	0.51309	16.7263
SMAD6	SMAD, mothers against DPP homolog 6 (Drosophila)	0.0650946	2.36032	16.267
MXI1	MAX interactor 1	0.0664278	2.18708	16.2017
WSB1	WD repeat and SOCS box-containing 1	0.043573	3.29875	16.0356
HAPLN1	hyaluronan and proteoglycan link protein 1	0.0495151	2.96589	15.7643
HOXB3	homeo box B3	0.12806	1.11219	15.5706
CCNG2	cyclin G2	0.125705	1.16293	15.5
WNT5A	wingless-type MMTV integration site family, member 5A	0.043573	3.75575	15.2324
PCDH17	protocadherin 17	0.0531391	2.77139	14.9963
FOXF1	forkhead box F1	0.178586	0.596756	14.9935
HEY1	hairy/enhancer-of-split related with YRPW motif 1	0.043573	3.24403	14.6349
TFAP2A	transcription factor AP-2 alpha (activating enhancer binding protein 2 alpha)	0.0824614	1.82736	14.4983
FAM89A	family with sequence similarity 89, member A	0.198428	0.243874	13.9079
NA	NA	0.0588802	2.56932	13.8002
LOC201484	NA	0.0575266	2.64317	13.7475
RGS13	regulator of G-protein signalling 13	0.0531391	2.76854	13.134
TncRNA	NA	0.209582	0.0652985	12.739
LMO2	LIM domain only 2 (rhombotin-like 1)	0.184451	0.479735	11.5238
CDH11	cadherin 11, type 2, OB-cadherin (osteoblast)	0.0575266	2.64322	11.4001
HOXB2	homeo box B2	0.165994	0.690052	11.2022
ALPK2	alpha-kinase 2	0.0824614	1.8432	11.0153
CFC1	cripto, FRL-1, cryptic family 1	0.0650946	2.34377	10.8066
CDH11	cadherin 11, type 2, OB-cadherin (osteoblast)	0.0824614	1.88415	10.7506
COLEC12	collectin sub-family member 12	0.198428	0.185372	10.7179
BMP4	bone morphogenetic protein 4	0.043573	3.19035	10.472
TBX3	T-box 3 (ulnar mammary syndrome)	0.158922	0.745917	10.27
DLC1	deleted in liver cancer 1	0.0870377	1.7295	9.85612
MYL4	myosin, light polypeptide 4, alkali; atrial, embryonic	0.0664278	2.17848	9.81282
ST3GAL6	ST3 beta-galactoside alpha-2,3-sialyltransferase 6	0.0925274	1.62968	9.68493
DOK4	docking protein 4	0.136918	1.00965	9.53484
LIPG	lipase, endothelial	0.13977	0.956643	8.97615
HEY1	hairy/enhancer-of-split related with YRPW motif 1	0.101195	1.47276	8.62328
MALAT1	metastasis associated lung adenocarcinoma transcript 1 (non-coding RNA)	0.18837	0.452339	8.34894
LIX1	Lix1 homolog (mouse)	0.0531391	2.86148	8.04592
GYPA	glycophorin A (includes MN blood group)	0.158383	0.755483	7.86762
LIX1	Lix1 homolog (mouse)	0.0495151	2.96644	7.61954
GNG2	guanine nucleotide binding protein (G protein), gamma 2	0.190845	0.384765	6.93904
CCNG2	cyclin G2	0.198428	0.189984	6.9221
ARRDC3	arrestin domain containing 3	0.125705	1.17464	6.54995
NPY1R	neuropeptide Y receptor Y1	0.125831	1.14246	6.5287
PCDH17	protocadherin 17	0.0664278	2.21034	6.52086
FBN2	fibrillin 2 (congenital contractural arachnodactyly)	0.198428	0.186563	6.45528
MESP1	NA	0.140512	0.944116	6.43715
GABRP	gamma-aminobutyric acid (GABA) A receptor, pi	0.121696	1.26526	6.39176
GATA2	GATA binding protein 2	0.0588802	2.47194	6.37337
SALL1	sal-like 1 (Drosophila)	0.125705	1.17054	6.23445
FAM13A1	family with sequence similarity 13, member A1	0.101195	1.50787	6.16238
SOX9	SRY (sex determining region Y)-box 9 (campomelic dysplasia, autosomal sex-reversal)	0.0953219	1.59735	5.98354
ZNF395	zinc finger protein 395	0.213487	0.00159838	5.96436
ITGA9	integrin, alpha 9	0.213288	0.01924	5.87644
CITED2	Cbp/p300-interacting transactivator, with Glu/Asp-rich carboxy-terminal domain, 2	0.0664278	2.14621	5.77724
SALL1	sal-like 1 (Drosophila)	0.125705	1.17717	5.67392
DUSP6	dual specificity phosphatase 6	0.198428	0.205162	5.65769
NRG1	neuregulin 1	0.206236	0.103838	5.59917
TMOD1	tropomodulin 1	0.198428	0.263871	5.25978
FAM11A	family with sequence similarity 11, member A	0.148413	0.858448	5.20885
SOX7	SRY (sex determining region Y)-box 7	0.157081	0.769065	5.1678
LOC400043	NA	0.095752	1.58335	5.09526
DLX2	distal-less homeo box 2	0.190845	0.380811	5.08159
CYP1B1	cytochrome P450, family 1, subfamily B, polypeptide 1	0.184451	0.477511	4.93769
TNFRSF19	tumor necrosis factor receptor superfamily, member 19	0.18837	0.440997	4.85531
KIAA1914	KIAA1914	0.198428	0.186167	4.79761
IRS1	insulin receptor substrate 1	0.162996	0.718414	4.66403
KIAA1822L	KIAA1822-like	0.136918	0.991029	4.61735
ATP2B1	ATPase, Ca++ transporting, plasma membrane 1	0.157081	0.775136	4.59426
ZNF516	zinc finger protein 516	0.198428	0.243037	4.57566
ST3GAL6	ST3 beta-galactoside alpha-2,3-sialyltransferase 6	0.068151	2.09432	4.51353
DIO3	deiodinase, iodothyronine, type III	0.0824614	1.86743	4.47504
MGC52057	NA	0.136918	1.00074	4.31775
PTPRD	protein tyrosine phosphatase, receptor type, D	0.198428	0.190317	4.31547
BOC	NA	0.136918	1.00817	4.21682
LOC158563	NA	0.068151	2.08861	4.14368
PCDH17	protocadherin 17	0.193448	0.353019	4.10872
C8orf70	chromosome 8 open reading frame 70	0.0824614	1.81712	4.02822
RCSD1	RCSD domain containing 1	0.101195	1.47681	3.99838
KIAA1718	NA	0.182133	0.541618	3.96603
TSPAN5	tetraspanin 5	0.211895	0.0409661	3.84739
CD1D	CD1D antigen, d polypeptide	0.0870377	1.73665	3.83493
LOC148898	NA	0.125705	1.19492	3.78919
BIN1	bridging integrator 1	0.182133	0.543863	3.77068
FAM13A1	family with sequence similarity 13, member A1	0.125705	1.15164	3.7671
ALPK2	alpha-kinase 2	0.125705	1.20108	3.70913
NEDD9	neural precursor cell expressed, developmentally down-regulated 9	0.168784	0.656562	3.68284
MYL4	myosin, light polypeptide 4, alkali; atrial, embryonic	0.198428	0.19026	3.66542
HS3ST3B1	heparan sulfate (glucosamine) 3-O-sulfotransferase 3B1	0.209429	0.0860194	3.52006
ATP2B1	ATPase, Ca++ transporting, plasma membrane 1	0.184451	0.492936	3.50403
C1orf1	chromosome 1 open reading frame 1	0.204907	0.134541	3.48131
TIPARP	TCDD-inducible poly(ADP-ribose) polymerase	0.188544	0.405739	3.40435
C9orf86	chromosome 9 open reading frame 86	0.18837	0.433192	3.29041
STARD4	START domain containing 4, sterol regulated	0.195932	0.336758	3.2291
HECW2	HECT, C2 and WW domain containing E3 ubiquitin protein ligase 2	0.198428	0.296759	3.18692
SETBP1	SET binding protein 1	0.140541	0.929953	3.14749
FLJ32499	NA	0.209582	0.0752252	3.13932
SLC36A4	solute carrier family 36 (proton/amino acid symporter), member 4	0.101195	1.50066	3.06217
FZD10	frizzled homolog 10 (Drosophila)	0.167288	0.670447	2.96945
TCF4	transcription factor 4	0.184451	0.489151	2.95556
CITED2	Cbp/p300-interacting transactivator, with Glu/Asp-rich carboxy-terminal domain, 2	0.213288	0.0152857	2.9269
PPFIA4	protein tyrosine phosphatase, receptor type, f polypeptide (PTPRF), interacting protein (liprin), alpha 4	0.198428	0.22579	2.87146
SIDT2	SID1 transmembrane family, member 2	0.198428	0.177766	2.85862
TMF1	TATA element modulatory factor 1	0.198428	0.186258	2.83956
CDH11	cadherin 11, type 2, OB-cadherin (osteoblast)	0.182133	0.567082	2.76044
DNCI1	dynein, cytoplasmic, intermediate polypeptide 1	0.198428	0.23742	2.73576
KIAA0980	NA	0.136918	1.03168	2.68698
HOXB5	homeo box B5	0.198428	0.264214	2.6677
BOC	NA	0.198428	0.212184	2.60669
LOC152185	NA	0.201058	0.161764	2.60631
GADD45A	growth arrest and DNA-damage-inducible, alpha	0.18837	0.419589	2.48854
SPATA7	spermatogenesis associated 7	0.204907	0.134963	2.43889
DOK6	docking protein 6	0.206194	0.112839	2.42798
PLCB1	phospholipase C, beta 1 (phosphoinositide-specific)	0.198428	0.290154	2.4192
AHNAK	AHNAK nucleoprotein (desmoyokin)	0.204907	0.131691	2.24375
FLJ36031	NA	0.211879	0.0495666	2.24068
