# Supplementary material for: GeneChip analysis of human embryonic stem cell differentiation into hemangioblasts: an in silico dissection of mixed phenotypes
Source: Genome Biol. 2007 Nov 13;8(11):R240. doi: 10.1186/gb-2007-8-11-r240 (PMC2258184; doi:10.1186/gb-2007-8-11-r240)
Supplement: Additional data file 6 — Genes that are down-regulated upon differentiation of EBs into BCs. [file gb-2007-8-11-r240-S6.xls]

## Sheet: down regulated EB to BL
Symbol	Name	P.Value	B	fc
NANOG	Nanog homeobox	0.00661375	4.40013	18.2844	Development
MBD2	methyl-CpG binding domain protein 2	0.00776374	4.30499	12.5338
WNT5A	wingless-type MMTV integration site family, member 5A	0.0142105	3.94543	11.0156
CACNA2D3	calcium channel, voltage-dependent, alpha 2/delta 3 subunit	0.0149599	3.88983	17.2
CXXC6	CXXC finger 6	0.0171068	3.7742	20.0642
MBD2	methyl-CpG binding domain protein 2	0.0228126	3.55616	10.0336
SALL1	sal-like 1 (Drosophila)	0.0263876	3.42089	23.0338
ISL1	ISL1 transcription factor, LIM/homeodomain, (islet-1)	0.0266464	3.38964	14.6184
ZIC2	Zic family member 2 (odd-paired homolog, Drosophila)	0.029359	3.28358	24.8324
CFC1	cripto, FRL-1, cryptic family 1	0.0302247	3.2284	25.7354
KIF5C	kinesin family member 5C	0.0302247	3.21969	9.12289
SALL1	sal-like 1 (Drosophila)	0.0347601	3.10315	14.9192
BMP4	bone morphogenetic protein 4	0.0347601	3.08904	7.55495
LOC145786	NA	0.0404358	2.91665	16.3943
LIX1	Lix1 homolog (mouse)	0.0404358	2.90603	6.82941
LIX1	Lix1 homolog (mouse)	0.0404358	2.90042	6.05897
SLC36A4	solute carrier family 36 (proton/amino acid symporter), member 4	0.0404358	2.91528	4.60394
TUBB-PARALOG	NA	0.044504	2.76846	37.5137
HMGCR	3-hydroxy-3-methylglutaryl-Coenzyme A reductase	0.044862	2.74491	5.21252
PTPRG	protein tyrosine phosphatase, receptor type, G	0.0455369	2.69716	5.98362
RGS13	regulator of G-protein signalling 13	0.0478803	2.59863	9.54481
WSB1	WD repeat and SOCS box-containing 1	0.0480092	2.58096	7.35558
SORL1	sortilin-related receptor, L(DLR class) A repeats-containing	0.0504995	2.5054	10.5829
CFC1	cripto, FRL-1, cryptic family 1	0.0504995	2.49935	10.1664
NMU	neuromedin U	0.0506595	2.46784	15.4554
KIF5C	kinesin family member 5C	0.0506595	2.47111	5.10524
WNT5A	wingless-type MMTV integration site family, member 5A	0.0525594	2.35946	26.2755
GAL	galanin	0.0525594	2.3361	9.73368
POU5F1	POU domain, class 5, transcription factor 1	0.0525594	2.37405	7.89395
CD1D	CD1D antigen, d polypeptide	0.0525594	2.36259	4.46166
KIAA1909	NA	0.0525594	2.31315	3.79691
LOC145786	NA	0.0527856	2.29274	21.9203
LOC201484	NA	0.0565738	2.22902	8.84418
NA	NA	0.0566312	2.21627	4.66404
LEPREL1	leprecan-like 1	0.0598525	2.13918	10.8342
NA	NA	0.0598525	2.12225	8.82215
RBM35A	RNA binding motif protein 35A	0.0598525	2.12976	7.30408
IL17RD	interleukin 17 receptor D	0.0598525	2.1322	6.32125
GPC4	glypican 4	0.0598525	2.11671	3.67142
HMGCS1	3-hydroxy-3-methylglutaryl-Coenzyme A synthase 1 (soluble)	0.0614272	2.08292	3.77541
EFCBP1	EF-hand calcium binding protein 1	0.0614272	2.0747	3.46681
AP1S2	adaptor-related protein complex 1, sigma 2 subunit	0.0640392	2.02846	11.3377
FLJ12505	NA	0.0640392	2.02095	3.53258
KIAA0888	NA	0.0708303	1.92114	5.90271
KLF8	Kruppel-like factor 8	0.0774366	1.84025	3.86137	?
TPD52	tumor protein D52	0.078437	1.81032	12.1385
TPD52	tumor protein D52	0.078437	1.73954	7.40677
BOC	NA	0.078437	1.75618	5.25491
NA	NA	0.078437	1.79464	5.1837
SFRP2	secreted frizzled-related protein 2	0.078437	1.76232	4.69948
PCOLCE2	procollagen C-endopeptidase enhancer 2	0.078437	1.74655	3.3355
KIAA0980	NA	0.078437	1.77825	3.12368
NA	NA	0.0815557	1.65666	23.3488
WNT5A	wingless-type MMTV integration site family, member 5A	0.0815557	1.6847	13.0481
CDH11	cadherin 11, type 2, OB-cadherin (osteoblast)	0.0815557	1.64331	8.53352
BNIP3	BCL2/adenovirus E1B 19kDa interacting protein 3	0.0842787	1.60763	8.83999
STC1	stanniocalcin 1	0.0847322	1.58565	3.93904
FDFT1	farnesyl-diphosphate farnesyltransferase 1	0.0847322	1.58657	3.40678
TFAP2C	transcription factor AP-2 gamma (activating enhancer binding protein 2 gamma)	0.085538	1.55281	7.86494
GABRP	gamma-aminobutyric acid (GABA) A receptor, pi	0.085538	1.54661	6.80227
TRAF5	TNF receptor-associated factor 5	0.085538	1.51881	5.94081
PTPN5	protein tyrosine phosphatase, non-receptor type 5 (striatum-enriched)	0.085538	1.54559	4.57944
RP11-529I10.4	NA	0.085538	1.53078	3.38325
NA	NA	0.0857949	1.49212	7.13694
EIF4E3	eukaryotic translation initiation factor 4E member 3	0.086622	1.47624	3.40427
TNNT1	troponin T1, skeletal, slow	0.088247	1.43474	6.54723	muscle
KHDRBS3	KH domain containing, RNA binding, signal transduction associated 3	0.088247	1.44037	6.08642
CDH3	cadherin 3, type 1, P-cadherin (placental)	0.088247	1.44045	3.2234
NA	NA	0.088247	1.42968	2.87377
NA	NA	0.090884	1.39745	6.55292
ZNF204	zinc finger protein 204	0.0923682	1.36129	8.89412
ALPK2	alpha-kinase 2	0.0923682	1.3711	7.84574
RFXDC2	regulatory factor X domain containing 2	0.0953861	1.32681	4.23971
ECAT11	NA	0.100432	1.27582	17.058
IRS1	insulin receptor substrate 1	0.101392	1.26039	5.47209
NEK2	NIMA (never in mitosis gene a)-related kinase 2	0.101801	1.24244	3.24041
NRG1	neuregulin 1	0.101806	1.23141	8.76604
ST3GAL6	ST3 beta-galactoside alpha-2,3-sialyltransferase 6	0.101806	1.22808	7.36516
TFAP2A	transcription factor AP-2 alpha (activating enhancer binding protein 2 alpha)	0.105417	1.1772	9.10853
VEGF	vascular endothelial growth factor	0.105417	1.1777	8.13293	endo?
NPY1R	neuropeptide Y receptor Y1	0.105417	1.18996	6.33271
ST3GAL6	ST3 beta-galactoside alpha-2,3-sialyltransferase 6	0.107818	1.15093	3.16386
TUBB2	tubulin, beta 2	0.109188	1.12406	5.2417
SIX4	sine oculis homeobox homolog 4 (Drosophila)	0.109188	1.1088	2.72051
DUSP6	dual specificity phosphatase 6	0.110875	1.07949	7.89032
LRRFIP1	leucine rich repeat (in FLII) interacting protein 1	0.110875	1.08056	7.7116
FAM13A1	family with sequence similarity 13, member A1	0.112002	1.05112	4.88858
MSX1	msh homeo box homolog 1 (Drosophila)	0.117611	0.97908	12.1608
NA	NA	0.117611	0.982483	5.78489
RBM35A	RNA binding motif protein 35A	0.117611	0.976706	4.99453
COL9A3	collagen, type IX, alpha 3	0.117869	0.959584	5.69733
GABRB3	gamma-aminobutyric acid (GABA) A receptor, beta 3	0.117869	0.956123	3.21492
NA	NA	0.117869	0.957496	2.73347
NFXL1	nuclear transcription factor, X-box binding-like 1	0.123031	0.900175	3.9384
KIF26A	kinesin family member 26A	0.127828	0.854399	3.29964
TDGF1	teratocarcinoma-derived growth factor 1	0.128015	0.839505	9.60034	Development
C8orf70	chromosome 8 open reading frame 70	0.128015	0.835254	2.92133
PHLDA1	pleckstrin homology-like domain, family A, member 1	0.128015	0.84284	2.5496
PDE7A	phosphodiesterase 7A	0.131672	0.798565	3.95187
NA	NA	0.137049	0.751359	30.7394
TWIST1	twist homolog 1 (acrocephalosyndactyly 3; Saethre-Chotzen syndrome) (Drosophila)	0.137323	0.743811	3.28093
FAM84B	family with sequence similarity 84, member B	0.137937	0.729936	6.59136
PPP4R2	protein phosphatase 4, regulatory subunit 2	0.139307	0.713899	2.83896
SORL1	sortilin-related receptor, L(DLR class) A repeats-containing	0.141154	0.683906	4.4336
RNF175	ring finger protein 175	0.141154	0.689759	3.63174
LOC148898	NA	0.141154	0.674225	3.184
GCNT2	glucosaminyl (N-acetyl) transferase 2, I-branching enzyme	0.14241	0.659413	10.8756
B3GNT7	UDP-GlcNAc:betaGal beta-1,3-N-acetylglucosaminyltransferase 7	0.14241	0.655331	2.39356
FAM13A1	family with sequence similarity 13, member A1	0.14395	0.640242	3.17964
HDCMA18P	NA	0.144452	0.598692	24.4662
MSX2	msh homeo box homolog 2 (Drosophila)	0.144452	0.627336	10.7345
SLC16A1	solute carrier family 16 (monocarboxylic acid transporters), member 1	0.144452	0.592902	10.4131
HMGCR	3-hydroxy-3-methylglutaryl-Coenzyme A reductase	0.144452	0.584401	4.47873
KIAA1718	NA	0.144452	0.596543	3.94624
ETV1	ets variant gene 1	0.144452	0.616944	3.65987
STARD4	START domain containing 4, sterol regulated	0.144452	0.608464	3.40908
ALPK2	alpha-kinase 2	0.144452	0.625798	3.08409
ABI2	abl interactor 2	0.144452	0.586065	2.79076
HAPLN1	hyaluronan and proteoglycan link protein 1	0.148437	0.546508	9.75141
MXI1	MAX interactor 1	0.148437	0.549342	6.19136
INPP4A	inositol polyphosphate-4-phosphatase, type I, 107kDa	0.148437	0.540498	3.17207
GADD45G	growth arrest and DNA-damage-inducible, gamma	0.148437	0.539466	2.66777
TMEFF1	transmembrane protein with EGF-like and two follistatin-like domains 1	0.155524	0.4292	16.3573
ANKRD37	ankyrin repeat domain 37	0.155524	0.436223	16.0879
HAPLN1	hyaluronan and proteoglycan link protein 1	0.155524	0.436807	12.7048
HS3ST3A1	heparan sulfate (glucosamine) 3-O-sulfotransferase 3A1	0.155524	0.456901	8.51524
DLX2	distal-less homeo box 2	0.155524	0.479572	5.14924
GRIP2	glutamate receptor interacting protein 2	0.155524	0.456298	4.88591
RAB20	RAB20, member RAS oncogene family	0.155524	0.43549	3.85276
CD200	CD200 antigen	0.155524	0.464342	3.54924
ZNF33A	zinc finger protein 33A	0.155524	0.44402	2.67365
PLCB1	phospholipase C, beta 1 (phosphoinositide-specific)	0.155524	0.444595	2.46527
LASS4	LAG1 longevity assurance homolog 4 (S. cerevisiae)	0.155524	0.440588	2.35387
MESP1	NA	0.155702	0.402079	5.06606
OTX2	orthodenticle homolog 2 (Drosophila)	0.155702	0.405568	3.84157
FUBP1	far upstream element (FUSE) binding protein 1	0.155702	0.40996	3.30809
LOC152185	NA	0.155702	0.406525	2.71517
PTCH	patched homolog (Drosophila)	0.159907	0.351101	14.0266
CTSL2	cathepsin L2	0.159907	0.352909	9.26913
PTK7	PTK7 protein tyrosine kinase 7	0.159907	0.348438	2.97135
C1orf1	chromosome 1 open reading frame 1	0.161284	0.331947	3.62658
KIFC2	kinesin family member C2	0.161569	0.320358	8.47977
FLJ35934	NA	0.161569	0.31687	3.52234
NTS	neurotensin	0.162733	0.305903	31.9585
F11R	F11 receptor	0.162829	0.293291	13.4182
RCSD1	RCSD domain containing 1	0.162829	0.294806	2.82331
WSB1	WD repeat and SOCS box-containing 1	0.16535	0.265428	6.04816
SLCO2A1	solute carrier organic anion transporter family, member 2A1	0.166009	0.257522	4.51356
AGTRL1	angiotensin II receptor-like 1	0.166113	0.252732	6.74841	BL?
ZNF83	zinc finger protein 83 (HPF1)	0.166647	0.23723	4.09384
DNCI1	dynein, cytoplasmic, intermediate polypeptide 1	0.166647	0.238806	2.70794
EDNRB	endothelin receptor type B	0.166984	0.21889	8.07822
SFRP2	secreted frizzled-related protein 2	0.166984	0.227595	3.97416
HEY1	hairy/enhancer-of-split related with YRPW motif 1	0.166984	0.226341	3.18762
PSAT1	phosphoserine aminotransferase 1	0.167587	0.200781	5.98173
FAM11A	family with sequence similarity 11, member A	0.167587	0.199343	4.08056
C1orf165	chromosome 1 open reading frame 165	0.167587	0.205196	3.1853
CORO2A	coronin, actin binding protein, 2A	0.167945	0.189359	3.61273
LOC400043	NA	0.167945	0.193079	3.19692
EDNRB	endothelin receptor type B	0.170934	0.150704	13.4602
CRABP2	cellular retinoic acid binding protein 2	0.170934	0.142001	8.93559
ARRDC3	arrestin domain containing 3	0.170934	0.14808	4.34939
ACPL2	acid phosphatase-like 2	0.170934	0.146868	3.56023
FLJ32499	NA	0.170934	0.137917	3.15691
ZNF138	zinc finger protein 138	0.170934	0.137692	2.69641
FLJ12505	NA	0.170934	0.141517	2.62623
CLDN23	claudin 23	0.170934	0.1469	2.2761
LOC56901	NA	0.171131	0.121809	3.28674
MICAL1	microtubule associated monoxygenase, calponin and LIM domain containing 1	0.171131	0.131758	2.99644
SALL4	sal-like 4 (Drosophila)	0.171399	0.115059	7.40703
VANGL2	vang-like 2 (van gogh, Drosophila)	0.171399	0.11232	4.6447
LIPG	lipase, endothelial	0.174861	0.0749171	5.93327
SLC16A1	solute carrier family 16 (monocarboxylic acid transporters), member 1	0.174861	0.0667894	5.11507
NA	NA	0.174861	0.0736936	3.93465
SOX9	SRY (sex determining region Y)-box 9 (campomelic dysplasia, autosomal sex-reversal)	0.174861	0.0701852	3.45615
KIAA1822L	KIAA1822-like	0.174861	0.0588457	3.41128
MGC52057	NA	0.174861	0.05304	3.21932
HECW2	HECT, C2 and WW domain containing E3 ubiquitin protein ligase 2	0.174861	0.057956	2.9749
FZD10	frizzled homolog 10 (Drosophila)	0.174861	0.0602067	2.56238
FAM19A5	family with sequence similarity 19 (chemokine (C-C motif)-like), member A5	0.174861	0.0865107	2.37935
CA14	carbonic anhydrase XIV	0.176539	0.0303838	3.56744
NA	NA	0.176539	0.0297227	2.43371
ITGA9	integrin, alpha 9	0.176922	0.0205813	5.80271
PBEF1	pre-B-cell colony enhancing factor 1	0.176922	0.0237252	4.05849
PPL	periplakin	0.178158	0.0105091	3.02606
