# Supplementary material for: GeneChip analysis of human embryonic stem cell differentiation into hemangioblasts: an in silico dissection of mixed phenotypes
Source: Genome Biol. 2007 Nov 13;8(11):R240. doi: 10.1186/gb-2007-8-11-r240 (PMC2258184; doi:10.1186/gb-2007-8-11-r240)
Supplement: Additional data file 7 — Genes that are up-regulated upon differentiation of EBs into BCs. [file gb-2007-8-11-r240-S7.xls]

## Sheet: up regulated EB to BC
Symbol	Name	P.Value	B	fc
HBG2	hemoglobin, gamma G	0.000161403	5.48146	746.791	heme
HBG2	hemoglobin, gamma G	0.000161403	5.46391	886.518
HBA2	hemoglobin, alpha 2	0.000430891	5.30364	319.473
HBG1	hemoglobin, gamma A	0.000430891	5.29108	465.02
HBZ	hemoglobin, zeta	0.000447654	5.25498	827.593
HBE1	hemoglobin, epsilon 1	0.000662289	5.16487	549.275
HBA1	hemoglobin, alpha 1	0.00128878	5.00656	592.124
TUBB1	tubulin, beta 1	0.00292514	4.77014	21.8671
HBA2	hemoglobin, alpha 2	0.00352303	4.68119	323.28
HBA1	hemoglobin, alpha 1	0.00405911	4.60356	256.017
HBA1	hemoglobin, alpha 1	0.00837637	4.21905	270.502
HBA1	hemoglobin, alpha 1	0.00837637	4.21148	292.366
RHAG	Rhesus blood group-associated glycoprotein	0.0171068	3.76447	11.1418
GYPA	glycophorin A (includes MN blood group)	0.0228126	3.56446	10.9959
HBZ	hemoglobin, zeta	0.0237241	3.50744	7.17282
GFI1B	growth factor independent 1B (potential regulator of CDKN1A, translocated in CML)	0.0292944	3.30918	12.3366
HEMGN	hemogen	0.0404358	2.88907	4.55777
FECH	ferrochelatase (protoporphyria)	0.0424971	2.83685	5.62909
GYPA	glycophorin A (includes MN blood group)	0.044504	2.77736	16.8864
GFI1B	growth factor independent 1B (potential regulator of CDKN1A, translocated in CML)	0.0455369	2.71594	8.39959
SNCA	synuclein, alpha (non A4 component of amyloid precursor)	0.0455369	2.66598	12.041
ALAS2	aminolevulinate, delta-, synthase 2 (sideroblastic/hypochromic anemia)	0.0455369	2.6662	38.0261
RGC32	NA	0.0470333	2.62718	3.83667
HBB	hemoglobin, beta	0.0504995	2.50943	4.70048
TAL1	T-cell acute lymphocytic leukemia 1	0.0525594	2.39392	3.7798	BL
NPL	N-acetylneuraminate pyruvate lyase (dihydrodipicolinate synthase)	0.0525594	2.30815	3.91934
FECH	ferrochelatase (protoporphyria)	0.0525594	2.32622	6.06799
SLC4A1	solute carrier family 4, anion exchanger, member 1 (erythrocyte membrane protein band 3, Diego blood group)	0.0525594	2.35841	8.63345
GYPA	glycophorin A (includes MN blood group)	0.0525594	2.40863	16.2541
NFE2	nuclear factor (erythroid-derived 2), 45kDa	0.0658582	1.98856	12.7784	cardio?
EPB42	erythrocyte membrane protein band 4.2	0.078437	1.80231	3.35993
KLF1	Kruppel-like factor 1 (erythroid)	0.078437	1.76996	7.22309	BL
PCGF5	polycomb group ring finger 5	0.0815557	1.6493	3.28563
SPTA1	spectrin, alpha, erythrocytic 1 (elliptocytosis 2)	0.0815557	1.68854	4.3058
GATA1	GATA binding protein 1 (globin transcription factor 1)	0.0815557	1.66206	6.23943
GYPA	glycophorin A (includes MN blood group)	0.0815557	1.67357	16.668
BMP2K	BMP2 inducible kinase	0.085538	1.52017	2.81549
ANK1	ankyrin 1, erythrocytic	0.085538	1.53214	5.12719
HCN3	hyperpolarization activated cyclic nucleotide-gated potassium channel 3	0.0857949	1.49923	2.99363
XK	Kell blood group precursor (McLeod phenotype)	0.0857949	1.49532	5.56059
RHAG	Rhesus blood group-associated glycoprotein	0.0923682	1.36439	31.2104
SYNPO2	synaptopodin 2	0.101801	1.24354	3.69169
FAM46C	family with sequence similarity 46, member C	0.109188	1.11365	4.42312
SNCA	synuclein, alpha (non A4 component of amyloid precursor)	0.109188	1.10603	4.96168
BLVRB	biliverdin reductase B (flavin reductase (NADPH))	0.109188	1.12305	6.16794
GYPA	glycophorin A (includes MN blood group)	0.11138	1.06898	8.71475
HBQ1	hemoglobin, theta 1	0.112002	1.05535	3.84497
CCND3	cyclin D3	0.114057	1.02888	5.54671
NPL	N-acetylneuraminate pyruvate lyase (dihydrodipicolinate synthase)	0.117611	0.987952	2.98308
LXN	latexin	0.120579	0.930057	2.96088
FLJ11259	NA	0.123031	0.90337	3.83891
BMP2K	BMP2 inducible kinase	0.123333	0.891972	3.91261
AKR1C1	aldo-keto reductase family 1, member C1 (dihydrodiol dehydrogenase 1; 20-alpha (3-alpha)-hydroxysteroid dehydrogenase)	0.131672	0.802814	2.95914
SNCA	synuclein, alpha (non A4 component of amyloid precursor)	0.132454	0.787485	6.74881
C20orf108	chromosome 20 open reading frame 108	0.137937	0.728397	4.11033
TFRC	transferrin receptor (p90, CD71)	0.140162	0.702786	3.66176
NA	NA	0.141154	0.675609	3.15715
ERMAP	erythroblast membrane-associated protein	0.144452	0.609414	3.86173
TAL1	T-cell acute lymphocytic leukemia 1	0.154269	0.499469	6.42254
BMP2K	BMP2 inducible kinase	0.154661	0.49215	4.21555
RCL1	RNA terminal phosphate cyclase-like 1	0.155524	0.428887	3.03618
CPEB4	cytoplasmic polyadenylation element binding protein 4	0.155702	0.404656	2.99549
RNU71B	RNA, U71B small nucleolar	0.155702	0.395798	4.45602
HEMGN	hemogen	0.155702	0.395419	5.98952
SLC25A37	solute carrier family 25, member 37	0.15716	0.382334	8.14417
MGC13057	NA	0.158842	0.368046	3.71077
SNCA	synuclein, alpha (non A4 component of amyloid precursor)	0.161284	0.331673	3.50088
EMCN	NA	0.161569	0.321682	3.16465
ABCB10	ATP-binding cassette, sub-family B (MDR/TAP), member 10	0.162829	0.292408	4.56185
HBB	hemoglobin, beta	0.163893	0.282114	14.0897
SLC25A37	solute carrier family 25, member 37	0.16535	0.266009	8.38089
UCP2	uncoupling protein 2 (mitochondrial, proton carrier)	0.166647	0.243875	2.30556
PLEK	pleckstrin	0.166984	0.221232	2.6219
GYPB	glycophorin B (includes Ss blood group)	0.167587	0.204434	8.80794
HBBP1	hemoglobin, beta pseudogene 1	0.168971	0.179721	7.42011
DKFZP564O0823	NA	0.171131	0.121334	2.24086
SLC25A37	solute carrier family 25, member 37	0.171131	0.127983	15.0213
RHAG	Rhesus blood group-associated glycoprotein	0.174861	0.0542376	2.9002
ANK1	ankyrin 1, erythrocytic	0.174861	0.0639322	7.56455
MBD2	methyl-CpG binding domain protein 2	0.175009	0.0463319	4.10395
RELN	reelin	0.175009	0.0450444	11.7114	?
AFP	alpha-fetoprotein	0.178452	0.00543207	31.6106
