# Supplementary material for: GeneChip analysis of human embryonic stem cell differentiation into hemangioblasts: an in silico dissection of mixed phenotypes
Source: Genome Biol. 2007 Nov 13;8(11):R240. doi: 10.1186/gb-2007-8-11-r240 (PMC2258184; doi:10.1186/gb-2007-8-11-r240)
Supplement: Additional data file 8 — Genes that are up-regulated upon differentiation of ESCs into BCs. [file gb-2007-8-11-r240-S8.xls]

## Sheet: up regulated ES to BL
Symbol	Name	P.Value	B	fc
HBG2	hemoglobin, gamma G	0.000207442	6.55477	810.561	heme
HBZ	hemoglobin, zeta	0.000515744	6.18963	702.394
HBG2	hemoglobin, gamma G	0.000207442	6.49168	663.066
HBG1	hemoglobin, gamma A	0.000468736	6.3085	580.612
HBE1	hemoglobin, epsilon 1	0.000679225	6.0841	531.396
HBA1	hemoglobin, alpha 1	0.00144608	5.79296	451.188
HBA2	hemoglobin, alpha 2	0.000491967	6.2452	254.968
HBA1	hemoglobin, alpha 1	0.00740495	4.7136	244.31
HBA2	hemoglobin, alpha 2	0.00375191	5.2665	223.007
HBA1	hemoglobin, alpha 1	0.00375191	5.24315	214.686
HBA1	hemoglobin, alpha 1	0.00793044	4.64663	198.859
LMO2	LIM domain only 2 (rhombotin-like 1)	0.0207304	3.31722	76.717	BL
GYPA	glycophorin A (includes MN blood group)	0.0122811	4.13475	68.5643
RARA	retinoic acid receptor, alpha	0.114445	0.227594	63.0049
ALAS2	aminolevulinate, delta-, synthase 2 (sideroblastic/hypochromic anemia)	0.0207304	3.40979	58.0286
GYPA	glycophorin A (includes MN blood group)	0.0203848	3.44401	56.1021
SLC25A37	solute carrier family 25, member 37	0.0435902	2.15672	51.6273
SLC25A37	solute carrier family 25, member 37	0.058076	1.5331	45.363
RHAG	Rhesus blood group-associated glycoprotein	0.0499352	1.80132	39.8142
SLC25A37	solute carrier family 25, member 37	0.0648888	1.32445	35.8035
HAPLN1	hyaluronan and proteoglycan link protein 1	0.0321504	2.5766	30.6458
TAL1	T-cell acute lymphocytic leukemia 1	0.0207304	3.35841	29.0278	BL
SLC25A37	solute carrier family 25, member 37	0.0803964	0.835603	25.3562
GYPB	glycophorin B (includes Ss blood group)	0.0359326	2.42903	25.2229
SLC25A37	solute carrier family 25, member 37	0.0774237	0.929001	23.89
GYPB	glycophorin B (includes Ss blood group)	0.0446496	2.06009	23.3163
TUBB1	tubulin, beta 1	0.00221154	5.55205	22.0312
RELN	reelin	0.0709618	1.17192	21.6782	heme?
GYPA	glycophorin A (includes MN blood group)	0.0207304	3.29842	19.7639
GYPA	glycophorin A (includes MN blood group)	0.0254874	2.87318	18.8552
MYL4	myosin, light polypeptide 4, alkali; atrial, embryonic	0.0199162	3.64164	17.7539	Heart
SMAD6	SMAD, mothers against DPP homolog 6 (Drosophila)	0.0230722	3.0175	17.7424
SNCA	synuclein, alpha (non A4 component of amyloid precursor)	0.0207304	3.38097	15.7764	neuronal
NFE2	nuclear factor (erythroid-derived 2), 45kDa	0.0378901	2.36634	14.3113	heart
GFI1B	growth factor independent 1B (potential regulator of CDKN1A, translocated in CML)	0.0153819	3.88123	13.9441
TncRNA	NA	0.112869	0.245942	13.7454
SLC25A37	solute carrier family 25, member 37	0.0590038	1.4891	13.5082
KLF1	Kruppel-like factor 1 (erythroid)	0.0212589	3.15637	13.2922	BL
GYPA	glycophorin A (includes MN blood group)	0.0122811	4.14129	12.0388
SLC25A37	solute carrier family 25, member 37	0.0774237	0.903079	11.1001
SLC25A37	solute carrier family 25, member 37	0.123711	0.0299089	10.1847
RHAG	Rhesus blood group-associated glycoprotein	0.0123548	4.10949	10.1668
LOC200230	NA	0.0537828	1.66103	9.97878
ANK1	ankyrin 1, erythrocytic	0.102558	0.395213	8.7012
SNCA	synuclein, alpha (non A4 component of amyloid precursor)	0.0596076	1.45947	8.69273
SLC4A1	solute carrier family 4, anion exchanger, member 1 (erythrocyte membrane protein band 3, Diego blood group)	0.0347064	2.48499	8.26379
GFI1B	growth factor independent 1B (potential regulator of CDKN1A, translocated in CML)	0.0238957	2.95831	8.26155
HBBP1	hemoglobin, beta pseudogene 1	0.116604	0.195104	7.47595
HBZ	hemoglobin, zeta	0.013312	3.99897	7.42046
CCND3	cyclin D3	0.0568874	1.58419	6.61324
ABCB10	ATP-binding cassette, sub-family B (MDR/TAP), member 10	0.0637278	1.36168	6.49726
C5orf4	chromosome 5 open reading frame 4	0.0723249	1.11672	6.4913
MYL4	myosin, light polypeptide 4, alkali; atrial, embryonic	0.0446496	2.04162	6.42487
CDH11	cadherin 11, type 2, OB-cadherin (osteoblast)	0.0446496	2.02828	6.41877
HEMGN	hemogen	0.0923492	0.57073	6.3469
MYL4	myosin, light polypeptide 4, alkali; atrial, embryonic	0.0666898	1.27462	6.17975
ERMAP	erythroblast membrane-associated protein	0.0459451	1.97483	5.83995
FAM46C	family with sequence similarity 46, member C	0.0446496	2.0072	5.78204
GATA1	GATA binding protein 1 (globin transcription factor 1)	0.0582023	1.51484	5.64298
HAPLN1	hyaluronan and proteoglycan link protein 1	0.0596076	1.45607	5.38522
GYPC	glycophorin C (Gerbich blood group)	0.0503782	1.77706	5.35427
SNCA	synuclein, alpha (non A4 component of amyloid precursor)	0.0633485	1.3724	5.28346	neuronal
BLVRB	biliverdin reductase B (flavin reductase (NADPH))	0.0857697	0.730523	5.25566
CPOX	coproporphyrinogen oxidase	0.0878387	0.675539	5.25085	heme?
PCDH17	protocadherin 17	0.0739694	1.04197	5.08773
SPTA1	spectrin, alpha, erythrocytic 1 (elliptocytosis 2)	0.0416317	2.24488	4.91981
TMEM56	transmembrane protein 56	0.107603	0.319415	4.79442
HEMGN	hemogen	0.0207304	3.30845	4.74682
HEY1	hairy/enhancer-of-split related with YRPW motif 1	0.0559973	1.6124	4.59117	EB?
C20orf108	chromosome 20 open reading frame 108	0.0723249	1.12546	4.5577
MGC13057	NA	0.0727599	1.07581	4.4974
MBD2	methyl-CpG binding domain protein 2	0.108064	0.312072	4.44067
HBB	hemoglobin, beta	0.0322191	2.55775	4.40582
FECH	ferrochelatase (protoporphyria)	0.0568874	1.56597	4.35627
GATA2	GATA binding protein 2	0.0463044	1.94737	4.3377	not sure?
TAL1	T-cell acute lymphocytic leukemia 1	0.0230722	3.01483	4.26785
XK	Kell blood group precursor (McLeod phenotype)	0.087786	0.68333	4.17081
ANK1	ankyrin 1, erythrocytic	0.0774237	0.914624	4.10433
SNCA	synuclein, alpha (non A4 component of amyloid precursor)	0.0774237	0.910201	4.06015
KLF3	Kruppel-like factor 3 (basic)	0.0537249	1.6679	3.99722
FECH	ferrochelatase (protoporphyria)	0.0442319	2.09976	3.97221	heme
PCDH17	protocadherin 17	0.0727599	1.08102	3.84645
DAAM1	dishevelled associated activator of morphogenesis 1	0.0987447	0.471503	3.81721
ICAM4	intercellular adhesion molecule 4, Landsteiner-Wiener blood group	0.117222	0.165091	3.79495	endo?
CITED2	Cbp/p300-interacting transactivator, with Glu/Asp-rich carboxy-terminal domain, 2	0.0674503	1.2583	3.77759
RGC32	NA	0.0301654	2.67643	3.60628
SYNPO2	synaptopodin 2	0.0723249	1.11701	3.49716
CPEB4	cytoplasmic polyadenylation element binding protein 4	0.0739694	1.04899	3.46164
BMP2K	BMP2 inducible kinase	0.0988477	0.457688	3.45536
EPB42	erythrocyte membrane protein band 4.2	0.0446496	2.01084	3.41145
AKR1C1	aldo-keto reductase family 1, member C1 (dihydrodiol dehydrogenase 1; 20-alpha (3-alpha)-hydroxysteroid dehydrogenase)	0.0648888	1.33214	3.29996
SELENBP1	selenium binding protein 1	0.0748573	1.01587	3.21801
LXN	latexin	0.0666898	1.27388	3.15507
NA	NA	0.0963857	0.505215	3.01774
BMP2K	BMP2 inducible kinase	0.0485335	1.85243	2.94995
FLJ11795	NA	0.111103	0.272253	2.82826
PPP1R14C	protein phosphatase 1, regulatory (inhibitor) subunit 14C	0.123711	0.0216869	2.779
NPL	N-acetylneuraminate pyruvate lyase (dihydrodipicolinate synthase)	0.0748573	1.01339	2.72669
NPL	N-acetylneuraminate pyruvate lyase (dihydrodipicolinate synthase)	0.0923973	0.563427	2.70038
HCN3	hyperpolarization activated cyclic nucleotide-gated potassium channel 3	0.0727599	1.07598	2.67806
CPEB4	cytoplasmic polyadenylation element binding protein 4	0.111776	0.263197	2.63944
ADA	adenosine deaminase	0.1168	0.183526	2.62856
MYL4	myosin, light polypeptide 4, alkali; atrial, embryonic	0.118588	0.136156	2.61821	cardio/eb?
PLEK	pleckstrin	0.116865	0.171047	2.5978
GADD45A	growth arrest and DNA-damage-inducible, alpha	0.103816	0.37682	2.43457
FZD4	frizzled homolog 4 (Drosophila)	0.0923492	0.571294	2.40267
CLCN3	chloride channel 3	0.118041	0.152326	2.34921
