# Supplementary material for: GeneChip analysis of human embryonic stem cell differentiation into hemangioblasts: an in silico dissection of mixed phenotypes
Source: Genome Biol. 2007 Nov 13;8(11):R240. doi: 10.1186/gb-2007-8-11-r240 (PMC2258184; doi:10.1186/gb-2007-8-11-r240)
Supplement: Additional data file 9 — Genes that are up-regulated in ESCs when compared to breast epithelia. [file gb-2007-8-11-r240-S9.xls]

## Sheet: ES not eb bl breast epith
Symbol	Name	B	fc
CACNA2D3	calcium channel, voltage-dependent, alpha 2/delta 3 subunit	20.2332	268.021
TDGF1	teratocarcinoma-derived growth factor 1	17.6599	130.219
ECAT11	NA	20.0965	116.778
NA	NA	17.5801	104.32
HDCMA18P	NA	13.5947	96.7123
DPPA4	developmental pluripotency associated 4	13.6093	94.8474
NA	NA	15.4474	85.2166
FLJ36116	NA	6.79808	80.2763
GAL	galanin	15.02	69.6074
LEFTY2	left-right determination factor 2	16.8591	68.7753
CLDN6	claudin 6	8.34158	68.1536
SOX2	SRY (sex determining region Y)-box 2	20.6254	62.7175
NA	NA	8.83609	60.528
NTS	neurotensin	4.06783	60.0258
ZIC2	Zic family member 2 (odd-paired homolog, Drosophila)	18.8061	47.8606
NA	NA	11.6739	47.6357
LEFTY1	left-right determination factor 1	16.6079	47.6187
SERPINB9	serpin peptidase inhibitor, clade B (ovalbumin), member 9	3.74905	45.3803
UCHL1	ubiquitin carboxyl-terminal esterase L1 (ubiquitin thiolesterase)	6.57446	43.822
POU5F1	POU domain, class 5, transcription factor 1	15.7797	43.7648
LOC441628	NA	12.5073	42.397
CER1	cerberus 1, cysteine knot superfamily, homolog (Xenopus laevis)	7.11614	42.1791
ASH1L	ash1 (absent, small, or homeotic)-like (Drosophila)	15.7761	37.2135
GDF3	growth differentiation factor 3	10.7131	34.349
ZFP42	zinc finger protein 42	9.25227	32.3012
ZNF206	zinc finger protein 206	17.2713	32.0573
NANOG	Nanog homeobox	15.0729	31.4699
LOC138255	NA	10.1357	30.6759
TUBB-PARALOG	NA	13.3628	29.8006
KIFC2	kinesin family member C2	14.3379	28.9678
CDKN3	cyclin-dependent kinase inhibitor 3 (CDK2-associated dual specificity phosphatase)	4.44893	27.8889
NMU	neuromedin U	14.8461	26.4535
DPPA4	developmental pluripotency associated 4	9.62013	25.3274
USP44	ubiquitin specific peptidase 44	11.9839	24.1526
POLR3G	polymerase (RNA) III (DNA directed) polypeptide G (32kD)	15.5464	24.0728
NA	NA	6.10729	23.0781
CDKN3	cyclin-dependent kinase inhibitor 3 (CDK2-associated dual specificity phosphatase)	4.07123	22.9564
EBP	emopamil binding protein (sterol isomerase)	5.75766	22.6982
LOC388638	NA	12.6387	22.6314
GABRB3	gamma-aminobutyric acid (GABA) A receptor, beta 3	6.05664	22.2795
ACTA1	actin, alpha 1, skeletal muscle	4.70559	22.2532
NODAL	nodal homolog (mouse)	21.1433	21.656
SLC2A3	solute carrier family 2 (facilitated glucose transporter), member 3	2.70136	21.2219
TERF1	telomeric repeat binding factor (NIMA-interacting) 1	13.516	20.933
GPC4	glypican 4	14.6895	20.1139
TMSL8	thymosin-like 8	2.99837	20.0942
C21orf105	chromosome 21 open reading frame 105	7.54467	20.0064
WDR72	WD repeat domain 72	5.30466	19.6525
FLJ12505	NA	12.7467	19.4898
FOXH1	forkhead box H1	11.8843	18.9901
DIAPH2	diaphanous homolog 2 (Drosophila)	12.7012	18.471
NPPB	natriuretic peptide precursor B	2.65191	18.2151
GJA7	gap junction protein, alpha 7, 45kDa (connexin 45)	5.19828	18.1515
PSRC1	proline/serine-rich coiled-coil 1	9.10987	17.6893
GABRB3	gamma-aminobutyric acid (GABA) A receptor, beta 3	9.28553	17.6386
HELLS	helicase, lymphoid-specific	10.836	17.2291
CKS2	CDC28 protein kinase regulatory subunit 2	4.69159	16.8675
NA	NA	7.07384	16.8116
PHACTR2	phosphatase and actin regulator 2	3.23926	16.6894
MBD2	methyl-CpG binding domain protein 2	16.1979	16.3589
TOP2A	topoisomerase (DNA) II alpha 170kDa	3.74835	15.5751
CNTNAP2	contactin associated protein-like 2	1.16676	15.5297
UTF1	undifferentiated embryonic cell transcription factor 1	5.43194	15.3968
KLHL7	kelch-like 7 (Drosophila)	7.95518	14.866
NA	NA	14.8313	14.6365
JARID2	Jumonji, AT rich interactive domain 2	12.2589	14.5916
MBD2	methyl-CpG binding domain protein 2	19.4561	14.5462
GLDC	glycine dehydrogenase (decarboxylating; glycine decarboxylase, glycine cleavage system protein P)	15.1986	14.5307
MAD2L1	MAD2 mitotic arrest deficient-like 1 (yeast)	2.73987	14.5107
SLC2A14	solute carrier family 2 (facilitated glucose transporter), member 14	2.92423	14.3528
RASL11B	RAS-like, family 11, member B	10.8043	14.1938
FLJ20449	NA	14.3956	14.1209
NPTX2	neuronal pentraxin II	5.41584	13.7772
POU5F1P1	POU domain, class 5, transcription factor 1 pseudogene 1	15.0203	13.5184
CXXC6	CXXC finger 6	13.8937	13.2608
NA	NA	7.24009	13.1449
IGFBPL1	insulin-like growth factor binding protein-like 1	8.77554	13.1363
INA	internexin neuronal intermediate filament protein, alpha	7.15297	12.946
SLC16A1	solute carrier family 16 (monocarboxylic acid transporters), member 1	4.86408	12.8864
FABP5	fatty acid binding protein 5 (psoriasis-associated)	0.292176	12.7521
BIRC5	baculoviral IAP repeat-containing 5 (survivin)	0.922483	12.7411
CYP2S1	cytochrome P450, family 2, subfamily S, polypeptide 1	12.9572	12.6578
SLC16A1	solute carrier family 16 (monocarboxylic acid transporters), member 1	9.07431	12.5272
TMEFF1	transmembrane protein with EGF-like and two follistatin-like domains 1	9.44806	12.4235
KIAA1553	KIAA1553	9.60953	12.3837
NA	NA	16.7011	12.3522
CNTNAP2	contactin associated protein-like 2	0.401039	12.1949
NA	NA	6.16504	12.0891
SERPINB9	serpin peptidase inhibitor, clade B (ovalbumin), member 9	0.0920737	12.0399
CBX2	chromobox homolog 2 (Pc class homolog, Drosophila)	9.98871	11.9435
NA	NA	11.4438	11.9331
TEAD4	TEA domain family member 4	8.55042	11.713
MYCN	v-myc myelocytomatosis viral related oncogene, neuroblastoma derived (avian)	7.57185	11.4463
SEMA6A	sema domain, transmembrane domain (TM), and cytoplasmic domain, (semaphorin) 6A	5.66109	11.3453
SLC7A3	solute carrier family 7 (cationic amino acid transporter, y+ system), member 3	4.96505	11.3048
HN1	hematological and neurological expressed 1	5.59653	11.202
UGP2	UDP-glucose pyrophosphorylase 2	6.63968	11.0604
GPC4	glypican 4	12.7094	11.0439
SLC2A3	solute carrier family 2 (facilitated glucose transporter), member 3	3.19569	11.0369
C1orf187	chromosome 1 open reading frame 187	7.99499	11.0316
CDCA7	cell division cycle associated 7	5.24764	11.0091
TMEFF1	transmembrane protein with EGF-like and two follistatin-like domains 1	6.65159	10.8831
OTX2	orthodenticle homolog 2 (Drosophila)	17.2394	10.8442
LMNB1	lamin B1	8.52318	10.8214
NA	NA	8.35517	10.761
ZNF206	zinc finger protein 206	15.3373	10.6864
HLA-DPB2	major histocompatibility complex, class II, DP beta 2 (pseudogene)	0.586885	10.6719
DEPDC1	DEP domain containing 1	4.11452	10.6334
SEPHS1	selenophosphate synthetase 1	13.8476	10.6128
M6PR	mannose-6-phosphate receptor (cation dependent)	11.5769	10.5415
NA	NA	12.2048	10.3516
ZFP42	zinc finger protein 42	5.20728	10.3473
C6orf173	chromosome 6 open reading frame 173	4.81352	10.3397
SOX2	SRY (sex determining region Y)-box 2	7.39443	10.2934
CTSL2	cathepsin L2	4.48026	10.2659
SDCCAG8	serologically defined colon cancer antigen 8	8.04681	10.2569
NA	NA	15.0435	10.1708
PRR6	proline rich 6	6.80034	9.97403
C14orf29	chromosome 14 open reading frame 29	10.6411	9.94559
SKP2	S-phase kinase-associated protein 2 (p45)	11.3455	9.92116
TERF1	telomeric repeat binding factor (NIMA-interacting) 1	7.16987	9.88003
PRO1843	NA	4.61962	9.87361
MCM4	MCM4 minichromosome maintenance deficient 4 (S. cerevisiae)	6.50539	9.84903
TUBB2	tubulin, beta 2	10.5205	9.69609
SEPHS1	selenophosphate synthetase 1	10.3254	9.65609
GABRB3	gamma-aminobutyric acid (GABA) A receptor, beta 3	15.6568	9.62606
SCGB3A2	secretoglobin, family 3A, member 2	8.95596	9.60434
CDA	cytidine deaminase	4.40328	9.59474
KPNA2	karyopherin alpha 2 (RAG cohort 1, importin alpha 1)	5.41435	9.58203
SLC16A1	solute carrier family 16 (monocarboxylic acid transporters), member 1	3.6972	9.57103
SEMA6A	sema domain, transmembrane domain (TM), and cytoplasmic domain, (semaphorin) 6A	6.43036	9.53393
FLVCR	NA	7.81909	9.52304
SLC7A11	solute carrier family 7, (cationic amino acid transporter, y+ system) member 11	8.93636	9.38338
SPBC25	spindle pole body component 25 homolog (S. cerevisiae)	4.13356	9.3628
SLC2A3	solute carrier family 2 (facilitated glucose transporter), member 3	0.563837	9.3471
ZFP42	zinc finger protein 42	6.41244	9.25943
NA	NA	3.6193	9.25027
NEFL	neurofilament, light polypeptide 68kDa	3.46277	9.24407
NODAL	nodal homolog (mouse)	15.7299	9.20757
FLJ12505	NA	11.6723	9.17333
SLC2A3	solute carrier family 2 (facilitated glucose transporter), member 3	2.69458	9.11757
NA	NA	3.82596	9.08471
HELLS	helicase, lymphoid-specific	4.11485	9.05459
LCK	lymphocyte-specific protein tyrosine kinase	2.92325	8.9562
ZWILCH	Zwilch, kinetochore associated, homolog (Drosophila)	8.18736	8.91588
C21orf45	chromosome 21 open reading frame 45	10.035	8.81342
PMAIP1	phorbol-12-myristate-13-acetate-induced protein 1	1.22989	8.668
RNASEH2A	ribonuclease H2, large subunit	5.74053	8.53668
NA	NA	9.68627	8.49759
HMGB3	high-mobility group box 3	5.92209	8.45717
NFE2L3	nuclear factor (erythroid-derived 2)-like 3	8.77244	8.36723
PMAIP1	phorbol-12-myristate-13-acetate-induced protein 1	4.60129	8.36161
MAC30	NA	3.51185	8.35978
MAD2L2	MAD2 mitotic arrest deficient-like 2 (yeast)	11.5229	8.33225
NA	NA	9.7045	8.2652
SOX11	SRY (sex determining region Y)-box 11	0.746395	8.2056
KIF1A	kinesin family member 1A	6.49627	8.12984
NEF3	neurofilament 3 (150kDa medium)	4.48963	8.12195
HSPC111	NA	3.22229	8.08889
LCK	lymphocyte-specific protein tyrosine kinase	7.95991	8.07326
MLLT11	myeloid/lymphoid or mixed-lineage leukemia (trithorax homolog, Drosophila); translocated to, 11	0.0272437	8.07096
SLC16A1	solute carrier family 16 (monocarboxylic acid transporters), member 1	0.807947	8.05976
PODXL	podocalyxin-like	0.212498	8.03695
C1orf187	chromosome 1 open reading frame 187	6.9966	8.00666
BMP2	bone morphogenetic protein 2	0.444467	8.00385
MRS2L	MRS2-like, magnesium homeostasis factor (S. cerevisiae)	4.24242	7.98576
GABRB3	gamma-aminobutyric acid (GABA) A receptor, beta 3	10.6892	7.91546
CCDC4	coiled-coil domain containing 4	4.41066	7.90439
BMP2	bone morphogenetic protein 2	0.0713006	7.83496
C1orf108	chromosome 1 open reading frame 108	6.55544	7.77134
CENPH	centromere protein H	4.63233	7.76828
SLC16A1	solute carrier family 16 (monocarboxylic acid transporters), member 1	7.77636	7.76045
LRRN1	leucine rich repeat neuronal 1	2.96489	7.73
CLDN10	claudin 10	6.33539	7.718
KLHL7	kelch-like 7 (Drosophila)	3.21338	7.71513
SERPINE1	serpin peptidase inhibitor, clade E (nexin, plasminogen activator inhibitor type 1), member 1	3.92217	7.69348
RAB3B	RAB3B, member RAS oncogene family	3.10267	7.66413
UPP1	uridine phosphorylase 1	5.12188	7.6152
NA	NA	9.87095	7.60062
SALL3	sal-like 3 (Drosophila)	11.0625	7.50723
NUAK2	NUAK family, SNF1-like kinase, 2	6.59503	7.50597
CCKBR	cholecystokinin B receptor	8.30934	7.44585
GUCA1A	guanylate cyclase activator 1A (retina)	5.89309	7.35195
FSCN1	fascin homolog 1, actin-bundling protein (Strongylocentrotus purpuratus)	5.34008	7.34833
LECT1	leukocyte cell derived chemotaxin 1	8.05437	7.33051
AP1S2	adaptor-related protein complex 1, sigma 2 subunit	9.28054	7.26042
CXCL5	chemokine (C-X-C motif) ligand 5	7.21527	7.18399
NA	NA	3.07716	7.18179
NAP1L3	nucleosome assembly protein 1-like 3	3.42122	7.17938
HELLS	helicase, lymphoid-specific	2.96095	7.17736
HMGB3	high-mobility group box 3	10.6958	7.17607
FAM46B	family with sequence similarity 46, member B	7.39174	7.16901
C6orf48	chromosome 6 open reading frame 48	2.00722	7.14983
NPEPPS	aminopeptidase puromycin sensitive	1.64675	7.14388
SYNGR3	synaptogyrin 3	5.14715	7.12474
CRABP1	cellular retinoic acid binding protein 1	0.136621	7.0939
NR6A1	nuclear receptor subfamily 6, group A, member 1	3.76554	7.00405
PAICS	phosphoribosylaminoimidazole carboxylase, phosphoribosylaminoimidazole succinocarboxamide synthetase	6.76606	6.99178
TUBB2	tubulin, beta 2	3.14808	6.98915
LOC151194	NA	3.58542	6.98604
PFAS	phosphoribosylformylglycinamidine synthase (FGAR amidotransferase)	6.18833	6.9598
ITGB1BP3	integrin beta 1 binding protein 3	13.1221	6.95774
SEMA6A	sema domain, transmembrane domain (TM), and cytoplasmic domain, (semaphorin) 6A	8.1126	6.94281
GUCA1A	guanylate cyclase activator 1A (retina)	2.84212	6.94025
ZCSL2	zinc finger, CSL-type containing 2	1.97294	6.93672
NA	NA	2.99987	6.93607
NA	NA	5.89669	6.88215
CASP3	caspase 3, apoptosis-related cysteine peptidase	8.61515	6.86214
RAP2B	RAP2B, member of RAS oncogene family	1.74994	6.8605
LOC285401	NA	6.60015	6.84303
GLOXD1	glyoxalase domain containing 1	5.98634	6.8385
SERPINE1	serpin peptidase inhibitor, clade E (nexin, plasminogen activator inhibitor type 1), member 1	1.47421	6.82915
SNURF	NA	5.50706	6.78904
C6orf62	chromosome 6 open reading frame 62	0.205634	6.77943
LOC440338	NA	5.87586	6.76672
NPM3	nucleophosmin/nucleoplasmin, 3	9.60771	6.75804
NUDT15	nudix (nucleoside diphosphate linked moiety X)-type motif 15	4.50928	6.74656
FLJ20516	NA	3.83544	6.69208
TUBB3	tubulin, beta 3	5.72176	6.69077
SEPHS1	selenophosphate synthetase 1	8.40033	6.66236
WDR72	WD repeat domain 72	5.88684	6.63801
GRIN2D	glutamate receptor, ionotropic, N-methyl D-aspartate 2D	6.24111	6.62314
COL9A3	collagen, type IX, alpha 3	4.36753	6.59907
GPR19	G protein-coupled receptor 19	7.66142	6.54289
ASF1A	ASF1 anti-silencing function 1 homolog A (S. cerevisiae)	2.2348	6.52985
HN1	hematological and neurological expressed 1	2.61178	6.51676
NR6A1	nuclear receptor subfamily 6, group A, member 1	2.3186	6.51298
CKS1B	CDC28 protein kinase regulatory subunit 1B	2.87073	6.50266
MSH2	mutS homolog 2, colon cancer, nonpolyposis type 1 (E. coli)	8.3262	6.48514
RRAS2	related RAS viral (r-ras) oncogene homolog 2	2.78977	6.47435
FGF4	fibroblast growth factor 4 (heparin secretory transforming protein 1, Kaposi sarcoma oncogene)	6.96018	6.473
TXLNA	taxilin alpha	1.53345	6.4288
SNRPN	small nuclear ribonucleoprotein polypeptide N	3.27532	6.42106
FOXA3	forkhead box A3	6.40799	6.41391
SV2A	synaptic vesicle glycoprotein 2A	6.71457	6.36922
PRPS2	phosphoribosyl pyrophosphate synthetase 2	4.7166	6.36172
YWHAE	tyrosine 3-monooxygenase/tryptophan 5-monooxygenase activation protein, epsilon polypeptide	1.01983	6.33065
SOX11	SRY (sex determining region Y)-box 11	0.272286	6.31065
KIAA0888	NA	10.249	6.28345
CARM1	coactivator-associated arginine methyltransferase 1	3.07017	6.27107
MLF1IP	MLF1 interacting protein	4.65825	6.25919
C18orf54	chromosome 18 open reading frame 54	5.4979	6.25752
FALZ	fetal Alzheimer antigen	8.35894	6.22413
CNIH4	cornichon homolog 4 (Drosophila)	0.718335	6.21872
PRPS1	phosphoribosyl pyrophosphate synthetase 1	2.12899	6.2176
HSPA4	heat shock 70kDa protein 4	2.38002	6.20712
PCSK9	proprotein convertase subtilisin/kexin type 9	9.07135	6.1694
LOC131076	NA	3.35143	6.16319
STMN1	stathmin 1/oncoprotein 18	4.20287	6.16029
SBK1	SH3-binding domain kinase 1	10.9894	6.15549
POLR2D	polymerase (RNA) II (DNA directed) polypeptide D	5.98354	6.14237
RRAS2	related RAS viral (r-ras) oncogene homolog 2	3.2322	6.14113
ADAM19	ADAM metallopeptidase domain 19 (meltrin beta)	2.08808	6.11727
FLJ20105	NA	8.00707	6.10765
TUBB3	tubulin, beta 3	7.78963	6.07438
EDNRB	endothelin receptor type B	1.22576	6.06447
NHSL1	NHS-like 1	1.48363	6.03641
DEPDC1B	DEP domain containing 1B	7.17391	6.0143
CHST7	carbohydrate (N-acetylglucosamine 6-O) sulfotransferase 7	8.22652	5.99748
BHLHB9	basic helix-loop-helix domain containing, class B, 9	9.58078	5.99138
SMC4L1	SMC4 structural maintenance of chromosomes 4-like 1 (yeast)	6.81168	5.97096
RPLP2	ribosomal protein, large, P2	4.24726	5.96991
ETV5	ets variant gene 5 (ets-related molecule)	4.44849	5.96208
COCH	coagulation factor C homolog, cochlin (Limulus polyphemus)	2.88439	5.9526
NA	NA	4.1944	5.94471
MGC13096	NA	4.36684	5.94245
NA	NA	0.921049	5.93004
LRP8	low density lipoprotein receptor-related protein 8, apolipoprotein e receptor	9.87175	5.87653
CALM3	calmodulin 3 (phosphorylase kinase, delta)	3.86721	5.87543
MGC4504	NA	6.61937	5.83882
NA	NA	7.80008	5.83278
C1orf121	chromosome 1 open reading frame 121	10.4841	5.81182
SALL3	sal-like 3 (Drosophila)	7.20108	5.78927
ZNF697	zinc finger protein 697	4.20058	5.78424
DNAJA2	DnaJ (Hsp40) homolog, subfamily A, member 2	9.69861	5.76141
COX5B	cytochrome c oxidase subunit Vb	2.40829	5.74317
LAPTM4B	lysosomal associated protein transmembrane 4 beta	0.593387	5.74279
TRIM24	tripartite motif-containing 24	6.41788	5.74141
FKBP1B	FK506 binding protein 1B, 12.6 kDa	2.06317	5.72465
RAN	RAN, member RAS oncogene family	5.49419	5.68249
FOXG1B	forkhead box G1B	12.6679	5.65622
FLJ20674	NA	10.5218	5.64584
CDC25A	cell division cycle 25A	9.7475	5.63432
BIRC5	baculoviral IAP repeat-containing 5 (survivin)	2.20309	5.63207
KIAA1576	NA	6.27036	5.63108
LMNB2	lamin B2	6.5363	5.62641
FAM60A	family with sequence similarity 60, member A	1.52651	5.62575
SALL2	sal-like 2 (Drosophila)	5.59313	5.62358
C5orf13	chromosome 5 open reading frame 13	0.447693	5.6216
NA	NA	4.99133	5.61588
FOSL1	FOS-like antigen 1	4.91747	5.61067
L1CAM	L1 cell adhesion molecule	4.48922	5.57661
MSH6	mutS homolog 6 (E. coli)	8.82662	5.55806
TMEM48	transmembrane protein 48	1.8547	5.54447
NA	NA	9.85848	5.53259
FLJ20449	NA	10.9437	5.51462
RFC3	replication factor C (activator 1) 3, 38kDa	2.18246	5.50865
PFDN4	prefoldin 4	0.975392	5.50139
ACOT7	acyl-CoA thioesterase 7	6.78427	5.49614
MID1IP1	MID1 interacting protein 1 (gastrulation specific G12-like (zebrafish))	3.10742	5.49305
PCYT1B	phosphate cytidylyltransferase 1, choline, beta	7.02704	5.48088
C15orf20	chromosome 15 open reading frame 20	4.72356	5.47828
MPP6	membrane protein, palmitoylated 6 (MAGUK p55 subfamily member 6)	4.41778	5.44974
TEAD4	TEA domain family member 4	8.845	5.44867
TKT	transketolase (Wernicke-Korsakoff syndrome)	3.61643	5.43098
NA	NA	3.8174	5.40251
PTPRZ1	protein tyrosine phosphatase, receptor-type, Z polypeptide 1	8.00079	5.3964
EPHA1	EPH receptor A1	10.3186	5.37121
DDAH1	dimethylarginine dimethylaminohydrolase 1	9.36776	5.3481
RCC2	regulator of chromosome condensation 2	6.9202	5.32504
MCM5	MCM5 minichromosome maintenance deficient 5, cell division cycle 46 (S. cerevisiae)	7.37996	5.31598
GPR	NA	6.05025	5.31516
CNTNAP2	contactin associated protein-like 2	3.27537	5.2986
OTX2	orthodenticle homolog 2 (Drosophila)	11.813	5.25901
FLJ30707	NA	7.83748	5.25734
HSPC111	NA	5.67439	5.21479
CNTNAP2	contactin associated protein-like 2	0.186538	5.20996
TXN	thioredoxin	2.97191	5.20298
KIF23	kinesin family member 23	11.1215	5.19462
KRTAP4-7	keratin associated protein 4-7	6.2923	5.19373
RPS10	ribosomal protein S10	3.76841	5.18699
PDZK4	PDZ domain containing 4	12.6378	5.17665
LAPTM4B	lysosomal associated protein transmembrane 4 beta	2.98207	5.17275
TEX10	testis expressed sequence 10	5.15241	5.16894
FKSG14	NA	2.65377	5.15008
NA	NA	6.52195	5.13221
FLJ46419	NA	8.06355	5.12506
LRP8	low density lipoprotein receptor-related protein 8, apolipoprotein e receptor	5.64974	5.1179
FAM54A	family with sequence similarity 54, member A	0.777143	5.09136
CALB1	calbindin 1, 28kDa	11.9152	5.0892
ECT2	epithelial cell transforming sequence 2 oncogene	4.4281	5.07929
CD3EAP	CD3E antigen, epsilon polypeptide associated protein	7.04473	5.07215
SNRPN	small nuclear ribonucleoprotein polypeptide N	1.57877	5.06961
CSH1	chorionic somatomammotropin hormone 1 (placental lactogen)	0.648504	5.06339
ZNF281	zinc finger protein 281	4.15213	5.04953
SNRPD1	small nuclear ribonucleoprotein D1 polypeptide 16kDa	4.54104	5.03969
PRKCQ	protein kinase C, theta	2.88771	5.02904
PGBD5	piggyBac transposable element derived 5	11.8075	5.01199
PTPRS	protein tyrosine phosphatase, receptor type, S	0.100854	5.00141
LOC138255	NA	9.93339	4.98799
PSIP1	PC4 and SFRS1 interacting protein 1	5.50612	4.98667
WDR4	WD repeat domain 4	1.35105	4.98139
HSPA4	heat shock 70kDa protein 4	4.1407	4.97302
FBXO10	F-box protein 10	2.59844	4.97036
SOX4	SRY (sex determining region Y)-box 4	0.931513	4.96425
MTHFD1L	methylenetetrahydrofolate dehydrogenase (NADP+ dependent) 1-like	1.95064	4.95423
ARID2	AT rich interactive domain 2 (ARID, RFX-like)	8.02728	4.93366
FAM29A	family with sequence similarity 29, member A	2.91046	4.90867
LAPTM4B	lysosomal associated protein transmembrane 4 beta	2.64404	4.89977
PHC1	polyhomeotic-like 1 (Drosophila)	5.42468	4.88715
NA	NA	7.21294	4.86856
LOC388494	NA	10.0916	4.86512
TCEAL2	transcription elongation factor A (SII)-like 2	1.5012	4.85116
FBXO25	F-box protein 25	4.10098	4.84599
ASNS	asparagine synthetase	9.19663	4.83688
DONSON	downstream neighbor of SON	5.94766	4.83244
EDNRB	endothelin receptor type B	0.109542	4.82393
PPP2R2C	protein phosphatase 2 (formerly 2A), regulatory subunit B (PR 52), gamma isoform	8.03817	4.82169
H2AFZ	H2A histone family, member Z	2.62677	4.81363
INDO	indoleamine-pyrrole 2,3 dioxygenase	1.08133	4.81189
FBXO5	F-box protein 5	5.49968	4.80866
CDCA2	cell division cycle associated 2	9.40507	4.8085
HSPE1	heat shock 10kDa protein 1 (chaperonin 10)	1.15276	4.8019
C10orf3	chromosome 10 open reading frame 3	7.59143	4.80088
ACVR2B	activin A receptor, type IIB	3.52153	4.7991
CTTN	cortactin	1.26601	4.77252
C14orf156	chromosome 14 open reading frame 156	2.47189	4.7701
PDHB	pyruvate dehydrogenase (lipoamide) beta	4.52473	4.76575
FLJ20364	NA	5.29762	4.7624
MCM5	MCM5 minichromosome maintenance deficient 5, cell division cycle 46 (S. cerevisiae)	3.22072	4.7603
SRR	serine racemase	3.70641	4.73379
LOC116238	NA	4.16729	4.71279
H41	NA	0.410919	4.71071
FLJ25416	NA	8.42454	4.70847
SKP2	S-phase kinase-associated protein 2 (p45)	2.2782	4.70162
SLC30A7	solute carrier family 30 (zinc transporter), member 7	0.175492	4.69744
DHFR	dihydrofolate reductase	3.88851	4.68229
SUV39H2	suppressor of variegation 3-9 homolog 2 (Drosophila)	6.08985	4.68148
KIF5A	kinesin family member 5A	3.47892	4.67213
NUP160	nucleoporin 160kDa	2.84159	4.64077
ABHD9	abhydrolase domain containing 9	6.57408	4.63686
KIF2	kinesin heavy chain member 2	2.18642	4.62554
CDCA4	cell division cycle associated 4	3.37209	4.61302
SYT1	synaptotagmin I	8.16192	4.61102
KLKB1	kallikrein B, plasma (Fletcher factor) 1	3.65811	4.60966
NA	NA	4.54215	4.58674
JPH3	junctophilin 3	4.25912	4.58345
MCM4	MCM4 minichromosome maintenance deficient 4 (S. cerevisiae)	4.30647	4.57667
MRS2L	MRS2-like, magnesium homeostasis factor (S. cerevisiae)	5.33644	4.57218
TYRO3	TYRO3 protein tyrosine kinase	4.21208	4.56336
LARS2	leucyl-tRNA synthetase 2, mitochondrial	2.64182	4.56123
SFPQ	splicing factor proline/glutamine-rich (polypyrimidine tract binding protein associated)	7.13651	4.5595
KIF5C	kinesin family member 5C	9.24617	4.55904
MTF2	metal response element binding transcription factor 2	1.48007	4.52545
NA	NA	4.41595	4.51334
SBK1	SH3-binding domain kinase 1	8.85556	4.50316
SNRPN	small nuclear ribonucleoprotein polypeptide N	4.80697	4.49401
MRPL42	mitochondrial ribosomal protein L42	1.08009	4.49001
NA	NA	1.41777	4.47628
MTF2	metal response element binding transcription factor 2	3.08211	4.46253
MASK	NA	0.784062	4.462
COCH	coagulation factor C homolog, cochlin (Limulus polyphemus)	3.19339	4.45535
S100A13	S100 calcium binding protein A13	1.72323	4.44878
NUDT11	nudix (nucleoside diphosphate linked moiety X)-type motif 11	8.24373	4.44843
CSE1L	CSE1 chromosome segregation 1-like (yeast)	7.14619	4.43943
PPIL5	peptidylprolyl isomerase (cyclophilin)-like 5	0.840965	4.43939
GFPT2	glutamine-fructose-6-phosphate transaminase 2	0.596771	4.42684
KLHL23	kelch-like 23 (Drosophila)	11.0149	4.4249
CHEK2	CHK2 checkpoint homolog (S. pombe)	12.31	4.42424
POLR3K	polymerase (RNA) III (DNA directed) polypeptide K, 12.3 kDa	0.969409	4.40914
C6orf66	chromosome 6 open reading frame 66	5.39715	4.40694
CSH2	chorionic somatomammotropin hormone 2	0.667217	4.40353
P18SRP	NA	2.59321	4.39173
ZNF232	zinc finger protein 232	4.61137	4.38623
FAM77C	family with sequence similarity 77, member C	3.09701	4.38191
NUDT21	nudix (nucleoside diphosphate linked moiety X)-type motif 21	0.467212	4.37738
NUCKS1	nuclear casein kinase and cyclin-dependent kinase substrate 1	3.2909	4.35351
PTPRG	protein tyrosine phosphatase, receptor type, G	3.46553	4.35051
BOLA2	bolA-like 2 (E. coli)	2.58898	4.34949
FRAT2	frequently rearranged in advanced T-cell lymphomas 2	4.21684	4.34581
MAC30	NA	1.2955	4.34567
LOC148203	NA	2.73682	4.344
SNRPF	small nuclear ribonucleoprotein polypeptide F	6.26447	4.33113
TCEB3	transcription elongation factor B (SIII), polypeptide 3 (110kDa, elongin A)	3.70289	4.33108
PAICS	phosphoribosylaminoimidazole carboxylase, phosphoribosylaminoimidazole succinocarboxamide synthetase	10.8865	4.32903
PCNXL2	pecanex-like 2 (Drosophila)	8.08173	4.32234
ZBTB8OS	zinc finger and BTB domain containing 8 opposite strand	3.67091	4.32155
MRPL50	mitochondrial ribosomal protein L50	3.12367	4.32032
UQCRH	ubiquinol-cytochrome c reductase hinge protein	3.27455	4.31902
DLAT	dihydrolipoamide S-acetyltransferase (E2 component of pyruvate dehydrogenase complex)	2.92079	4.30096
RFWD3	ring finger and WD repeat domain 3	7.98174	4.29268
NLN	neurolysin (metallopeptidase M3 family)	5.95623	4.29153
ANP32E	acidic (leucine-rich) nuclear phosphoprotein 32 family, member E	2.13428	4.28806
DSCR2	Down syndrome critical region gene 2	0.271984	4.28793
RRAS2	related RAS viral (r-ras) oncogene homolog 2	2.94674	4.28692
GRB14	growth factor receptor-bound protein 14	8.25948	4.28484
TNNT1	troponin T1, skeletal, slow	8.1643	4.28335
RPRM	reprimo, TP53 dependant G2 arrest mediator candidate	11.5055	4.27844
SOX11	SRY (sex determining region Y)-box 11	2.31526	4.27567
MASTL	microtubule associated serine/threonine kinase-like	4.96767	4.2679
MGC40397	NA	6.31956	4.25466
BAX	BCL2-associated X protein	2.45079	4.25031
PANK1	pantothenate kinase 1	6.44201	4.2454
C14orf115	chromosome 14 open reading frame 115	5.71269	4.24353
NUP88	nucleoporin 88kDa	4.46029	4.2412
NA	NA	0.457133	4.24012
CXADR	coxsackie virus and adenovirus receptor	3.54295	4.23892
EXOSC3	exosome component 3	3.93056	4.23309
VSNL1	visinin-like 1	8.56649	4.22517
PARP1	poly (ADP-ribose) polymerase family, member 1	4.68163	4.2215
SNRPN	small nuclear ribonucleoprotein polypeptide N	3.78707	4.22017
RFC3	replication factor C (activator 1) 3, 38kDa	3.45936	4.21752
SYT6	synaptotagmin VI	10.5419	4.20997
BCL2L12	BCL2-like 12 (proline rich)	4.54114	4.2017
EMID2	EMI domain containing 2	5.09656	4.20056
DIAPH3	diaphanous homolog 3 (Drosophila)	7.92849	4.17247
NA	NA	9.72863	4.17241
TMPO	thymopoietin	1.89811	4.17202
KIAA0523	NA	6.17349	4.16368
MCM7	MCM7 minichromosome maintenance deficient 7 (S. cerevisiae)	5.72067	4.14937
PGAM1	phosphoglycerate mutase 1 (brain)	3.53868	4.14486
NCBP1	nuclear cap binding protein subunit 1, 80kDa	2.73686	4.14372
GPATC4	G patch domain containing 4	9.26823	4.14143
GAP43	growth associated protein 43	10.1383	4.1413
ENO1	enolase 1, (alpha)	1.95869	4.1411
NA	NA	8.08121	4.13579
GLI2	GLI-Kruppel family member GLI2	5.22059	4.12426
TRO	trophinin	5.46963	4.11623
WNK3	WNK lysine deficient protein kinase 3	2.81082	4.11354
CSHL1	chorionic somatomammotropin hormone-like 1	0.175743	4.10499
PGK1	phosphoglycerate kinase 1	3.77212	4.10458
KIAA0657	NA	2.94245	4.08757
MSH6	mutS homolog 6 (E. coli)	8.96345	4.07873
ACAT2	acetyl-Coenzyme A acetyltransferase 2 (acetoacetyl Coenzyme A thiolase)	4.14961	4.06973
ZNF505	zinc finger protein 505	9.02747	4.0602
CACYBP	calcyclin binding protein	1.44537	4.05547
C1orf112	chromosome 1 open reading frame 112	4.81049	4.0501
LOC339229	NA	4.17647	4.04996
MAC30	NA	0.861654	4.04321
LOC402665	NA	4.09887	4.0318
ZNF281	zinc finger protein 281	1.44333	4.03115
CPSF2	cleavage and polyadenylation specific factor 2, 100kDa	1.44128	4.02772
XPOT	exportin, tRNA (nuclear export receptor for tRNAs)	8.87262	4.01957
C1orf79	chromosome 1 open reading frame 79	3.55053	4.01247
NA	NA	1.48192	4.00688
NUDT1	nudix (nucleoside diphosphate linked moiety X)-type motif 1	2.82332	4.00385
GAJ	NA	5.21955	3.9999
MGC2477	NA	3.13125	3.99276
PHGDH	phosphoglycerate dehydrogenase	8.94156	3.98542
FZD5	frizzled homolog 5 (Drosophila)	9.15474	3.98255
CSH2	chorionic somatomammotropin hormone 2	0.0384518	3.97791
ASK	NA	1.94681	3.97643
LOC339162	NA	1.57253	3.97585
LAPTM4B	lysosomal associated protein transmembrane 4 beta	2.69905	3.9575
FLJ10534	NA	5.905	3.95365
EXOSC3	exosome component 3	3.56966	3.94937
POP7	processing of precursor 7, ribonuclease P subunit (S. cerevisiae)	0.879765	3.94517
PAK1	p21/Cdc42/Rac1-activated kinase 1 (STE20 homolog, yeast)	3.36384	3.93646
LOC149832	NA	6.98945	3.93113
HSPA4	heat shock 70kDa protein 4	3.12083	3.93048
MGC2714	NA	2.70175	3.91843
CSE1L	CSE1 chromosome segregation 1-like (yeast)	6.52314	3.90754
GMNN	geminin, DNA replication inhibitor	0.235014	3.90426
SOCS1	suppressor of cytokine signaling 1	5.03478	3.89394
RPA3	replication protein A3, 14kDa	0.148795	3.89283
DPPA2	developmental pluripotency associated 2	1.14044	3.88629
TDP1	tyrosyl-DNA phosphodiesterase 1	5.79972	3.88146
SQLE	squalene epoxidase	0.797283	3.8813
CARHSP1	calcium regulated heat stable protein 1, 24kDa	2.68917	3.87755
GNG4	guanine nucleotide binding protein (G protein), gamma 4	1.48946	3.87534
D4S234E	NA	2.31422	3.87115
NA	NA	1.33412	3.8665
CENPF	centromere protein F, 350/400ka (mitosin)	1.53206	3.86488
DNMT3A	DNA (cytosine-5-)-methyltransferase 3 alpha	8.79649	3.8638
RUVBL1	RuvB-like 1 (E. coli)	7.06029	3.86058
NUDT5	nudix (nucleoside diphosphate linked moiety X)-type motif 5	1.05287	3.85562
CXADR	coxsackie virus and adenovirus receptor	5.65493	3.85096
SNRPB	small nuclear ribonucleoprotein polypeptides B and B1	2.93246	3.85009
PSMA7	proteasome (prosome, macropain) subunit, alpha type, 7	1.98486	3.84835
LOC439949	NA	1.09533	3.84561
BTBD14B	BTB (POZ) domain containing 14B	1.85946	3.84204
UNG	uracil-DNA glycosylase	4.6681	3.83251
MCM3	MCM3 minichromosome maintenance deficient 3 (S. cerevisiae)	9.39174	3.82875
ISG20L1	interferon stimulated exonuclease gene 20kDa-like 1	6.25115	3.82084
SET	SET translocation (myeloid leukemia-associated)	4.21958	3.81341
PDK1	pyruvate dehydrogenase kinase, isoenzyme 1	2.25167	3.81086
LOC201725	NA	7.66578	3.80987
PVRL3	poliovirus receptor-related 3	4.38312	3.8088
CCNI	cyclin I	0.699571	3.8013
PRSS2	protease, serine, 2 (trypsin 2)	2.63411	3.79769
FLJ22624	NA	6.16859	3.78904
GNG4	guanine nucleotide binding protein (G protein), gamma 4	4.08661	3.77995
TUBB2	NA	4.69169	3.77458
LOC440416	NA	0.757878	3.77434
SAE1	NA	4.26813	3.77226
DNAJB6	DnaJ (Hsp40) homolog, subfamily B, member 6	1.54155	3.77168
THY1	Thy-1 cell surface antigen	4.13977	3.76849
LUZP5	leucine zipper protein 5	2.79825	3.76062
PGK1	phosphoglycerate kinase 1	5.79743	3.75924
PIM2	pim-2 oncogene	5.95628	3.75512
ELAVL2	ELAV (embryonic lethal, abnormal vision, Drosophila)-like 2 (Hu antigen B)	0.303333	3.753
GDF11	growth differentiation factor 11	4.50737	3.75014
C9orf140	chromosome 9 open reading frame 140	5.94392	3.74804
LYAR	NA	8.3433	3.74683
NA	NA	5.90486	3.74511
MTAP	methylthioadenosine phosphorylase	3.57861	3.74211
MGC2963	NA	3.57452	3.73914
SNRPG	small nuclear ribonucleoprotein polypeptide G	1.24035	3.73408
TXNL2	thioredoxin-like 2	2.53023	3.73296
FAM29A	family with sequence similarity 29, member A	6.45404	3.72673
ROR1	receptor tyrosine kinase-like orphan receptor 1	1.86286	3.72587
PSIP1	PC4 and SFRS1 interacting protein 1	2.95128	3.72566
ZIK1	NA	3.6619	3.72114
EXOSC5	exosome component 5	6.81771	3.72033
RAD52B	RAD52 homolog B (S. cerevisiae)	4.41821	3.7186
BYSL	bystin-like	4.44119	3.7181
NA	NA	3.80916	3.70551
LOC201725	NA	4.79991	3.69561
PAK1	p21/Cdc42/Rac1-activated kinase 1 (STE20 homolog, yeast)	9.31776	3.69499
H2AFV	H2A histone family, member V	1.29819	3.69373
GPR64	G protein-coupled receptor 64	3.39825	3.69184
KLF7	Kruppel-like factor 7 (ubiquitous)	2.56376	3.68793
SOX3	SRY (sex determining region Y)-box 3	6.84052	3.68559
PLCXD1	phosphatidylinositol-specific phospholipase C, X domain containing 1	3.08973	3.68405
MIF	macrophage migration inhibitory factor (glycosylation-inhibiting factor)	2.50559	3.6829
C21orf45	chromosome 21 open reading frame 45	2.3938	3.68163
RND2	Rho family GTPase 2	4.91434	3.67939
EIF4EBP1	eukaryotic translation initiation factor 4E binding protein 1	5.03109	3.6736
SLC35F2	solute carrier family 35, member F2	5.68186	3.66917
HOMER1	homer homolog 1 (Drosophila)	2.97289	3.66217
BAX	BCL2-associated X protein	0.17999	3.66215
C1orf31	chromosome 1 open reading frame 31	2.86194	3.6617
DACT1	dapper, antagonist of beta-catenin, homolog 1 (Xenopus laevis)	0.161847	3.64884
NLN	neurolysin (metallopeptidase M3 family)	2.05614	3.64638
CNAP1	NA	2.53465	3.64511
EEF1E1	eukaryotic translation elongation factor 1 epsilon 1	4.05195	3.64213
TNNI3	troponin I, cardiac	4.69168	3.64173
CPSF6	cleavage and polyadenylation specific factor 6, 68kDa	1.74549	3.63685
WDSOF1	WD repeats and SOF1 domain containing	0.176638	3.63416
NA	NA	9.4171	3.6311
CGI-115	NA	0.529209	3.62543
MYL7	myosin, light polypeptide 7, regulatory	1.12711	3.62075
SLC16A10	solute carrier family 16 (monocarboxylic acid transporters), member 10	2.3776	3.61524
FKBP1B	FK506 binding protein 1B, 12.6 kDa	5.66426	3.61013
EEF1D	eukaryotic translation elongation factor 1 delta (guanine nucleotide exchange protein)	1.74375	3.60468
LBR	lamin B receptor	1.16828	3.60455
LOC400506	NA	6.03002	3.60327
GPT2	glutamic pyruvate transaminase (alanine aminotransferase) 2	3.57682	3.59816
E2F5	E2F transcription factor 5, p130-binding	7.1123	3.59534
NA	NA	4.17247	3.59481
CCT2	chaperonin containing TCP1, subunit 2 (beta)	0.275496	3.59376
RTN4IP1	reticulon 4 interacting protein 1	3.62268	3.58681
SET	SET translocation (myeloid leukemia-associated)	6.02291	3.58621
TPM1	tropomyosin 1 (alpha)	0.928914	3.58173
PPAT	phosphoribosyl pyrophosphate amidotransferase	3.82276	3.57715
LSM4	LSM4 homolog, U6 small nuclear RNA associated (S. cerevisiae)	3.22482	3.5769
PPP2R5E	protein phosphatase 2, regulatory subunit B (B56), epsilon isoform	7.71241	3.5727
MTHFD2	methylenetetrahydrofolate dehydrogenase (NADP+ dependent) 2, methenyltetrahydrofolate cyclohydrolase	7.2897	3.56789
NA	NA	4.02294	3.56429
C9orf81	chromosome 9 open reading frame 81	4.46576	3.55794
FLJ10700	NA	2.26527	3.54929
GDF1	growth differentiation factor 1	1.39677	3.54806
SSBP1	single-stranded DNA binding protein 1	3.77486	3.54039
SNRPC	small nuclear ribonucleoprotein polypeptide C	5.35289	3.5401
MGC16275	NA	7.40361	3.53817
NDUFA2	NADH dehydrogenase (ubiquinone) 1 alpha subcomplex, 2, 8kDa	2.87726	3.53704
ZRF1	zuotin related factor 1	9.70698	3.53177
GNAS	GNAS complex locus	0.936027	3.52824
ARNTL2	aryl hydrocarbon receptor nuclear translocator-like 2	8.4199	3.52693
TUBB2	NA	5.31765	3.52597
C9orf125	chromosome 9 open reading frame 125	3.51944	3.52148
SLC25A13	solute carrier family 25, member 13 (citrin)	1.77668	3.52103
SAE1	NA	3.17391	3.52099
PSMA2	proteasome (prosome, macropain) subunit, alpha type, 2	0.85473	3.51976
EIF4E	eukaryotic translation initiation factor 4E	2.03225	3.51797
SCG3	secretogranin III	1.64274	3.51441
TERF2	telomeric repeat binding factor 2	4.43511	3.51395
ADSL	adenylosuccinate lyase	5.64555	3.51264
B3GNT7	UDP-GlcNAc:betaGal beta-1,3-N-acetylglucosaminyltransferase 7	12.4424	3.51224
SALL1	sal-like 1 (Drosophila)	7.45906	3.51114
PUS1	pseudouridylate synthase 1	5.17072	3.50734
PSPH	phosphoserine phosphatase	6.33877	3.50706
MARS	methionine-tRNA synthetase	2.21543	3.50177
DNAJB5	DnaJ (Hsp40) homolog, subfamily B, member 5	6.63301	3.5017
PRPS1	phosphoribosyl pyrophosphate synthetase 1	3.92093	3.50165
SILV	silver homolog (mouse)	2.05414	3.49397
CGI-09	NA	5.74357	3.49361
C1orf108	chromosome 1 open reading frame 108	3.74739	3.48751
MTF2	metal response element binding transcription factor 2	3.60493	3.48668
SLC6A8	solute carrier family 6 (neurotransmitter transporter, creatine), member 8	2.47031	3.48509
SERF1A	small EDRK-rich factor 1A (telomeric)	1.37945	3.4816
CSNK2A1	casein kinase 2, alpha 1 polypeptide	1.44586	3.48106
POLR1B	polymerase (RNA) I polypeptide B, 128kDa	1.19807	3.47964
MAGED4	melanoma antigen family D, 4	0.43086	3.47799
DDX6	DEAD (Asp-Glu-Ala-Asp) box polypeptide 6	0.0985617	3.47571
ACP1	acid phosphatase 1, soluble	1.79074	3.4697
MRGPRF	MAS-related GPR, member F	0.86444	3.46756
MGC2574	NA	6.27701	3.46412
MAP4K1	mitogen-activated protein kinase kinase kinase kinase 1	4.13978	3.46251
TIMM8A	translocase of inner mitochondrial membrane 8 homolog A (yeast)	5.56673	3.45757
HSPD1	heat shock 60kDa protein 1 (chaperonin)	0.984757	3.45301
UCK2	uridine-cytidine kinase 2	1.26313	3.45293
SLC6A8	solute carrier family 6 (neurotransmitter transporter, creatine), member 8	4.33028	3.45139
HKE2	HLA class II region expressed gene KE2	3.53195	3.45086
STIP1	stress-induced-phosphoprotein 1 (Hsp70/Hsp90-organizing protein)	0.511404	3.44837
SNRPN	small nuclear ribonucleoprotein polypeptide N	1.27493	3.44722
TCOF1	Treacher Collins-Franceschetti syndrome 1	5.83091	3.44601
PIPOX	pipecolic acid oxidase	12.1738	3.44448
FBXO10	F-box protein 10	0.145343	3.44377
FAM60A	family with sequence similarity 60, member A	2.68058	3.44182
MRPL16	mitochondrial ribosomal protein L16	2.85787	3.4388
DPP3	dipeptidylpeptidase 3	0.971119	3.43837
ASB3	ankyrin repeat and SOCS box-containing 3	1.26341	3.43798
GPR	NA	2.76319	3.43726
MRPS15	mitochondrial ribosomal protein S15	1.05816	3.43339
NA	NA	2.416	3.43053
ZNF649	NA	0.153156	3.42329
RBM12	RNA binding motif protein 12	1.84215	3.41195
PHB	prohibitin	2.29725	3.40377
FGF19	fibroblast growth factor 19	0.12965	3.40281
NR6A1	nuclear receptor subfamily 6, group A, member 1	2.60862	3.4003
CHST4	carbohydrate (N-acetylglucosamine 6-O) sulfotransferase 4	1.76766	3.39758
SMPDL3B	sphingomyelin phosphodiesterase, acid-like 3B	0.542043	3.39489
UNC5D	unc-5 homolog D (C. elegans)	3.76742	3.39238
SUPT3H	suppressor of Ty 3 homolog (S. cerevisiae)	6.97003	3.38874
JPH1	junctophilin 1	9.83395	3.38466
PLP1	proteolipid protein 1 (Pelizaeus-Merzbacher disease, spastic paraplegia 2, uncomplicated)	4.30764	3.38211
OPN3	opsin 3 (encephalopsin, panopsin)	3.6487	3.38073
OCIAD2	OCIA domain containing 2	4.27482	3.3794
HSU79274	NA	1.11983	3.37664
ARSE	arylsulfatase E (chondrodysplasia punctata 1)	1.91457	3.37624
NA	NA	4.3444	3.37468
GJA7	gap junction protein, alpha 7, 45kDa (connexin 45)	3.67602	3.37131
CCL26	chemokine (C-C motif) ligand 26	10.0146	3.37065
WDHD1	WD repeat and HMG-box DNA binding protein 1	0.48115	3.36967
INHBE	inhibin, beta E	8.57259	3.36705
C21orf56	chromosome 21 open reading frame 56	0.220053	3.36609
MCAM	melanoma cell adhesion molecule	0.414747	3.36327
SERPINB9	serpin peptidase inhibitor, clade B (ovalbumin), member 9	0.131592	3.36273
TARS	threonyl-tRNA synthetase	3.51605	3.36231
SAC3D1	SAC3 domain containing 1	1.14032	3.36171
LRRC8A	leucine rich repeat containing 8 family, member A	1.5769	3.36133
CDH2	cadherin 2, type 1, N-cadherin (neuronal)	0.377264	3.36038
LOC56902	NA	0.803373	3.35595
MGC16275	NA	8.09506	3.35245
NUP205	nucleoporin 205kDa	1.99795	3.34546
CTH	cystathionase (cystathionine gamma-lyase)	7.41778	3.34339
SHMT2	serine hydroxymethyltransferase 2 (mitochondrial)	2.89105	3.3313
STRBP	spermatid perinuclear RNA binding protein	5.47004	3.32979
TMPO	thymopoietin	3.07138	3.3281
RTN4IP1	reticulon 4 interacting protein 1	2.76732	3.32796
NA	NA	7.30055	3.32368
RPL22L1	ribosomal protein L22-like 1	0.914216	3.32222
PGGT1B	protein geranylgeranyltransferase type I, beta subunit	0.284401	3.32212
GLI2	GLI-Kruppel family member GLI2	3.12116	3.31912
SEMA3A	sema domain, immunoglobulin domain (Ig), short basic domain, secreted, (semaphorin) 3A	4.89094	3.31493
ATPIF1	ATPase inhibitory factor 1	6.22823	3.30913
FLJ14668	NA	5.54225	3.3073
XPO5	exportin 5	6.45405	3.30401
NETO2	neuropilin (NRP) and tolloid (TLL)-like 2	0.775295	3.30379
CKMT1B	creatine kinase, mitochondrial 1B	0.769712	3.30248
RANBP1	RAN binding protein 1	8.85406	3.30191
HKE2	HLA class II region expressed gene KE2	1.22114	3.30184
GH1	growth hormone 1	5.41021	3.30184
KIF26A	kinesin family member 26A	4.6287	3.30126
NA	NA	2.43752	3.29868
WDR77	WD repeat domain 77	5.06848	3.29606
PRDM14	PR domain containing 14	1.77258	3.29272
ELOVL6	ELOVL family member 6, elongation of long chain fatty acids (FEN1/Elo2, SUR4/Elo3-like, yeast)	5.36732	3.28966
PIAS2	protein inhibitor of activated STAT, 2	7.12382	3.28812
C1orf67	chromosome 1 open reading frame 67	9.6683	3.28714
C10orf7	chromosome 10 open reading frame 7	5.89586	3.28593
TFDP2	transcription factor Dp-2 (E2F dimerization partner 2)	1.57969	3.28483
SPIB	Spi-B transcription factor (Spi-1/PU.1 related)	2.54679	3.28442
AZIN1	antizyme inhibitor 1	2.06362	3.28422
PFKP	phosphofructokinase, platelet	1.13113	3.28307
PAK1	p21/Cdc42/Rac1-activated kinase 1 (STE20 homolog, yeast)	8.08903	3.27466
FLJ13154	NA	3.0897	3.27428
NUP50	nucleoporin 50kDa	3.09185	3.27309
ETV4	ets variant gene 4 (E1A enhancer binding protein, E1AF)	2.38237	3.26537
BTF3L4	basic transcription factor 3-like 4	5.71774	3.26382
FLAD1	Fad1, flavin adenine dinucleotide synthetase, homolog (yeast)	5.90705	3.25979
PPRC1	peroxisome proliferative activated receptor, gamma, coactivator-related 1	6.19084	3.25964
WSB2	WD repeat and SOCS box-containing 2	0.689982	3.25844
LYAR	NA	1.36802	3.25119
NA	NA	1.50463	3.25094
EXOSC2	exosome component 2	4.25748	3.25002
THEX1	three prime histone mRNA exonuclease 1	2.48654	3.24701
SOX15	SRY (sex determining region Y)-box 15	6.60531	3.24683
MTA3	metastasis associated 1 family, member 3	2.92298	3.24455
WDR4	WD repeat domain 4	2.7737	3.24252
RANBP5	RAN binding protein 5	5.49434	3.23927
NA	NA	5.18891	3.23735
PLAU	plasminogen activator, urokinase	0.658389	3.23698
ATXN7L1	ataxin 7-like 1	6.89942	3.23662
NA	NA	5.39681	3.23608
TNPO1	transportin 1	1.38325	3.23113
PSMD12	proteasome (prosome, macropain) 26S subunit, non-ATPase, 12	1.61487	3.22938
NUP62	nucleoporin 62kDa	0.810413	3.22898
MCM10	MCM10 minichromosome maintenance deficient 10 (S. cerevisiae)	4.68531	3.22369
CSTF2	cleavage stimulation factor, 3' pre-RNA, subunit 2, 64kDa	1.9425	3.21609
BOP1	block of proliferation 1	3.56461	3.20518
FLJ14627	NA	5.44149	3.20424
MAP4K1	mitogen-activated protein kinase kinase kinase kinase 1	4.90201	3.20238
XPO5	exportin 5	8.94788	3.19966
BLMH	bleomycin hydrolase	5.78877	3.19273
DDX20	DEAD (Asp-Glu-Ala-Asp) box polypeptide 20	1.67699	3.19163
BOLA3	bolA-like 3 (E. coli)	1.33416	3.18297
RFC2	replication factor C (activator 1) 2, 40kDa	4.41542	3.17966
C18orf24	chromosome 18 open reading frame 24	5.91234	3.17606
LOC440132	NA	0.689606	3.17568
UPF3B	UPF3 regulator of nonsense transcripts homolog B (yeast)	2.57305	3.17558
NUFIP1	nuclear fragile X mental retardation protein interacting protein 1	1.85006	3.16998
SNRPA1	small nuclear ribonucleoprotein polypeptide A'	0.410212	3.16947
MRPS17	mitochondrial ribosomal protein S17	1.12461	3.16888
GART	phosphoribosylglycinamide formyltransferase, phosphoribosylglycinamide synthetase, phosphoribosylaminoimidazole synthetase	7.00082	3.16137
CACYBP	calcyclin binding protein	2.66796	3.15452
ZBTB39	zinc finger and BTB domain containing 39	4.6967	3.14923
HEATR1	HEAT repeat containing 1	5.08476	3.14442
YRDC	yrdC domain containing (E.coli)	2.57791	3.14394
DHX37	DEAH (Asp-Glu-Ala-His) box polypeptide 37	6.65272	3.14368
SCO1	SCO cytochrome oxidase deficient homolog 1 (yeast)	1.45383	3.13616
B4GALT6	UDP-Gal:betaGlcNAc beta 1,4- galactosyltransferase, polypeptide 6	6.21769	3.136
LARS2	leucyl-tRNA synthetase 2, mitochondrial	4.10929	3.13214
C20orf112	chromosome 20 open reading frame 112	5.58955	3.12413
FLJ44186	NA	4.77694	3.12401
NUP93	nucleoporin 93kDa	5.56011	3.12158
GTF2H2	general transcription factor IIH, polypeptide 2, 44kDa	0.547922	3.11982
NA	NA	6.08002	3.11877
NA	NA	8.20135	3.11358
NME1	non-metastatic cells 1, protein (NM23A) expressed in	2.93673	3.10873
MAGED4	melanoma antigen family D, 4	0.373865	3.10823
KIFC1	kinesin family member C1	5.31226	3.10641
CBX5	chromobox homolog 5 (HP1 alpha homolog, Drosophila)	2.86005	3.10621
MGC10993	NA	2.3824	3.0985
CLN8	ceroid-lipofuscinosis, neuronal 8 (epilepsy, progressive with mental retardation)	5.34492	3.09758
FLJ10803	NA	2.33002	3.09518
PSMB5	proteasome (prosome, macropain) subunit, beta type, 5	2.85303	3.0936
NA	NA	5.14168	3.09192
GPATC4	G patch domain containing 4	5.60401	3.0894
WTAP	Wilms tumor 1 associated protein	2.23522	3.08657
DLL3	delta-like 3 (Drosophila)	4.29195	3.08582
UIP1	NA	4.82606	3.08557
TRIM28	tripartite motif-containing 28	1.30149	3.08018
LOC441495	NA	2.49853	3.08018
Magmas	NA	3.24543	3.08004
PCYT1B	phosphate cytidylyltransferase 1, choline, beta	4.99031	3.0794
SLC35F1	solute carrier family 35, member F1	4.57439	3.0756
MKL1	megakaryoblastic leukemia (translocation) 1	6.69472	3.0723
PPP2R2B	protein phosphatase 2 (formerly 2A), regulatory subunit B (PR 52), beta isoform	5.65943	3.06996
C20orf27	chromosome 20 open reading frame 27	3.64834	3.0695
MKI67IP	MKI67 (FHA domain) interacting nucleolar phosphoprotein	0.250444	3.0662
MAT2A	methionine adenosyltransferase II, alpha	4.68233	3.05792
RAD18	RAD18 homolog (S. cerevisiae)	10.2151	3.05772
EIF4E2	eukaryotic translation initiation factor 4E member 2	0.766398	3.05388
CCRN4L	CCR4 carbon catabolite repression 4-like (S. cerevisiae)	8.2964	3.05332
C8orf42	chromosome 8 open reading frame 42	1.9087	3.04786
KIAA1545	NA	4.23417	3.04749
HRMT1L6	HMT1 hnRNP methyltransferase-like 6 (S. cerevisiae)	0.179785	3.04739
SHMT2	serine hydroxymethyltransferase 2 (mitochondrial)	5.64026	3.04625
KLHL23	kelch-like 23 (Drosophila)	7.14448	3.04485
AD-003	NA	6.75563	3.04374
LOC342979	NA	0.638639	3.04086
MRPL14	mitochondrial ribosomal protein L14	3.0121	3.03914
PIP5K1A	phosphatidylinositol-4-phosphate 5-kinase, type I, alpha	0.726479	3.03762
UBE2I	ubiquitin-conjugating enzyme E2I (UBC9 homolog, yeast)	2.81575	3.03607
CADPS	Ca2+-dependent secretion activator	3.60832	3.03579
NAP1L1	nucleosome assembly protein 1-like 1	7.50942	3.03157
NA	NA	3.91229	3.02975
MRPS9	mitochondrial ribosomal protein S9	4.06102	3.02848
TBPL1	TBP-like 1	0.78705	3.02809
TCF3	transcription factor 3 (E2A immunoglobulin enhancer binding factors E12/E47)	3.92585	3.02737
FOXK2	forkhead box K2	2.7001	3.02399
WDR77	WD repeat domain 77	5.07206	3.02112
ZNF505	zinc finger protein 505	5.73545	3.01887
TIMM23	translocase of inner mitochondrial membrane 23 homolog (yeast)	0.441531	3.01731
ATP6V0D2	ATPase, H+ transporting, lysosomal 38kDa, V0 subunit d isoform 2	2.72516	3.01689
GABPB2	GA binding protein transcription factor, beta subunit 2	0.860196	3.01662
KIAA1909	NA	1.99402	3.01613
RDH11	retinol dehydrogenase 11 (all-trans and 9-cis)	3.68578	3.01601
CLN8	ceroid-lipofuscinosis, neuronal 8 (epilepsy, progressive with mental retardation)	0.848411	3.016
SNRPE	small nuclear ribonucleoprotein polypeptide E	5.17336	3.01348
POLR2F	polymerase (RNA) II (DNA directed) polypeptide F	0.894372	3.00992
CHGA	chromogranin A (parathyroid secretory protein 1)	0.29204	3.00657
SHMT2	serine hydroxymethyltransferase 2 (mitochondrial)	6.29039	3.00657
TCOF1	Treacher Collins-Franceschetti syndrome 1	0.761763	3.00629
FLJ43855	NA	4.64465	3.00567
PEO1	progressive external ophthalmoplegia 1	1.63964	3.00409
BPY2IP1	BPY2 interacting protein 1	5.22035	3.00384
NA	NA	0.711608	3.00368
SALL3	sal-like 3 (Drosophila)	3.44627	3.00284
DPP3	dipeptidylpeptidase 3	1.26713	3.00059
RCC1	regulator of chromosome condensation 1	0.767444	2.99958
FBXL10	F-box and leucine-rich repeat protein 10	5.41178	2.99763
ZNF488	zinc finger protein 488	6.55212	2.99758
PSMB4	proteasome (prosome, macropain) subunit, beta type, 4	1.16149	2.9881
FBXO22	F-box protein 22	1.33176	2.98772
SNRPA1	small nuclear ribonucleoprotein polypeptide A'	2.60226	2.9872
TUBB	tubulin, beta polypeptide	3.66892	2.98578
C1orf155	chromosome 1 open reading frame 155	2.24246	2.98508
MRPL50	mitochondrial ribosomal protein L50	0.329264	2.98122
GALNT14	UDP-N-acetyl-alpha-D-galactosamine:polypeptide N-acetylgalactosaminyltransferase 14 (GalNAc-T14)	3.39576	2.97772
GAPDH	glyceraldehyde-3-phosphate dehydrogenase	4.28418	2.97396
PSMB6	proteasome (prosome, macropain) subunit, beta type, 6	3.97139	2.97287
ETV4	ets variant gene 4 (E1A enhancer binding protein, E1AF)	2.54649	2.96598
ZNF596	zinc finger protein 596	3.66069	2.96327
TNFRSF8	tumor necrosis factor receptor superfamily, member 8	7.45049	2.96161
TIMM8B	translocase of inner mitochondrial membrane 8 homolog B (yeast)	4.16833	2.9607
DFFA	DNA fragmentation factor, 45kDa, alpha polypeptide	1.27055	2.9606
GPR143	G protein-coupled receptor 143	3.98722	2.95874
JTV1	NA	4.21526	2.95832
ADD2	adducin 2 (beta)	1.61505	2.95737
FAM19A5	family with sequence similarity 19 (chemokine (C-C motif)-like), member A5	6.22391	2.95705
HBLD2	HESB like domain containing 2	0.158211	2.95558
CXCL5	chemokine (C-X-C motif) ligand 5	2.19353	2.95502
C16orf33	chromosome 16 open reading frame 33	1.29967	2.95497
TIMM17B	translocase of inner mitochondrial membrane 17 homolog B (yeast)	0.403894	2.95209
DLG5	discs, large homolog 5 (Drosophila)	0.0826483	2.95129
ANKHD1	ankyrin repeat and KH domain containing 1	1.6025	2.94939
TUBB	tubulin, beta polypeptide	3.91602	2.94816
PRIM2A	primase, polypeptide 2A, 58kDa	6.47628	2.94731
RPUSD3	RNA pseudouridylate synthase domain containing 3	2.44794	2.94716
TIMM13	translocase of inner mitochondrial membrane 13 homolog (yeast)	1.87114	2.94701
SIP1	survival of motor neuron protein interacting protein 1	0.012692	2.94698
KHSRP	KH-type splicing regulatory protein (FUSE binding protein 2)	2.54282	2.94496
CHCHD8	coiled-coil-helix-coiled-coil-helix domain containing 8	2.85084	2.94143
EBNA1BP2	EBNA1 binding protein 2	0.826506	2.94046
RDH11	retinol dehydrogenase 11 (all-trans and 9-cis)	1.10796	2.93754
CNN2	calponin 2	0.501714	2.93601
HEATR1	HEAT repeat containing 1	4.32856	2.934
TUBB	tubulin, beta polypeptide	2.96627	2.9321
SALL1	sal-like 1 (Drosophila)	6.35445	2.92765
UGT3A1	UDP glycosyltransferase 3 family, polypeptide A1	2.30285	2.9251
MAP4K1	mitogen-activated protein kinase kinase kinase kinase 1	2.21769	2.92423
RAB3B	RAB3B, member RAS oncogene family	2.11217	2.92418
FLJ41131	NA	2.04683	2.92289
LOC441335	NA	1.18343	2.92117
CSE1L	CSE1 chromosome segregation 1-like (yeast)	2.06796	2.92115
GNB1L	guanine nucleotide binding protein (G protein), beta polypeptide 1-like	9.13124	2.92098
TBCA	tubulin-specific chaperone a	3.54983	2.91424
ZNF589	zinc finger protein 589	2.52727	2.91167
CALB1	calbindin 1, 28kDa	5.64178	2.91016
NUDT10	nudix (nucleoside diphosphate linked moiety X)-type motif 10	10.2981	2.90967
MYOZ3	myozenin 3	5.33501	2.908
NOLA3	nucleolar protein family A, member 3 (H/ACA small nucleolar RNPs)	1.98578	2.90608
MRPL47	mitochondrial ribosomal protein L47	0.584476	2.90589
NA	NA	4.98129	2.90491
MAGOH	mago-nashi homolog, proliferation-associated (Drosophila)	2.41461	2.90026
SCRL	NA	4.3568	2.89651
FBXO28	F-box protein 28	0.35491	2.89636
RIP	NA	10.0478	2.89595
JTV1	NA	0.631534	2.8957
RPAP1	RNA polymerase II associated protein 1	1.54449	2.895
CCT3	chaperonin containing TCP1, subunit 3 (gamma)	4.83633	2.89384
EME1	essential meiotic endonuclease 1 homolog 1 (S. pombe)	0.201846	2.89253
C1GALT1	core 1 synthase, glycoprotein-N-acetylgalactosamine 3-beta-galactosyltransferase, 1	3.25523	2.88824
ZNF589	zinc finger protein 589	3.13283	2.88681
UNC13A	unc-13 homolog A (C. elegans)	4.08036	2.88643
ZNF215	zinc finger protein 215	2.9627	2.88622
EGLN3	egl nine homolog 3 (C. elegans)	1.87549	2.88317
HMGCR	3-hydroxy-3-methylglutaryl-Coenzyme A reductase	0.337856	2.87651
C1orf33	chromosome 1 open reading frame 33	4.62379	2.87635
FAM57A	family with sequence similarity 57, member A	1.76878	2.87544
LOC388480	NA	1.36331	2.87374
TBPIP	NA	3.88991	2.87362
MGC4825	NA	1.63743	2.87189
NASP	nuclear autoantigenic sperm protein (histone-binding)	4.49313	2.87185
WNK2	WNK lysine deficient protein kinase 2	1.59878	2.87117
SIP1	survival of motor neuron protein interacting protein 1	0.517873	2.86747
PAFAH1B1	platelet-activating factor acetylhydrolase, isoform Ib, alpha subunit 45kDa	0.533735	2.86651
BRIP1	BRCA1 interacting protein C-terminal helicase 1	6.4997	2.8647
KIAA1727	NA	3.53236	2.86379
C1orf43	chromosome 1 open reading frame 43	3.42635	2.86211
MKL1	megakaryoblastic leukemia (translocation) 1	3.56974	2.85984
SURF2	surfeit 2	5.81084	2.85589
C6orf153	chromosome 6 open reading frame 153	0.385977	2.85141
LSM7	LSM7 homolog, U6 small nuclear RNA associated (S. cerevisiae)	1.44636	2.84969
EXOSC8	exosome component 8	1.3671	2.84932
MLF1IP	MLF1 interacting protein	1.5208	2.84587
CSNK2A1	casein kinase 2, alpha 1 polypeptide	5.55897	2.84431
ABCF2	ATP-binding cassette, sub-family F (GCN20), member 2	3.91291	2.84398
GEMIN5	gem (nuclear organelle) associated protein 5	1.54345	2.83973
USP28	ubiquitin specific peptidase 28	6.43367	2.83607
LSM3	LSM3 homolog, U6 small nuclear RNA associated (S. cerevisiae)	2.59144	2.83334
TBCE	tubulin-specific chaperone e	2.91139	2.83015
EPPB9	NA	2.78089	2.83013
SSB	Sjogren syndrome antigen B (autoantigen La)	2.77706	2.83008
MARS	methionine-tRNA synthetase	6.47064	2.8296
NA	NA	3.5714	2.82908
MCM7	MCM7 minichromosome maintenance deficient 7 (S. cerevisiae)	2.91138	2.82755
HNRPA3	heterogeneous nuclear ribonucleoprotein A3	3.99812	2.82484
GEMIN6	gem (nuclear organelle) associated protein 6	1.64106	2.82237
COX5A	cytochrome c oxidase subunit Va	0.656492	2.82203
DTYMK	deoxythymidylate kinase (thymidylate kinase)	1.53517	2.8205
PSIP1	PC4 and SFRS1 interacting protein 1	2.96352	2.82014
GART	phosphoribosylglycinamide formyltransferase, phosphoribosylglycinamide synthetase, phosphoribosylaminoimidazole synthetase	1.18489	2.81699
FOXA2	forkhead box A2	1.85092	2.80503
SYNCRIP	synaptotagmin binding, cytoplasmic RNA interacting protein	0.709732	2.80286
NUP50	nucleoporin 50kDa	0.644257	2.79902
mimitin	NA	0.239196	2.79797
NOL7	nucleolar protein 7, 27kDa	1.71464	2.79175
HIST1H4K	histone 1, H4k	0.0568462	2.79077
FLJ40432	NA	3.40361	2.78854
TDG	thymine-DNA glycosylase	0.893607	2.78674
NOL1	nucleolar protein 1, 120kDa	6.61012	2.7857
AXIN2	axin 2 (conductin, axil)	2.02436	2.78464
MRPL12	mitochondrial ribosomal protein L12	3.20366	2.78463
FBXL18	F-box and leucine-rich repeat protein 18	7.65817	2.78334
WDR5	WD repeat domain 5	3.19728	2.782
EIF5	eukaryotic translation initiation factor 5	0.879368	2.78197
ICMT	isoprenylcysteine carboxyl methyltransferase	3.17152	2.78067
MRPL39	mitochondrial ribosomal protein L39	1.85074	2.76909
RBM15	RNA binding motif protein 15	3.80984	2.76674
FANCG	Fanconi anemia, complementation group G	0.215518	2.76612
OSBPL10	oxysterol binding protein-like 10	3.46349	2.76609
HSPC138	NA	1.56894	2.7607
ZNF286	zinc finger protein 286	3.0737	2.7547
MDN1	MDN1, midasin homolog (yeast)	4.31545	2.75434
CSH2	chorionic somatomammotropin hormone 2	1.67569	2.75284
NA	NA	4.48022	2.75102
NA	NA	6.25177	2.74999
TNPO1	transportin 1	2.47048	2.74945
SCNM1	sodium channel modifier 1	1.76098	2.74923
SURF5	surfeit 5	4.51339	2.7476
GABRA5	gamma-aminobutyric acid (GABA) A receptor, alpha 5	6.18576	2.74478
LOC113174	NA	2.78869	2.74431
GEMIN7	gem (nuclear organelle) associated protein 7	3.29868	2.74349
CTH	cystathionase (cystathionine gamma-lyase)	3.22045	2.74302
MNAB	membrane associated DNA binding protein	1.32091	2.74217
CAMK2N2	calcium/calmodulin-dependent protein kinase II inhibitor 2	5.31025	2.74111
HCCS	holocytochrome c synthase (cytochrome c heme-lyase)	1.63734	2.74065
MRPS7	mitochondrial ribosomal protein S7	0.212874	2.74027
RFC2	replication factor C (activator 1) 2, 40kDa	5.15384	2.74022
DNA2L	DNA2 DNA replication helicase 2-like (yeast)	1.76228	2.73912
HSPA9B	heat shock 70kDa protein 9B (mortalin-2)	8.65774	2.73366
TRIP	NA	4.63378	2.73357
PDXP	pyridoxal (pyridoxine, vitamin B6) phosphatase	5.03471	2.73126
UPK1A	uroplakin 1A	3.33552	2.73026
DTNA	dystrobrevin, alpha	2.24763	2.7287
E2F3	E2F transcription factor 3	0.176061	2.72782
NDUFV3	NADH dehydrogenase (ubiquinone) flavoprotein 3, 10kDa	1.18533	2.72452
DENR	density-regulated protein	1.00696	2.72368
NALP7	NACHT, leucine rich repeat and PYD containing 7	1.55879	2.72353
KIAA0133	KIAA0133	6.30357	2.72098
KHDRBS3	KH domain containing, RNA binding, signal transduction associated 3	6.35697	2.71888
MRPS15	mitochondrial ribosomal protein S15	1.5112	2.71807
EXOSC3	exosome component 3	3.41172	2.71786
SUHW2	suppressor of hairy wing homolog 2 (Drosophila)	6.47933	2.71735
NOL9	nucleolar protein 9	0.0738123	2.71689
LOC441886	NA	4.22447	2.71583
WWTR1	WW domain containing transcription regulator 1	5.46183	2.71488
ATIC	5-aminoimidazole-4-carboxamide ribonucleotide formyltransferase/IMP cyclohydrolase	1.82016	2.71367
SRPK1	SFRS protein kinase 1	4.6857	2.71352
C13orf23	chromosome 13 open reading frame 23	0.67903	2.71329
DUT	dUTP pyrophosphatase	1.24973	2.71102
GTF3C4	general transcription factor IIIC, polypeptide 4, 90kDa	4.04812	2.70469
MRPS18C	mitochondrial ribosomal protein S18C	1.74089	2.70464
FLJ20186	NA	0.172913	2.70355
NA	NA	4.38188	2.70025
BXDC1	brix domain containing 1	0.204772	2.69793
MAP4K4	mitogen-activated protein kinase kinase kinase kinase 4	4.7178	2.69596
PDCD5	programmed cell death 5	2.7838	2.68928
SMARCA4	SWI/SNF related, matrix associated, actin dependent regulator of chromatin, subfamily a, member 4	0.942849	2.68899
FLJ31978	NA	5.12993	2.68646
HNRPD	heterogeneous nuclear ribonucleoprotein D (AU-rich element RNA binding protein 1, 37kDa)	1.26735	2.6841
NA	NA	1.08437	2.68273
CEBPZ	CCAAT/enhancer binding protein zeta	3.60011	2.68218
UBPH	NA	0.793213	2.68149
DKC1	dyskeratosis congenita 1, dyskerin	1.99095	2.68089
LRRN6A	leucine rich repeat neuronal 6A	3.37434	2.68056
KIAA0020	KIAA0020	4.35855	2.68027
LOC91661	NA	1.16417	2.67968
EPRS	glutamyl-prolyl-tRNA synthetase	1.1119	2.67959
CPSF3	cleavage and polyadenylation specific factor 3, 73kDa	1.2742	2.67849
MGC4172	NA	4.68443	2.67574
KIF3C	kinesin family member 3C	3.05769	2.67169
TTF2	transcription termination factor, RNA polymerase II	0.592926	2.66896
HRB	HIV-1 Rev binding protein	0.662801	2.66813
GH1	growth hormone 1	0.489169	2.66805
GRSF1	G-rich RNA sequence binding factor 1	0.489558	2.66635
FAM54A	family with sequence similarity 54, member A	0.137464	2.6662
TNPO3	transportin 3	1.63362	2.66408
MYO10	myosin X	4.34401	2.66347
UTP15	UTP15, U3 small nucleolar ribonucleoprotein, homolog (yeast)	5.00963	2.66247
C1orf97	chromosome 1 open reading frame 97	0.175152	2.65995
CIB2	calcium and integrin binding family member 2	2.74567	2.65736
TMEM48	transmembrane protein 48	2.95827	2.65494
CCT6A	chaperonin containing TCP1, subunit 6A (zeta 1)	4.77486	2.65466
COX4NB	COX4 neighbor	1.71142	2.6535
FGFR4	fibroblast growth factor receptor 4	0.0473785	2.65149
TIMM10	translocase of inner mitochondrial membrane 10 homolog (yeast)	1.46748	2.65141
C9orf76	chromosome 9 open reading frame 76	0.380275	2.64883
ALDH1B1	aldehyde dehydrogenase 1 family, member B1	6.56726	2.64815
RHEB	Ras homolog enriched in brain	6.09076	2.64732
GTF2E1	general transcription factor IIE, polypeptide 1, alpha 56kDa	0.701582	2.64619
NA	NA	2.17856	2.64596
LOC285965	NA	4.65466	2.64444
PIN4	protein (peptidyl-prolyl cis/trans isomerase) NIMA-interacting, 4 (parvulin)	2.1444	2.64372
FLJ20485	NA	3.65188	2.64281
C1orf144	chromosome 1 open reading frame 144	0.50191	2.64257
LAS1L	LAS1-like (S. cerevisiae)	3.9013	2.64223
WDHD1	WD repeat and HMG-box DNA binding protein 1	4.63363	2.64201
ZNF643	zinc finger protein 643	1.60269	2.64148
TMEM52	transmembrane protein 52	2.82784	2.64136
PUSL1	pseudouridylate synthase-like 1	0.569625	2.63972
B4GALT6	UDP-Gal:betaGlcNAc beta 1,4- galactosyltransferase, polypeptide 6	0.0189492	2.63875
EXOSC1	exosome component 1	1.4277	2.63171
PREP	prolyl endopeptidase	4.2743	2.62936
LOC400721	NA	3.46397	2.62909
HSPD1	heat shock 60kDa protein 1 (chaperonin)	1.88901	2.62723
HNRPD	heterogeneous nuclear ribonucleoprotein D (AU-rich element RNA binding protein 1, 37kDa)	1.25022	2.62616
EBP	emopamil binding protein (sterol isomerase)	0.922214	2.62604
STK33	serine/threonine kinase 33	1.21841	2.62494
GART	phosphoribosylglycinamide formyltransferase, phosphoribosylglycinamide synthetase, phosphoribosylaminoimidazole synthetase	2.52904	2.62382
HNRPAB	heterogeneous nuclear ribonucleoprotein A/B	0.967093	2.62369
KIAA0802	KIAA0802	1.04779	2.6232
OSBPL1A	oxysterol binding protein-like 1A	4.21987	2.62201
ARPC5L	actin related protein 2/3 complex, subunit 5-like	4.88657	2.61895
DFFA	DNA fragmentation factor, 45kDa, alpha polypeptide	4.06203	2.61272
HIST1H4J	histone 1, H4j	0.917131	2.61177
SPAG4	sperm associated antigen 4	0.343542	2.60732
PSMD1	proteasome (prosome, macropain) 26S subunit, non-ATPase, 1	3.318	2.60727
NUP155	nucleoporin 155kDa	4.13636	2.60689
MRPS15	mitochondrial ribosomal protein S15	5.55768	2.60528
HRASLS	HRAS-like suppressor	1.70018	2.60431
CKAP5	cytoskeleton associated protein 5	1.03979	2.60038
RANBP5	RAN binding protein 5	5.34946	2.59928
CD19	CD19 antigen	0.0993717	2.59788
ATP5G1	ATP synthase, H+ transporting, mitochondrial F0 complex, subunit c (subunit 9), isoform 1	4.6762	2.59702
WDR74	WD repeat domain 74	2.19492	2.59476
NA	NA	2.82422	2.59251
OLFM2	olfactomedin 2	1.59612	2.59037
KIAA1944	NA	3.02786	2.58987
POLQ	polymerase (DNA directed), theta	0.185053	2.58744
GLMN	glomulin, FKBP associated protein	4.18751	2.5867
RPL23A	ribosomal protein L23a	0.455986	2.58669
RP13-15M17.2	NA	5.65316	2.58518
DDX18	DEAD (Asp-Glu-Ala-Asp) box polypeptide 18	5.37388	2.58319
LOC388272	NA	0.706719	2.58215
SEH1L	SEH1-like (S. cerevisiae)	1.36089	2.58214
COL9A3	collagen, type IX, alpha 3	5.8192	2.57937
SLC6A15	solute carrier family 6, member 15	6.46562	2.57934
LDHB	lactate dehydrogenase B	2.05124	2.57507
TUBB4	tubulin, beta 4	0.893655	2.57493
HPS3	Hermansky-Pudlak syndrome 3	2.88326	2.57115
SNRPA	small nuclear ribonucleoprotein polypeptide A	0.37062	2.56944
MRPS12	mitochondrial ribosomal protein S12	2.25527	2.56941
TBCE	tubulin-specific chaperone e	1.6124	2.56879
CSH1	chorionic somatomammotropin hormone 1 (placental lactogen)	1.3442	2.56567
TRFP	Trf (TATA binding protein-related factor)-proximal homolog (Drosophila)	1.59511	2.56563
NOLC1	nucleolar and coiled-body phosphoprotein 1	2.07279	2.5653
WDR18	WD repeat domain 18	2.18148	2.56471
NA	NA	1.68292	2.56323
RBM28	RNA binding motif protein 28	2.29979	2.56245
MGC4308	NA	2.60891	2.56067
NA	NA	3.42487	2.55968
SKB1	SKB1 homolog (S. pombe)	2.80417	2.55791
PLAA	phospholipase A2-activating protein	0.958723	2.55773
PS1D	NA	0.245367	2.55711
NALP12	NACHT, leucine rich repeat and PYD containing 12	3.58792	2.55455
USP28	ubiquitin specific peptidase 28	0.27048	2.55312
MPHOSPH9	M-phase phosphoprotein 9	0.228448	2.5531
SSX1	synovial sarcoma, X breakpoint 1	0.358328	2.55176
GAPDH	glyceraldehyde-3-phosphate dehydrogenase	2.24591	2.5517
PHF17	PHD finger protein 17	1.04502	2.55141
MMP15	matrix metallopeptidase 15 (membrane-inserted)	0.164545	2.54766
TYRO3	TYRO3 protein tyrosine kinase	2.70409	2.5457
CRK7	NA	4.21899	2.54491
PANX1	pannexin 1	5.02504	2.54417
CHML	choroideremia-like (Rab escort protein 2)	2.53507	2.544
PDHA1	pyruvate dehydrogenase (lipoamide) alpha 1	2.44046	2.54355
NRM	nurim (nuclear envelope membrane protein)	2.13118	2.54171
SLC35B4	solute carrier family 35, member B4	2.12669	2.54058
NA	NA	0.0946675	2.53891
CPSF6	cleavage and polyadenylation specific factor 6, 68kDa	7.27902	2.53831
D4S234E	NA	0.777766	2.53815
GAPDH	glyceraldehyde-3-phosphate dehydrogenase	3.00881	2.53779
ENO1	enolase 1, (alpha)	0.060612	2.53632
PLEKHG2	pleckstrin homology domain containing, family G (with RhoGef domain) member 2	1.42863	2.53616
KIAA1524	KIAA1524	0.0906337	2.53582
KCNE1L	KCNE1-like	4.31882	2.53267
PDCD11	programmed cell death 11	4.77518	2.53227
PASK	PAS domain containing serine/threonine kinase	2.58438	2.5319
C1orf69	chromosome 1 open reading frame 69	2.66649	2.52909
C21orf91	chromosome 21 open reading frame 91	4.36052	2.52858
FBXO28	F-box protein 28	2.99041	2.52595
HSPA14	heat shock 70kDa protein 14	4.05378	2.52508
RFC5	replication factor C (activator 1) 5, 36.5kDa	2.77736	2.52138
C20orf58	chromosome 20 open reading frame 58	2.0137	2.52024
LOC389023	NA	2.04507	2.51959
ZNF367	zinc finger protein 367	0.265063	2.51871
MGC26856	NA	1.9029	2.51715
LOC57168	NA	6.91883	2.51163
NPM1	nucleophosmin (nucleolar phosphoprotein B23, numatrin)	2.70123	2.51106
CSDA	cold shock domain protein A	0.549063	2.51098
KIF17	kinesin family member 17	3.00884	2.51013
LOC339263	NA	3.52281	2.50877
MRPS34	mitochondrial ribosomal protein S34	6.6018	2.50639
FILIP1	filamin A interacting protein 1	2.94219	2.50569
GNL2	guanine nucleotide binding protein-like 2 (nucleolar)	2.96436	2.50227
LOC147645	NA	0.435735	2.5016
CIRH1A	cirrhosis, autosomal recessive 1A (cirhin)	3.97526	2.49815
MGC13017	NA	2.46858	2.49685
CILP2	cartilage intermediate layer protein 2	3.43704	2.48896
DPH2	DPH2 homolog (S. cerevisiae)	8.41575	2.48861
TMEM64	transmembrane protein 64	0.0267494	2.48833
C9orf114	chromosome 9 open reading frame 114	2.88643	2.48737
XPOT	exportin, tRNA (nuclear export receptor for tRNAs)	0.788046	2.48328
C13orf23	chromosome 13 open reading frame 23	1.95585	2.48206
GNA13	guanine nucleotide binding protein (G protein), alpha 13	0.227195	2.48131
YBX2	Y box binding protein 2	1.93786	2.48122
NA	NA	3.41253	2.47873
SLC7A1	solute carrier family 7 (cationic amino acid transporter, y+ system), member 1	1.92577	2.47869
MAPK7	mitogen-activated protein kinase 7	0.727258	2.47853
CNOT1	CCR4-NOT transcription complex, subunit 1	4.22181	2.4767
MRPL52	mitochondrial ribosomal protein L52	2.40886	2.47499
CCT7	chaperonin containing TCP1, subunit 7 (eta)	4.50392	2.4749
ODZ3	odz, odd Oz/ten-m homolog 3 (Drosophila)	0.734982	2.47439
SIP1	survival of motor neuron protein interacting protein 1	0.350435	2.47302
KNTC1	kinetochore associated 1	3.85858	2.47299
NA	NA	0.736633	2.47211
C8orf41	chromosome 8 open reading frame 41	1.7324	2.4721
MGC2654	NA	0.491656	2.4713
NA	NA	2.80848	2.47037
MRPL23	mitochondrial ribosomal protein L23	1.55791	2.46991
PACSIN1	protein kinase C and casein kinase substrate in neurons 1	1.28559	2.46989
RANBP5	RAN binding protein 5	5.57111	2.46843
CIB2	calcium and integrin binding family member 2	2.92884	2.46776
SMC4L1	SMC4 structural maintenance of chromosomes 4-like 1 (yeast)	0.1952	2.46691
PMM2	phosphomannomutase 2	0.734347	2.46493
WDR43	WD repeat domain 43	2.39538	2.46168
IREB2	iron-responsive element binding protein 2	0.174186	2.46145
FLJ13154	NA	5.13237	2.45838
PLAU	plasminogen activator, urokinase	4.61426	2.45701
C16orf34	chromosome 16 open reading frame 34	2.40087	2.45652
C10orf42	chromosome 10 open reading frame 42	0.71746	2.45579
CLN6	ceroid-lipofuscinosis, neuronal 6, late infantile, variant	5.5006	2.45527
PA2G4	proliferation-associated 2G4, 38kDa	5.57652	2.45472
ENY2	enhancer of yellow 2 homolog (Drosophila)	0.757969	2.45438
RNF182	ring finger protein 182	3.57956	2.45001
LOC144097	NA	3.08617	2.44711
FLJ21103	NA	1.44598	2.44336
NA	NA	2.47677	2.44296
RPUSD2	RNA pseudouridylate synthase domain containing 2	3.73494	2.44284
KIAA1333	KIAA1333	0.766895	2.44182
SNRPD1	small nuclear ribonucleoprotein D1 polypeptide 16kDa	0.442815	2.44019
GSPT1	G1 to S phase transition 1	0.685809	2.43993
C9orf77	chromosome 9 open reading frame 77	0.941172	2.43926
C9orf81	chromosome 9 open reading frame 81	1.63535	2.43784
ALMS1	Alstrom syndrome 1	1.42977	2.43768
CARS	cysteinyl-tRNA synthetase	5.01215	2.43668
CHAF1B	chromatin assembly factor 1, subunit B (p60)	5.80902	2.43637
PA2G4	proliferation-associated 2G4, 38kDa	1.65546	2.43289
FLJ21945	NA	3.61323	2.43169
SMC2L1	SMC2 structural maintenance of chromosomes 2-like 1 (yeast)	2.6136	2.42968
ANKRD41	ankyrin repeat domain 41	0.254587	2.42935
C18orf21	chromosome 18 open reading frame 21	2.77762	2.42839
SLC25A15	solute carrier family 25 (mitochondrial carrier; ornithine transporter) member 15	0.329971	2.42837
DDX25	DEAD (Asp-Glu-Ala-Asp) box polypeptide 25	0.527361	2.4279
REXO4	REX4, RNA exonuclease 4 homolog (S. cerevisiae)	3.43803	2.42752
ZNF259	zinc finger protein 259	4.89577	2.4275
SRPK1	SFRS protein kinase 1	4.62373	2.42695
MAGOH	mago-nashi homolog, proliferation-associated (Drosophila)	1.08308	2.42373
GEMIN4	gem (nuclear organelle) associated protein 4	2.41425	2.42277
FANCF	Fanconi anemia, complementation group F	0.733748	2.4211
GRPEL2	GrpE-like 2, mitochondrial (E. coli)	2.80383	2.41963
NDRG4	NDRG family member 4	5.84011	2.41939
KIAA1893	NA	3.12345	2.41824
NOL7	nucleolar protein 7, 27kDa	0.155518	2.41645
GEMIN7	gem (nuclear organelle) associated protein 7	1.04322	2.41554
MGC20983	NA	0.968328	2.41272
GTPBP4	GTP binding protein 4	1.13007	2.40994
MGC13170	NA	5.37254	2.40952
FLJ21901	NA	2.1608	2.40752
U2AF1	U2(RNU2) small nuclear RNA auxiliary factor 1	2.22429	2.40479
PIAS4	protein inhibitor of activated STAT, 4	2.66896	2.40467
NPM1	nucleophosmin (nucleolar phosphoprotein B23, numatrin)	2.38273	2.40406
CORO2A	coronin, actin binding protein, 2A	3.74225	2.40237
NA	NA	1.0881	2.40227
C20orf59	chromosome 20 open reading frame 59	1.52903	2.4012
Dlc2	NA	2.94792	2.40053
SH2D5	SH2 domain containing 5	1.39803	2.40043
H2-ALPHA	NA	0.109587	2.39828
LDHB	lactate dehydrogenase B	1.90563	2.39383
DHX33	DEAH (Asp-Glu-Ala-His) box polypeptide 33	1.51548	2.39379
XPO4	exportin 4	1.31453	2.39304
SAMD6	sterile alpha motif domain containing 6	3.20597	2.39267
GADD45GIP1	growth arrest and DNA-damage-inducible, gamma interacting protein 1	1.23949	2.39258
TRAM1	translocation associated membrane protein 1	3.18915	2.38997
MRS2L	MRS2-like, magnesium homeostasis factor (S. cerevisiae)	0.254584	2.38904
ORC3L	origin recognition complex, subunit 3-like (yeast)	3.68416	2.3882
ABI2	abl interactor 2	1.68866	2.38735
KIAA0153	NA	0.486033	2.38682
TAF4B	TAF4b RNA polymerase II, TATA box binding protein (TBP)-associated factor, 105kDa	0.389544	2.38665
C17orf39	chromosome 17 open reading frame 39	2.20381	2.38545
DR1	down-regulator of transcription 1, TBP-binding (negative cofactor 2)	0.7101	2.3847
COX10	COX10 homolog, cytochrome c oxidase assembly protein, heme A: farnesyltransferase (yeast)	4.19614	2.38443
GAPDH	glyceraldehyde-3-phosphate dehydrogenase	1.31094	2.38391
ZFHX2	zinc finger homeobox 2	2.8955	2.38361
UBB	ubiquitin B	0.353518	2.38302
FBXL18	F-box and leucine-rich repeat protein 18	0.426881	2.38294
TCF3	transcription factor 3 (E2A immunoglobulin enhancer binding factors E12/E47)	1.18346	2.38211
RNU22	RNA, U22 small nucleolar	1.3432	2.3787
NA	NA	3.56888	2.37722
SMARCD1	SWI/SNF related, matrix associated, actin dependent regulator of chromatin, subfamily d, member 1	3.78813	2.37303
PFDN2	prefoldin 2	2.53086	2.37202
THAP9	THAP domain containing 9	0.486511	2.37113
NA	NA	4.22642	2.36952
TIMM8B	translocase of inner mitochondrial membrane 8 homolog B (yeast)	0.594353	2.36944
DHX33	DEAH (Asp-Glu-Ala-His) box polypeptide 33	1.49556	2.36803
C22orf3	chromosome 22 open reading frame 3	1.83983	2.36714
KIAA0114	NA	0.917384	2.36622
DNCLI1	dynein, cytoplasmic, light intermediate polypeptide 1	4.06364	2.36311
NA	NA	1.78533	2.36232
E2-230K	NA	4.77878	2.36189
SOCS1	suppressor of cytokine signaling 1	6.16206	2.36187
SYPL2	synaptophysin-like 2	2.99974	2.36069
METTL5	methyltransferase like 5	1.20522	2.35885
TFB1M	transcription factor B1, mitochondrial	2.19416	2.356
LOC202347	NA	1.2778	2.35527
ATP5I	ATP synthase, H+ transporting, mitochondrial F0 complex, subunit e	0.252678	2.35392
PHF19	PHD finger protein 19	1.61481	2.35382
MTRF1L	mitochondrial translational release factor 1-like	1.37988	2.35306
ACAT2	acetyl-Coenzyme A acetyltransferase 2 (acetoacetyl Coenzyme A thiolase)	0.951895	2.35264
CACNA2D2	calcium channel, voltage-dependent, alpha 2/delta subunit 2	2.97067	2.35024
EDG7	endothelial differentiation, lysophosphatidic acid G-protein-coupled receptor, 7	1.11758	2.34962
GTSE1	G-2 and S-phase expressed 1	1.5929	2.34785
USP46	ubiquitin specific peptidase 46	1.82023	2.34775
LIG3	ligase III, DNA, ATP-dependent	4.81564	2.34716
TCF3	transcription factor 3 (E2A immunoglobulin enhancer binding factors E12/E47)	2.51633	2.34612
RNASEH1	ribonuclease H1	1.17665	2.34601
WDR68	WD repeat domain 68	2.89414	2.34479
OSBPL6	oxysterol binding protein-like 6	1.61	2.34433
FLJ12436	NA	1.13648	2.3413
KIAA1193	KIAA1193	1.83631	2.3406
EXOSC2	exosome component 2	1.15255	2.33975
EPPB9	NA	3.25097	2.33774
RHEBL1	Ras homolog enriched in brain like 1	2.79436	2.33725
LOC57168	NA	0.881108	2.33654
BMPR1A	bone morphogenetic protein receptor, type IA	1.74184	2.33554
NLGN4X	neuroligin 4, X-linked	1.92252	2.33516
NA	NA	1.59114	2.33439
TMEM28	transmembrane protein 28	2.6608	2.33322
NARG1	NMDA receptor regulated 1	0.278312	2.3331
STRBP	spermatid perinuclear RNA binding protein	0.761511	2.33164
BAIAP2L1	BAI1-associated protein 2-like 1	1.0363	2.3313
GH1	growth hormone 1	0.723131	2.33071
HS3ST3A1	heparan sulfate (glucosamine) 3-O-sulfotransferase 3A1	0.693086	2.32928
LOC441458	NA	3.83632	2.32783
NTHL1	nth endonuclease III-like 1 (E. coli)	2.74782	2.32713
FLJ10826	NA	3.80012	2.32658
SCLY	selenocysteine lyase	2.28566	2.3244
SFPQ	splicing factor proline/glutamine-rich (polypyrimidine tract binding protein associated)	0.813803	2.32195
GAPDH	glyceraldehyde-3-phosphate dehydrogenase	1.96076	2.32077
IPO7	importin 7	4.5789	2.32077
HTR3A	5-hydroxytryptamine (serotonin) receptor 3A	2.80881	2.31995
NA	NA	2.85467	2.31983
SLC1A5	solute carrier family 1 (neutral amino acid transporter), member 5	3.28891	2.31886
NMT1	N-myristoyltransferase 1	0.718198	2.31678
NA	NA	3.66932	2.31665
C1orf73	chromosome 1 open reading frame 73	5.20698	2.31634
LOC388335	NA	5.07683	2.31566
PDHA1	pyruvate dehydrogenase (lipoamide) alpha 1	2.67778	2.31468
LOC388638	NA	5.77317	2.31459
UBA2	NA	0.541654	2.31137
HAPLN4	hyaluronan and proteoglycan link protein 4	0.753976	2.30418
TDRKH	tudor and KH domain containing	0.628396	2.30387
EXOSC9	exosome component 9	4.17115	2.3033
NA	NA	3.7703	2.30046
GDF11	growth differentiation factor 11	2.59269	2.29717
BCAR1	breast cancer anti-estrogen resistance 1	4.68223	2.29648
PECR	peroxisomal trans-2-enoyl-CoA reductase	2.15965	2.29613
CELSR3	cadherin, EGF LAG seven-pass G-type receptor 3 (flamingo homolog, Drosophila)	2.18939	2.29187
GPATC4	G patch domain containing 4	2.20699	2.29114
HSPA8	heat shock 70kDa protein 8	2.15542	2.28902
WDR33	WD repeat domain 33	5.95052	2.28861
NA	NA	2.59395	2.28836
EXTL3	exostoses (multiple)-like 3	3.11555	2.28689
PDF	NA	3.44294	2.28517
LRRC41	leucine rich repeat containing 41	6.62101	2.28254
HSPA8	heat shock 70kDa protein 8	3.22129	2.28218
RUVBL2	RuvB-like 2 (E. coli)	1.82044	2.27993
ENSA	endosulfine alpha	2.22103	2.27924
C21orf90	chromosome 21 open reading frame 90	2.15697	2.27909
IL11	interleukin 11	0.675639	2.27864
CCDC21	coiled-coil domain containing 21	4.09452	2.27862
PURB	purine-rich element binding protein B	1.87533	2.27762
IL23A	interleukin 23, alpha subunit p19	7.12068	2.2771
NA	NA	2.16174	2.27642
NUP50	nucleoporin 50kDa	3.02981	2.27562
TMSB4Y	thymosin, beta 4, Y-linked	1.84501	2.27484
PX19	NA	1.25837	2.27478
KLHL4	kelch-like 4 (Drosophila)	0.584676	2.27396
SCLY	selenocysteine lyase	1.65413	2.27343
LPHN1	latrophilin 1	3.3935	2.27198
RLTPR	NA	3.17789	2.27189
LARP1	La ribonucleoprotein domain family, member 1	0.497174	2.26921
KCNK12	potassium channel, subfamily K, member 12	1.87941	2.26918
GAL3ST3	galactose-3-O-sulfotransferase 3	6.4903	2.26662
KIAA0859	KIAA0859	2.96766	2.26486
MAP3K9	mitogen-activated protein kinase kinase kinase 9	2.85706	2.2643
NA	NA	2.3749	2.26139
HSPCB	heat shock 90kDa protein 1, beta	3.59113	2.2608
NA	NA	3.44606	2.26066
C10orf114	chromosome 10 open reading frame 114	3.9891	2.26017
MRPS21	mitochondrial ribosomal protein S21	0.250524	2.25922
GAPDH	glyceraldehyde-3-phosphate dehydrogenase	1.03251	2.25907
PRIM2A	primase, polypeptide 2A, 58kDa	2.37518	2.25887
DKFZP434H132	NA	0.436867	2.25842
PPP2R1B	protein phosphatase 2 (formerly 2A), regulatory subunit A (PR 65), beta isoform	0.628984	2.25838
KCMF1	potassium channel modulatory factor 1	1.07037	2.25827
CCNF	cyclin F	0.195472	2.25634
ECT2	epithelial cell transforming sequence 2 oncogene	0.756842	2.25471
DKC1	dyskeratosis congenita 1, dyskerin	1.25978	2.25447
LIG3	ligase III, DNA, ATP-dependent	1.09014	2.25437
RAP2C	RAP2C, member of RAS oncogene family	2.52443	2.25422
PAQR4	progestin and adipoQ receptor family member IV	1.329	2.25259
CPSF2	cleavage and polyadenylation specific factor 2, 100kDa	0.283337	2.25085
MGC10986	NA	0.0770625	2.25059
SESN2	sestrin 2	0.0393904	2.25001
POLR2I	polymerase (RNA) II (DNA directed) polypeptide I, 14.5kDa	0.0200525	2.24951
CARD11	caspase recruitment domain family, member 11	4.66867	2.248
LSM4	LSM4 homolog, U6 small nuclear RNA associated (S. cerevisiae)	2.69433	2.24768
NA	NA	0.0314795	2.24713
NA	NA	1.02217	2.24463
GH2	growth hormone 2	1.75645	2.24418
FGF18	fibroblast growth factor 18	2.53879	2.24389
BCL2L13	BCL2-like 13 (apoptosis facilitator)	0.963176	2.23965
THRAP1	thyroid hormone receptor associated protein 1	1.40347	2.23761
PPCDC	phosphopantothenoylcysteine decarboxylase	3.4656	2.23728
MCM8	MCM8 minichromosome maintenance deficient 8 (S. cerevisiae)	1.56633	2.2347
MYOHD1	myosin head domain containing 1	1.94188	2.23458
ZNF551	zinc finger protein 551	2.80036	2.23376
PITPNC1	phosphatidylinositol transfer protein, cytoplasmic 1	0.97154	2.23122
LOC127406	NA	2.76044	2.23056
RPL39L	ribosomal protein L39-like	2.26778	2.23032
PHF21B	PHD finger protein 21B	4.19509	2.22998
FLJ25801	NA	2.48221	2.22617
NA	NA	1.31834	2.22594
AFG3L2	AFG3 ATPase family gene 3-like 2 (yeast)	1.59758	2.22564
TAF5L	TAF5-like RNA polymerase II, p300/CBP-associated factor (PCAF)-associated factor, 65kDa	3.75332	2.22548
C10orf82	chromosome 10 open reading frame 82	0.0557915	2.22497
FLJ20674	NA	2.56113	2.22353
FLJ37953	NA	2.95764	2.22242
CCT8	chaperonin containing TCP1, subunit 8 (theta)	0.528036	2.22224
SSRP1	structure specific recognition protein 1	2.55416	2.22149
NA	NA	0.638418	2.2201
KIF3C	kinesin family member 3C	1.05481	2.2192
SFPQ	splicing factor proline/glutamine-rich (polypyrimidine tract binding protein associated)	3.25326	2.21819
SCAMP5	secretory carrier membrane protein 5	3.78668	2.2152
SERPINE2	serpin peptidase inhibitor, clade E (nexin, plasminogen activator inhibitor type 1), member 2	1.39406	2.2123
SERBP1	SERPINE1 mRNA binding protein 1	2.72379	2.21058
STAC	SH3 and cysteine rich domain	1.96671	2.20978
POLR2D	polymerase (RNA) II (DNA directed) polypeptide D	4.73554	2.2096
FLJ12584	NA	1.34272	2.20957
HSPA8	heat shock 70kDa protein 8	2.90439	2.20887
RTP1	NA	3.04968	2.20662
FLJ90805	NA	0.433432	2.20423
CHST6	carbohydrate (N-acetylglucosamine 6-O) sulfotransferase 6	0.822565	2.2041
PIGW	phosphatidylinositol glycan, class W	0.995363	2.20359
C18orf17	chromosome 18 open reading frame 17	6.49051	2.20198
TIMM44	translocase of inner mitochondrial membrane 44 homolog (yeast)	2.37328	2.19836
DDAH1	dimethylarginine dimethylaminohydrolase 1	1.40443	2.19709
FGD1	FYVE, RhoGEF and PH domain containing 1 (faciogenital dysplasia)	1.00177	2.19678
CYP2B6	cytochrome P450, family 2, subfamily B, polypeptide 6	0.449739	2.19647
AIM1L	absent in melanoma 1-like	1.69398	2.19462
MTAP	methylthioadenosine phosphorylase	3.4752	2.19379
CGI-37	NA	0.0781834	2.19318
RUVBL2	RuvB-like 2 (E. coli)	0.458597	2.19252
PIN4	protein (peptidyl-prolyl cis/trans isomerase) NIMA-interacting, 4 (parvulin)	1.43824	2.19142
TTC1	tetratricopeptide repeat domain 1	5.62152	2.19086
TMEM11	transmembrane protein 11	1.0023	2.1908
TEX14	testis expressed sequence 14	0.546326	2.18987
GMPS	guanine monphosphate synthetase	0.764942	2.18977
DCP2	DCP2 decapping enzyme homolog (S. cerevisiae)	0.00684773	2.18862
RTN4R	reticulon 4 receptor	3.74843	2.18407
ARS2	NA	3.14679	2.18327
C1orf163	chromosome 1 open reading frame 163	6.87363	2.18204
MGC2408	NA	1.38555	2.18171
DDX28	DEAD (Asp-Glu-Ala-Asp) box polypeptide 28	0.745919	2.1808
COX4NB	COX4 neighbor	5.05634	2.17471
CSRP2BP	CSRP2 binding protein	1.99244	2.16967
TOE1	target of EGR1, member 1 (nuclear)	4.10066	2.16934
PSMD3	proteasome (prosome, macropain) 26S subunit, non-ATPase, 3	2.63539	2.16923
RRM1	ribonucleotide reductase M1 polypeptide	0.927135	2.16844
WDR79	WD repeat domain 79	2.28609	2.16713
SMARCA5	SWI/SNF related, matrix associated, actin dependent regulator of chromatin, subfamily a, member 5	0.599468	2.16585
NA	NA	0.508605	2.16518
C1orf94	chromosome 1 open reading frame 94	1.73784	2.1622
CAMSAP1	calmodulin regulated spectrin-associated protein 1	3.36883	2.16181
SMARCA4	SWI/SNF related, matrix associated, actin dependent regulator of chromatin, subfamily a, member 4	0.119237	2.16136
C10orf96	chromosome 10 open reading frame 96	2.09079	2.15884
PANK1	pantothenate kinase 1	2.59199	2.15867
LOC339162	NA	5.61554	2.15816
EIF4A1	eukaryotic translation initiation factor 4A, isoform 1	2.01867	2.15333
TTF1	transcription termination factor, RNA polymerase I	1.8529	2.15292
UBL5	ubiquitin-like 5	0.392487	2.14853
C1orf19	chromosome 1 open reading frame 19	0.203584	2.1485
ELF2	E74-like factor 2 (ets domain transcription factor)	0.199676	2.1463
C14orf169	chromosome 14 open reading frame 169	0.47086	2.14576
CHRNA5	cholinergic receptor, nicotinic, alpha polypeptide 5	1.39894	2.14392
DHFR	dihydrofolate reductase	1.98919	2.14369
SERBP1	SERPINE1 mRNA binding protein 1	2.92724	2.14329
SPECC1	spectrin domain with coiled-coils 1	2.65852	2.14289
XRCC5	X-ray repair complementing defective repair in Chinese hamster cells 5 (double-strand-break rejoining; Ku autoantigen, 80kDa)	1.37531	2.13998
U2AF2	U2 (RNU2) small nuclear RNA auxiliary factor 2	0.516595	2.13947
TFR2	transferrin receptor 2	1.47644	2.13786
FLJ20397	NA	1.61145	2.1372
CARS	cysteinyl-tRNA synthetase	4.662	2.13495
ZA20D2	zinc finger, A20 domain containing 2	0.991621	2.13454
THOP1	thimet oligopeptidase 1	5.00768	2.13329
FKSG24	NA	3.40854	2.13301
TRAP1	TNF receptor-associated protein 1	0.673656	2.13252
PNMA3	paraneoplastic antigen MA3	1.31217	2.13241
PRPF38A	PRP38 pre-mRNA processing factor 38 (yeast) domain containing A	0.436059	2.13142
KCNMB4	potassium large conductance calcium-activated channel, subfamily M, beta member 4	2.57684	2.12629
ARHGAP22	Rho GTPase activating protein 22	5.75839	2.12591
USP13	ubiquitin specific peptidase 13 (isopeptidase T-3)	2.34776	2.12482
ZIK1	NA	2.23617	2.1239
NA	NA	4.88865	2.12121
FLJ40125	NA	0.0090005	2.1204
PPM1B	protein phosphatase 1B (formerly 2C), magnesium-dependent, beta isoform	0.560665	2.11591
SLC5A10	solute carrier family 5 (sodium/glucose cotransporter), member 10	1.6185	2.11554
LPHN1	latrophilin 1	0.158636	2.11535
BM039	NA	1.55601	2.11534
PWP2H	PWP2 periodic tryptophan protein homolog (yeast)	2.5016	2.11488
C14orf32	chromosome 14 open reading frame 32	0.72656	2.11206
DHX34	DEAH (Asp-Glu-Ala-His) box polypeptide 34	0.885011	2.10992
NA	NA	2.73171	2.10712
FSHPRH1	FSH primary response (LRPR1 homolog, rat) 1	2.52355	2.10499
ZNF114	zinc finger protein 114	1.97355	2.10359
COL9A1	collagen, type IX, alpha 1	0.25619	2.10286
GATAD2A	GATA zinc finger domain containing 2A	0.991521	2.10133
RNU17D	RNA, U17D small nucleolar	2.28687	2.10075
D15Wsu75e	NA	0.114184	2.09907
METTL1	methyltransferase like 1	2.3476	2.09862
NRK	Nik related kinase	0.236081	2.09752
SLC30A1	solute carrier family 30 (zinc transporter), member 1	0.513405	2.09606
NA	NA	0.523019	2.09289
PSMD7	proteasome (prosome, macropain) 26S subunit, non-ATPase, 7 (Mov34 homolog)	1.29467	2.09242
TRIM37	tripartite motif-containing 37	2.20726	2.08986
LOC90580	NA	3.235	2.08966
ZNF74	zinc finger protein 74 (Cos52)	2.03739	2.08961
HSPA8	heat shock 70kDa protein 8	1.05229	2.08944
BTBD7	BTB (POZ) domain containing 7	0.21042	2.08687
C8orf33	chromosome 8 open reading frame 33	0.330435	2.08616
GRB10	growth factor receptor-bound protein 10	2.77706	2.0856
WARS	tryptophanyl-tRNA synthetase	0.464685	2.08301
SMARCD1	SWI/SNF related, matrix associated, actin dependent regulator of chromatin, subfamily d, member 1	2.04613	2.08264
TBRG4	transforming growth factor beta regulator 4	1.82315	2.08039
CGI-37	NA	0.939726	2.07827
MRPL51	mitochondrial ribosomal protein L51	5.62014	2.07637
PREP	prolyl endopeptidase	1.62784	2.07524
C1orf77	chromosome 1 open reading frame 77	3.81422	2.07414
RFFL	ring finger and FYVE-like domain containing 1	2.66441	2.07155
NA	NA	2.96552	2.07107
SNX12	sorting nexin 12	0.191804	2.07005
CHST10	carbohydrate sulfotransferase 10	2.46321	2.06823
ZNF691	zinc finger protein 691	2.71716	2.06592
UNC5A	unc-5 homolog A (C. elegans)	0.337523	2.06589
RNF26	ring finger protein 26	2.54706	2.06529
CSNK2A1	casein kinase 2, alpha 1 polypeptide	2.42954	2.06506
PLA2G3	phospholipase A2, group III	1.48456	2.06321
KIAA1166	KIAA1166	2.13641	2.06251
MGC40168	NA	0.225926	2.06169
TCP1	t-complex 1	3.47101	2.06093
CCT4	chaperonin containing TCP1, subunit 4 (delta)	0.224642	2.06078
NFE2L3	nuclear factor (erythroid-derived 2)-like 3	5.44358	2.06077
C10orf125	chromosome 10 open reading frame 125	0.635646	2.06029
PDE6G	phosphodiesterase 6G, cGMP-specific, rod, gamma	2.63516	2.06012
DRF1	NA	1.66777	2.05994
FAM29A	family with sequence similarity 29, member A	2.97482	2.05752
NKAP	NA	0.432464	2.05507
DHODH	dihydroorotate dehydrogenase	1.21286	2.05422
TRAF2	TNF receptor-associated factor 2	3.12231	2.05206
TPMT	thiopurine S-methyltransferase	1.38562	2.05185
LOC442209	NA	0.612838	2.05159
TCF3	transcription factor 3 (E2A immunoglobulin enhancer binding factors E12/E47)	0.935298	2.05136
CCNF	cyclin F	1.934	2.05102
SLC39A1	solute carrier family 39 (zinc transporter), member 1	2.37674	2.05018
NA	NA	3.09039	2.04878
CDK8	cyclin-dependent kinase 8	0.169031	2.04674
NA	NA	0.574769	2.04572
GRIA3	glutamate receptor, ionotrophic, AMPA 3	0.796846	2.04416
IL28RA	interleukin 28 receptor, alpha (interferon, lambda receptor)	0.0922878	2.04385
NA	NA	6.40965	2.04321
FUS	fusion (involved in t(12; 16) in malignant liposarcoma)	0.329686	2.04267
ATG12	ATG12 autophagy related 12 homolog (S. cerevisiae)	2.05932	2.04174
NA	NA	4.2789	2.04163
STIP1	stress-induced-phosphoprotein 1 (Hsp70/Hsp90-organizing protein)	1.45874	2.04111
SARS2	seryl-tRNA synthetase 2	1.19809	2.04109
KIAA0179	KIAA0179	0.869919	2.041
TERT	telomerase reverse transcriptase	0.115231	2.04094
ZNF511	zinc finger protein 511	1.41021	2.04071
UQCR	ubiquinol-cytochrome c reductase, 6.4kDa subunit	4.32807	2.03825
TARBP2	TAR (HIV) RNA binding protein 2	0.74357	2.03765
DOK4	docking protein 4	0.73771	2.03722
RNGTT	RNA guanylyltransferase and 5'-phosphatase	0.21767	2.03625
C14orf122	chromosome 14 open reading frame 122	0.147241	2.03262
FHL3	four and a half LIM domains 3	0.109848	2.03245
GNAL	guanine nucleotide binding protein (G protein), alpha activating activity polypeptide, olfactory type	2.55457	2.03138
CTDP1	CTD (carboxy-terminal domain, RNA polymerase II, polypeptide A) phosphatase, subunit 1	1.72326	2.03122
RAB3B	RAB3B, member RAS oncogene family	1.56627	2.03122
QTRTD1	queuine tRNA-ribosyltransferase domain containing 1	3.47116	2.03094
EIF5B	eukaryotic translation initiation factor 5B	0.829165	2.03029
EXTL3	exostoses (multiple)-like 3	2.21313	2.02815
CHST9	carbohydrate (N-acetylgalactosamine 4-0) sulfotransferase 9	0.815583	2.02809
MUTYH	mutY homolog (E. coli)	3.00392	2.02731
ACHE	acetylcholinesterase (YT blood group)	2.7668	2.02666
RBM13	RNA binding motif protein 13	0.137748	2.02523
XPO5	exportin 5	2.94918	2.02497
NA	NA	0.503739	2.02485
RFT1	RFT1 homolog (S. cerevisiae)	0.752423	2.02397
TARSL1	threonyl-tRNA synthetase-like 1	3.37165	2.02251
NA	NA	4.25946	2.02222
RPP21	ribonuclease P 21kDa subunit	2.0223	2.02185
NA	NA	1.94522	2.0216
EIF3S10	eukaryotic translation initiation factor 3, subunit 10 theta, 150/170kDa	3.58563	2.02013
FLJ20674	NA	0.932489	2.01869
EIF3S9	eukaryotic translation initiation factor 3, subunit 9 eta, 116kDa	1.6485	2.01817
PX19	NA	0.372081	2.01379
ZNF90	zinc finger protein 90 (HTF9)	5.90466	2.01183
PLAA	phospholipase A2-activating protein	3.245	2.01138
KIAA1043	NA	0.497489	2.01128
CMIP	NA	0.496907	2.01106
SHFM1	split hand/foot malformation (ectrodactyly) type 1	0.788758	2.01074
C1orf19	chromosome 1 open reading frame 19	2.28261	2.00965
B3GNT7	UDP-GlcNAc:betaGal beta-1,3-N-acetylglucosaminyltransferase 7	1.45349	2.00628
HEATR1	HEAT repeat containing 1	2.99191	2.00566
SIPA1L1	signal-induced proliferation-associated 1 like 1	1.30581	2.00386
ZNF398	zinc finger protein 398	1.33857	2
CELSR3	cadherin, EGF LAG seven-pass G-type receptor 3 (flamingo homolog, Drosophila)	1.73003	1.99908
TPM3	tropomyosin 3	0.360067	1.99639
DRIM	NA	1.75005	1.99629
CDYL	chromodomain protein, Y-like	1.03709	1.99608
FSHPRH1	FSH primary response (LRPR1 homolog, rat) 1	0.600034	1.99579
SH3GL2	SH3-domain GRB2-like 2	1.29701	1.99544
CAMSAP1	calmodulin regulated spectrin-associated protein 1	2.95491	1.99501
CDC42BPG	CDC42 binding protein kinase gamma (DMPK-like)	0.686254	1.9946
ZC3HC1	zinc finger, C3HC-type containing 1	0.746054	1.99419
FLJ26175	NA	2.8552	1.99418
NOL10	nucleolar protein 10	1.31518	1.99384
HIST3H3	histone 3, H3	2.38763	1.99277
ZNF286	zinc finger protein 286	0.110805	1.98822
SLC2A6	solute carrier family 2 (facilitated glucose transporter), member 6	0.23911	1.9882
NCOA6IP	nuclear receptor coactivator 6 interacting protein	0.126737	1.98775
NLN	neurolysin (metallopeptidase M3 family)	0.145504	1.98617
LUZP1	leucine zipper protein 1	1.22934	1.98434
IPO4	importin 4	1.13511	1.98406
LOC440731	NA	0.227249	1.98393
ABI2	abl interactor 2	2.50734	1.98288
LOC200008	NA	1.5515	1.98241
TNRC5	trinucleotide repeat containing 5	0.233744	1.9818
SDAD1	SDA1 domain containing 1	3.38138	1.98122
C7orf16	chromosome 7 open reading frame 16	6.53419	1.9807
TSPAN12	tetraspanin 12	0.612516	1.98028
SUPT16H	suppressor of Ty 16 homolog (S. cerevisiae)	2.29312	1.97968
RAB3IP	RAB3A interacting protein (rabin3)	1.8002	1.97896
PANX1	pannexin 1	0.531785	1.9767
SMPDL3B	sphingomyelin phosphodiesterase, acid-like 3B	2.75808	1.97616
NA	NA	2.14487	1.9757
NA	NA	3.2847	1.97441
LRRC8A	leucine rich repeat containing 8 family, member A	0.529562	1.97295
KCNN1	potassium intermediate/small conductance calcium-activated channel, subfamily N, member 1	0.580216	1.97268
LOC348801	NA	0.386491	1.97244
HIST1H2AB	histone 1, H2ab	1.81653	1.97077
LOC389393	NA	1.05948	1.97018
PTPN12	protein tyrosine phosphatase, non-receptor type 12	0.233851	1.96969
NA	NA	0.163493	1.96702
ADORA2A	adenosine A2a receptor	0.445065	1.96571
C1orf68	chromosome 1 open reading frame 68	3.61139	1.9654
MRPL44	mitochondrial ribosomal protein L44	3.3701	1.96448
SSRP1	structure specific recognition protein 1	0.680133	1.96384
NA	NA	3.32243	1.96336
LRRC20	leucine rich repeat containing 20	1.59532	1.95939
PIK3R5	phosphoinositide-3-kinase, regulatory subunit 5, p101	0.278123	1.95885
H17	NA	0.275164	1.95571
AJAP1	adherens junction associated protein 1	1.47411	1.95549
MRPL9	mitochondrial ribosomal protein L9	2.49	1.95507
WDR51A	WD repeat domain 51A	2.14874	1.95356
TFIP11	tuftelin interacting protein 11	0.730679	1.95243
C9orf100	chromosome 9 open reading frame 100	1.0696	1.95201
LOC390411	NA	1.52018	1.95002
ABI2	abl interactor 2	1.25835	1.94881
NA	NA	3.61368	1.94849
TMEM8	transmembrane protein 8 (five membrane-spanning domains)	0.431661	1.94806
WDR75	WD repeat domain 75	1.16877	1.94744
GJA7	gap junction protein, alpha 7, 45kDa (connexin 45)	0.954387	1.9471
CREB3	cAMP responsive element binding protein 3	1.21063	1.94693
SMARCA4	SWI/SNF related, matrix associated, actin dependent regulator of chromatin, subfamily a, member 4	3.95479	1.94534
XPO6	exportin 6	2.59114	1.94439
ACBD6	acyl-Coenzyme A binding domain containing 6	0.313036	1.94394
PHF15	PHD finger protein 15	1.16341	1.94393
EIF3S9	eukaryotic translation initiation factor 3, subunit 9 eta, 116kDa	0.578231	1.94376
PHF23	PHD finger protein 23	0.63879	1.94317
ZNRF1	zinc and ring finger 1	2.69994	1.94272
FLJ14351	NA	1.91575	1.94246
MUC12	mucin 12	2.01287	1.94229
C1orf164	chromosome 1 open reading frame 164	0.503251	1.94213
C14orf154	chromosome 14 open reading frame 154	0.103743	1.94164
ZNF35	zinc finger protein 35 (clone HF.10)	2.36438	1.9411
DKFZp434K1815	NA	0.762011	1.9404
NFKBIL2	nuclear factor of kappa light polypeptide gene enhancer in B-cells inhibitor-like 2	0.086799	1.94022
MPP6	membrane protein, palmitoylated 6 (MAGUK p55 subfamily member 6)	4.12278	1.93936
TJP1	tight junction protein 1 (zona occludens 1)	0.46376	1.93819
RBM17	RNA binding motif protein 17	0.45181	1.93757
CRLF1	cytokine receptor-like factor 1	0.941854	1.93724
ZNF589	zinc finger protein 589	0.0386001	1.93679
EGLN3	egl nine homolog 3 (C. elegans)	0.168589	1.93652
CPSF4	cleavage and polyadenylation specific factor 4, 30kDa	3.37847	1.93614
POLR2C	polymerase (RNA) II (DNA directed) polypeptide C, 33kDa	1.35016	1.93538
XKR8	X Kell blood group precursor-related family, member 8	1.58193	1.93494
LOC283345	NA	0.527324	1.93433
MRPS18A	mitochondrial ribosomal protein S18A	3.66756	1.93263
HH114	NA	0.288759	1.93161
SLC7A11	solute carrier family 7, (cationic amino acid transporter, y+ system) member 11	3.44906	1.93145
MRPL2	mitochondrial ribosomal protein L2	0.434658	1.931
GRSF1	G-rich RNA sequence binding factor 1	1.05737	1.92951
DKFZp762H185	NA	1.29365	1.9293
COMMD7	COMM domain containing 7	0.429626	1.92875
RASGEF1A	RasGEF domain family, member 1A	1.82014	1.92848
MAPKAP1	mitogen-activated protein kinase associated protein 1	3.19549	1.92791
ASXL2	additional sex combs like 2 (Drosophila)	1.6528	1.92653
ZSCAN2	zinc finger and SCAN domain containing 2	0.487144	1.92545
PSME3	proteasome (prosome, macropain) activator subunit 3 (PA28 gamma; Ki)	1.12327	1.92244
PTCD1	pentatricopeptide repeat domain 1	1.97058	1.92154
ARPM1	NA	0.0154371	1.92043
VENTX2	VENT-like homeobox 2	3.30807	1.91968
ST8SIA2	ST8 alpha-N-acetyl-neuraminide alpha-2,8-sialyltransferase 2	2.71524	1.91946
FLJ25967	NA	0.388453	1.91931
PTBP1	polypyrimidine tract binding protein 1	0.838015	1.91928
C20orf45	chromosome 20 open reading frame 45	0.246182	1.91861
UNQ470	NA	0.953612	1.91819
STK35	serine/threonine kinase 35	4.78399	1.91743
CDH4	cadherin 4, type 1, R-cadherin (retinal)	0.148656	1.91642
FNBP3	formin binding protein 3	0.18956	1.91536
SLCO4C1	solute carrier organic anion transporter family, member 4C1	3.57352	1.91427
MRP63	mitochondrial ribosomal protein 63	1.88982	1.91415
RBM19	RNA binding motif protein 19	0.177529	1.91328
NA	NA	3.18786	1.91258
GNB1L	guanine nucleotide binding protein (G protein), beta polypeptide 1-like	0.821363	1.91232
MGC19604	NA	0.902984	1.91045
NHSL1	NHS-like 1	1.55837	1.90998
EIF4A1	eukaryotic translation initiation factor 4A, isoform 1	0.694972	1.90888
IMMT	inner membrane protein, mitochondrial (mitofilin)	0.113075	1.90828
ARIH2	ariadne homolog 2 (Drosophila)	0.988055	1.90582
PRPF19	PRP19/PSO4 pre-mRNA processing factor 19 homolog (S. cerevisiae)	1.98824	1.90474
COPS7B	COP9 constitutive photomorphogenic homolog subunit 7B (Arabidopsis)	0.8738	1.90428
MYOHD1	myosin head domain containing 1	1.68302	1.90424
VCL	vinculin	2.05123	1.90419
FLJ10774	NA	0.639229	1.90213
NOLA1	nucleolar protein family A, member 1 (H/ACA small nucleolar RNPs)	0.25757	1.90207
PIP5K1A	phosphatidylinositol-4-phosphate 5-kinase, type I, alpha	0.497766	1.90123
VTI1A	vesicle transport through interaction with t-SNAREs homolog 1A (yeast)	0.749984	1.90001
FXYD6	FXYD domain containing ion transport regulator 6	1.24174	1.89891
SAMD4	sterile alpha motif domain containing 4	0.66759	1.89632
MRPL12	mitochondrial ribosomal protein L12	0.903251	1.89583
FLII	flightless I homolog (Drosophila)	0.936366	1.89553
NR6A1	nuclear receptor subfamily 6, group A, member 1	2.06171	1.89389
EIF4ENIF1	eukaryotic translation initiation factor 4E nuclear import factor 1	0.442466	1.89276
LOC389440	NA	0.33614	1.89272
RAC1	ras-related C3 botulinum toxin substrate 1 (rho family, small GTP binding protein Rac1)	4.67692	1.89243
LOC158104	NA	0.538994	1.89212
RAD18	RAD18 homolog (S. cerevisiae)	2.75063	1.89169
NVL	nuclear VCP-like	0.912153	1.89139
NA	NA	0.962624	1.89083
C15orf16	chromosome 15 open reading frame 16	1.03103	1.88824
DAXX	death-associated protein 6	0.246803	1.88729
KRTAP4-12	keratin associated protein 4-12	0.96366	1.887
ANKRD39	ankyrin repeat domain 39	1.13569	1.88681
MYOZ3	myozenin 3	0.149657	1.88544
REST	RE1-silencing transcription factor	3.84508	1.88532
C1orf77	chromosome 1 open reading frame 77	0.874827	1.88229
PSMD4	proteasome (prosome, macropain) 26S subunit, non-ATPase, 4	3.35314	1.88066
LOC400551	NA	0.644285	1.87995
NA	NA	0.336358	1.87982
RANBP5	RAN binding protein 5	0.390154	1.87912
SPECC1	spectrin domain with coiled-coils 1	0.540665	1.87898
XPO6	exportin 6	1.92481	1.87785
NFKBIB	nuclear factor of kappa light polypeptide gene enhancer in B-cells inhibitor, beta	2.38004	1.8776
NA	NA	1.93934	1.87754
LOC285708	NA	0.56407	1.87683
ZNF416	zinc finger protein 416	0.315339	1.87637
DNAH1	dynein, axonemal, heavy polypeptide 1	1.30321	1.87625
MTMR2	myotubularin related protein 2	3.19624	1.87531
MCM6	MCM6 minichromosome maintenance deficient 6 (MIS5 homolog, S. pombe) (S. cerevisiae)	1.88097	1.87464
FLJ10748	NA	0.265924	1.87347
LOC92345	NA	2.50447	1.87179
NA	NA	0.081266	1.87087
KCNMB4	potassium large conductance calcium-activated channel, subfamily M, beta member 4	2.90884	1.87055
PTBP1	polypyrimidine tract binding protein 1	0.848397	1.87024
NUP43	nucleoporin 43kDa	1.16072	1.86932
FBXL19	F-box and leucine-rich repeat protein 19	1.5227	1.86657
FLJ21128	NA	0.121328	1.86483
JMJD2A	jumonji domain containing 2A	0.0491818	1.86473
OR6W1P	olfactory receptor, family 6, subfamily W, member 1 pseudogene	1.1204	1.86454
CDYL	chromodomain protein, Y-like	1.13322	1.86411
TOP3A	topoisomerase (DNA) III alpha	1.40273	1.86132
LPHN1	latrophilin 1	0.0390629	1.86019
CRSP8	cofactor required for Sp1 transcriptional activation, subunit 8, 34kDa	0.201021	1.85871
SNAPC4	small nuclear RNA activating complex, polypeptide 4, 190kDa	0.956373	1.85764
SLC37A4	solute carrier family 37 (glycerol-6-phosphate transporter), member 4	1.20414	1.85764
TRAF7	TNF receptor-associated factor 7	1.32392	1.85645
C21orf30	chromosome 21 open reading frame 30	0.0185205	1.85611
FTSJ1	FtsJ homolog 1 (E. coli)	1.75617	1.85567
VPS25	vacuolar protein sorting 25 (yeast)	0.233846	1.85415
SCC-112	NA	3.82871	1.8537
GLI1	glioma-associated oncogene homolog 1 (zinc finger protein)	0.984624	1.8515
NA	NA	2.55228	1.85097
C9orf116	chromosome 9 open reading frame 116	0.457698	1.85058
GATAD2A	GATA zinc finger domain containing 2A	2.5205	1.85044
HDAC8	histone deacetylase 8	0.937701	1.8498
KPNB1	karyopherin (importin) beta 1	0.617981	1.84819
NA	NA	1.52318	1.84797
NA	NA	0.973709	1.84592
HMCN2	hemicentin 2	0.0528531	1.8453
CPSF3L	cleavage and polyadenylation specific factor 3-like	1.9284	1.8453
GTF3C2	general transcription factor IIIC, polypeptide 2, beta 110kDa	0.111647	1.84424
UFD1L	ubiquitin fusion degradation 1-like	0.465348	1.84398
LOC400813	NA	0.268667	1.84386
FUT10	fucosyltransferase 10 (alpha (1,3) fucosyltransferase)	0.305811	1.84356
ADPN	adiponutrin	0.0938596	1.84295
DNAJC18	DnaJ (Hsp40) homolog, subfamily C, member 18	2.07485	1.84273
USP10	ubiquitin specific peptidase 10	0.238089	1.84158
DKC1	dyskeratosis congenita 1, dyskerin	0.959158	1.84131
RASL10B	RAS-like, family 10, member B	1.29072	1.84102
C1orf121	chromosome 1 open reading frame 121	0.860605	1.83823
C10orf31	chromosome 10 open reading frame 31	0.613071	1.83787
WFDC8	WAP four-disulfide core domain 8	1.77299	1.8378
ZNF77	zinc finger protein 77 (pT1)	0.621137	1.83732
MRPS5	mitochondrial ribosomal protein S5	2.07737	1.83628
FLJ10006	NA	2.75366	1.8348
ANKRD40	ankyrin repeat domain 40	0.286498	1.83438
TTLL4	tubulin tyrosine ligase-like family, member 4	0.295034	1.83231
KIF22	kinesin family member 22	0.707787	1.83045
NA	NA	0.131426	1.8289
RTP1	NA	4.00249	1.82863
FLJ14827	NA	1.86194	1.82833
AZI2	5-azacytidine induced 2	0.269076	1.82569
KIAA1166	KIAA1166	0.387616	1.82505
NA	NA	0.778369	1.82076
TCF3	transcription factor 3 (E2A immunoglobulin enhancer binding factors E12/E47)	0.454608	1.82069
ORM2	orosomucoid 2	2.4291	1.81957
BRCA2	breast cancer 2, early onset	2.47087	1.81797
TIMM50	translocase of inner mitochondrial membrane 50 homolog (yeast)	0.195367	1.81776
NRD1	nardilysin (N-arginine dibasic convertase)	1.05082	1.8176
GRID2	glutamate receptor, ionotropic, delta 2	1.23262	1.81599
TTL	tubulin tyrosine ligase	0.85485	1.81527
LOC155036	NA	1.11438	1.81384
FARSLB	phenylalanine-tRNA synthetase-like, beta subunit	2.2907	1.81358
HK2	hexokinase 2	0.555702	1.81135
EGFR	epidermal growth factor receptor (erythroblastic leukemia viral (v-erb-b) oncogene homolog, avian)	0.16894	1.81097
RIT2	Ras-like without CAAX 2	0.233509	1.81095
HRB	HIV-1 Rev binding protein	1.12556	1.80846
ADAMTS19	ADAM metallopeptidase with thrombospondin type 1 motif, 19	4.96186	1.80836
LOC285431	NA	1.14708	1.80832
NA	NA	1.36139	1.80802
B4GALT4	UDP-Gal:betaGlcNAc beta 1,4- galactosyltransferase, polypeptide 4	1.59032	1.8078
FLJ22318	NA	0.0755605	1.80602
KIAA0859	KIAA0859	0.308318	1.80596
GTPBP4	GTP binding protein 4	3.29761	1.80595
NUP210	nucleoporin 210kDa	3.38993	1.80507
LOC391705	NA	0.0417625	1.80498
TAAR5	trace amine associated receptor 5	0.322436	1.80394
DDX6	DEAD (Asp-Glu-Ala-Asp) box polypeptide 6	0.575017	1.80385
ARMC6	armadillo repeat containing 6	2.04276	1.80281
LOC150371	NA	0.0849682	1.80217
SPP1	secreted phosphoprotein 1 (osteopontin, bone sialoprotein I, early T-lymphocyte activation 1)	1.18995	1.80145
SKB1	SKB1 homolog (S. pombe)	0.614352	1.80131
NA	NA	2.31011	1.80128
RPL10L	ribosomal protein L10-like	0.866578	1.80026
PRKG1	protein kinase, cGMP-dependent, type I	0.135775	1.80005
TOMM22	translocase of outer mitochondrial membrane 22 homolog (yeast)	0.28677	1.79975
NA	NA	0.423748	1.79885
HNRPU	heterogeneous nuclear ribonucleoprotein U (scaffold attachment factor A)	2.25855	1.79861
SUHW2	suppressor of hairy wing homolog 2 (Drosophila)	0.800472	1.79854
PPP2R2C	protein phosphatase 2 (formerly 2A), regulatory subunit B (PR 52), gamma isoform	0.151514	1.79831
BRUNOL4	bruno-like 4, RNA binding protein (Drosophila)	1.18382	1.79703
FXR1	fragile X mental retardation, autosomal homolog 1	0.939155	1.79613
FUSIP1	FUS interacting protein (serine/arginine-rich) 1	0.422688	1.7958
TBX4	T-box 4	2.40903	1.79566
UBE2Q1	ubiquitin-conjugating enzyme E2Q (putative) 1	1.94945	1.79321
RP11-529I10.4	NA	1.90975	1.79179
UBL7	ubiquitin-like 7 (bone marrow stromal cell-derived)	0.692601	1.79178
FUT1	fucosyltransferase 1 (galactoside 2-alpha-L-fucosyltransferase)	0.373731	1.79114
MED31	mediator of RNA polymerase II transcription, subunit 31 homolog (yeast)	2.67343	1.7903
FBXO11	F-box protein 11	2.5661	1.78954
CSPG5	chondroitin sulfate proteoglycan 5 (neuroglycan C)	0.723135	1.78782
PABPN1	poly(A) binding protein, nuclear 1	0.236154	1.78683
AJAP1	adherens junction associated protein 1	1.66143	1.78674
STK11	serine/threonine kinase 11 (Peutz-Jeghers syndrome)	1.98352	1.78611
LARP4	La ribonucleoprotein domain family, member 4	1.4575	1.78573
TIMM22	translocase of inner mitochondrial membrane 22 homolog (yeast)	0.327953	1.78531
ZNF259	zinc finger protein 259	2.17099	1.78305
TCF19	transcription factor 19 (SC1)	1.65621	1.78207
KCNAB2	potassium voltage-gated channel, shaker-related subfamily, beta member 2	1.36834	1.78205
TAF4B	TAF4b RNA polymerase II, TATA box binding protein (TBP)-associated factor, 105kDa	0.55589	1.77811
NA	NA	0.998615	1.77569
TRPM8	transient receptor potential cation channel, subfamily M, member 8	1.39603	1.77483
AGMAT	agmatine ureohydrolase (agmatinase)	1.42681	1.77443
NA	NA	0.681087	1.76836
DOLPP1	dolichyl pyrophosphate phosphatase 1	0.656197	1.76726
PPM1G	protein phosphatase 1G (formerly 2C), magnesium-dependent, gamma isoform	1.04902	1.76489
MRS2L	MRS2-like, magnesium homeostasis factor (S. cerevisiae)	0.540969	1.76422
TPI1	triosephosphate isomerase 1	1.05297	1.76397
ZNF426	zinc finger protein 426	1.24595	1.7625
FLJ10826	NA	0.103127	1.76246
CLN6	ceroid-lipofuscinosis, neuronal 6, late infantile, variant	2.29999	1.76109
BAAT	bile acid Coenzyme A: amino acid N-acyltransferase (glycine N-choloyltransferase)	2.17134	1.76092
C1orf79	chromosome 1 open reading frame 79	2.75257	1.76039
PSARL	presenilin associated, rhomboid-like	2.387	1.7603
NIPA2	non imprinted in Prader-Willi/Angelman syndrome 2	0.842767	1.76018
PTBP1	polypyrimidine tract binding protein 1	0.938225	1.75789
EYA3	eyes absent homolog 3 (Drosophila)	0.0585382	1.75775
FTSJ2	FtsJ homolog 2 (E. coli)	2.63861	1.75658
MRPL47	mitochondrial ribosomal protein L47	0.192378	1.75601
SFTPC	surfactant, pulmonary-associated protein C	0.229175	1.75551
RNGTT	RNA guanylyltransferase and 5'-phosphatase	1.98339	1.75373
HAVCR2	hepatitis A virus cellular receptor 2	0.430363	1.75256
GRWD1	glutamate-rich WD repeat containing 1	0.609573	1.75215
PCDH21	protocadherin 21	4.79385	1.7517
GPC2	glypican 2 (cerebroglycan)	1.08021	1.75161
C9orf24	chromosome 9 open reading frame 24	0.081831	1.75041
NA	NA	0.604575	1.75029
LOC441061	NA	2.43715	1.74941
KIAA0748	NA	0.933685	1.74895
DHX9	DEAH (Asp-Glu-Ala-His) box polypeptide 9	0.0336644	1.74893
USP39	ubiquitin specific peptidase 39	1.04975	1.74603
NA	NA	0.165178	1.74552
PREB	prolactin regulatory element binding	0.624372	1.74521
TNFRSF9	tumor necrosis factor receptor superfamily, member 9	0.613959	1.74466
PSMD4	proteasome (prosome, macropain) 26S subunit, non-ATPase, 4	3.08194	1.74402
MLSTD2	male sterility domain containing 2	0.24799	1.74396
RTBDN	NA	0.222141	1.74393
CHRM4	cholinergic receptor, muscarinic 4	1.68174	1.74304
PAX3	paired box gene 3 (Waardenburg syndrome 1)	0.751169	1.74284
HS3ST5	heparan sulfate (glucosamine) 3-O-sulfotransferase 5	2.24069	1.74239
CENTG2	centaurin, gamma 2	0.248983	1.73956
TOPORS	topoisomerase I binding, arginine/serine-rich	0.350273	1.73947
DPH5	DPH5 homolog (S. cerevisiae)	0.133793	1.73877
CUGBP1	CUG triplet repeat, RNA binding protein 1	0.760214	1.73831
MAD1L1	MAD1 mitotic arrest deficient-like 1 (yeast)	0.418195	1.73621
SNAPC4	small nuclear RNA activating complex, polypeptide 4, 190kDa	0.0231238	1.7345
PREP	prolyl endopeptidase	1.12027	1.73391
SSU72	Ssu72 RNA polymerase II CTD phosphatase homolog (yeast)	0.901478	1.73385
CABP4	calcium binding protein 4	2.39276	1.73384
HSPA5BP1	heat shock 70kDa protein 5 (glucose-regulated protein, 78kDa) binding protein 1	0.0393953	1.73319
DKFZp547D2210	NA	0.719648	1.73307
CHRM3	cholinergic receptor, muscarinic 3	0.844563	1.73167
LYPLA2	lysophospholipase II	1.51345	1.73083
LOC400368	NA	0.35364	1.73042
ARHGAP11A	Rho GTPase activating protein 11A	2.69011	1.72749
SLC6A15	solute carrier family 6, member 15	1.10116	1.72581
IIP45	NA	0.263538	1.72447
CHML	choroideremia-like (Rab escort protein 2)	1.45872	1.72148
CRK7	NA	0.411815	1.71835
KIAA0690	KIAA0690	3.06737	1.71756
NCKAP1	NCK-associated protein 1	0.322511	1.71702
BTBD14A	BTB (POZ) domain containing 14A	1.65509	1.71654
TMPO	thymopoietin	2.18417	1.71474
UBE2NL	ubiquitin-conjugating enzyme E2N-like	0.960867	1.71451
WDR74	WD repeat domain 74	2.76863	1.71439
CHD5	chromodomain helicase DNA binding protein 5	2.21963	1.7142
SERBP1	SERPINE1 mRNA binding protein 1	0.849226	1.71115
TCERG1L	transcription elongation regulator 1-like	0.893371	1.70968
C20orf186	chromosome 20 open reading frame 186	0.453644	1.70951
CFHL4	complement factor H-related 4	3.33105	1.70935
ARIH2	ariadne homolog 2 (Drosophila)	1.58044	1.70877
PCANAP6	prostate cancer associated protein 6	1.09672	1.70865
LARP4	La ribonucleoprotein domain family, member 4	0.0491212	1.70864
ITCH	itchy homolog E3 ubiquitin protein ligase (mouse)	0.289719	1.70851
SMARCA4	SWI/SNF related, matrix associated, actin dependent regulator of chromatin, subfamily a, member 4	0.798691	1.70686
NA	NA	0.791538	1.70681
OGG1	8-oxoguanine DNA glycosylase	0.0588785	1.70656
TYR	tyrosinase (oculocutaneous albinism IA)	0.429031	1.70544
ZFP64	zinc finger protein 64 homolog (mouse)	0.571954	1.70531
CRK7	NA	1.7857	1.70471
NYD-SP17	NA	0.00495506	1.70363
NA	NA	0.627467	1.70239
NA	NA	0.393846	1.70144
SYT3	synaptotagmin III	0.785622	1.70036
GCK	glucokinase (hexokinase 4, maturity onset diabetes of the young 2)	0.262587	1.69916
LOC120364	NA	1.76912	1.69867
CABP1	calcium binding protein 1 (calbrain)	2.68197	1.69864
NA	NA	1.27054	1.69645
C1orf21	chromosome 1 open reading frame 21	0.192396	1.69574
LGALS14	lectin, galactoside-binding, soluble, 14	2.65547	1.69372
PCTK1	PCTAIRE protein kinase 1	1.59159	1.69267
TLE6	transducin-like enhancer of split 6 (E(sp1) homolog, Drosophila)	0.677584	1.69104
LOC441617	NA	0.145552	1.69077
VPS45A	vacuolar protein sorting 45A (yeast)	0.686906	1.68854
OTUB2	OTU domain, ubiquitin aldehyde binding 2	2.22809	1.68841
WDR3	WD repeat domain 3	1.46244	1.6861
FLJ38663	NA	0.0872432	1.68328
ATP5G3	ATP synthase, H+ transporting, mitochondrial F0 complex, subunit c (subunit 9) isoform 3	2.30889	1.68205
ECT2	epithelial cell transforming sequence 2 oncogene	2.01926	1.68149
PCGF6	polycomb group ring finger 6	0.547914	1.68124
MRPL9	mitochondrial ribosomal protein L9	0.592954	1.68079
ACTL6B	actin-like 6B	1.02982	1.6805
MGC11082	NA	2.36515	1.67822
DDX28	DEAD (Asp-Glu-Ala-Asp) box polypeptide 28	2.36192	1.6772
MTAP	methylthioadenosine phosphorylase	1.10605	1.67655
CRX	cone-rod homeobox	0.802587	1.67612
DCHS2	dachsous 2 (Drosophila)	0.0977577	1.67514
JAK1	Janus kinase 1 (a protein tyrosine kinase)	0.967048	1.67462
GSC	goosecoid	0.45871	1.67261
NA	NA	1.88869	1.6722
RNF31	ring finger protein 31	0.580152	1.67167
DDX19B	DEAD (Asp-Glu-Ala-As) box polypeptide 19B	0.395555	1.67128
RCP9	NA	2.79224	1.66831
LOC147004	NA	0.506839	1.66772
CDC2L6	cell division cycle 2-like 6 (CDK8-like)	2.34367	1.66539
NA	NA	0.720787	1.66442
SFXN4	sideroflexin 4	0.352495	1.66414
NA	NA	1.3962	1.66362
MAPKAP1	mitogen-activated protein kinase associated protein 1	0.949652	1.66324
C7orf30	chromosome 7 open reading frame 30	2.78745	1.66261
CASR	calcium-sensing receptor (hypocalciuric hypercalcemia 1, severe neonatal hyperparathyroidism)	1.5002	1.66161
FLJ10241	NA	1.2921	1.65977
RFFL	ring finger and FYVE-like domain containing 1	2.79856	1.6593
ITGA6	integrin, alpha 6	0.754426	1.65617
CLTB	clathrin, light polypeptide (Lcb)	0.373907	1.65584
DUS2L	dihydrouridine synthase 2-like (SMM1, S. cerevisiae)	1.00152	1.65396
CARS	cysteinyl-tRNA synthetase	1.05377	1.6528
NA	NA	0.0829029	1.65164
SNCB	synuclein, beta	0.330796	1.65143
LOC400506	NA	0.376386	1.64757
LYPLA2	lysophospholipase II	1.60532	1.64584
CHCHD4	coiled-coil-helix-coiled-coil-helix domain containing 4	0.362391	1.64431
PGBD1	piggyBac transposable element derived 1	0.103923	1.64423
LOC391733	NA	0.825772	1.6439
ZNF114	zinc finger protein 114	0.473866	1.64303
SYT6	synaptotagmin VI	2.56819	1.64262
FLJ13941	NA	1.77297	1.6412
PRKCZ	protein kinase C, zeta	0.107719	1.64087
C9orf138	chromosome 9 open reading frame 138	0.903774	1.64077
PPP1R11	protein phosphatase 1, regulatory (inhibitor) subunit 11	1.25605	1.64045
CAMTA1	calmodulin binding transcription activator 1	1.64087	1.63993
HIPK2	homeodomain interacting protein kinase 2	0.418171	1.63944
LOC440356	NA	0.880497	1.63837
NCL	nucleolin	1.05376	1.63699
NA	NA	0.652608	1.6365
NA	NA	2.04852	1.63618
DLL3	delta-like 3 (Drosophila)	1.02907	1.63598
TBCD	tubulin-specific chaperone d	0.250342	1.63594
CA5B	carbonic anhydrase VB, mitochondrial	0.727292	1.63398
NA	NA	0.275904	1.63302
FLJ20582	NA	1.49895	1.63275
SMO	smoothened homolog (Drosophila)	2.06889	1.63219
CXorf17	chromosome X open reading frame 17	0.325499	1.6318
NA	NA	2.27894	1.62936
NA	NA	0.241526	1.62487
KCNK5	potassium channel, subfamily K, member 5	0.115812	1.62378
PPARGC1B	peroxisome proliferative activated receptor, gamma, coactivator 1, beta	1.5441	1.62273
RDH12	retinol dehydrogenase 12 (all-trans and 9-cis)	0.598874	1.62194
ESR2	estrogen receptor 2 (ER beta)	1.93204	1.62142
NA	NA	0.138181	1.62072
NA	NA	2.62724	1.62063
TPM3	tropomyosin 3	0.91352	1.62058
[truncated: 109 more rows]
