# Supplementary material for: GeneChip analysis of human embryonic stem cell differentiation into hemangioblasts: an in silico dissection of mixed phenotypes
Source: Genome Biol. 2007 Nov 13;8(11):R240. doi: 10.1186/gb-2007-8-11-r240 (PMC2258184; doi:10.1186/gb-2007-8-11-r240)
Supplement: Additional data file 10 — Genes that are up-regulated in EBs when compared to breast epithelia. [file gb-2007-8-11-r240-S10.xls]

## Sheet: EB not es bl breast epith
Symbol	Name	B	fc
HAPLN1	hyaluronan and proteoglycan link protein 1	15.8824	280.8
HAPLN1	hyaluronan and proteoglycan link protein 1	17.386	193.956
HAND1	heart and neural crest derivatives expressed 1	9.18909	150.567
HAPLN1	hyaluronan and proteoglycan link protein 1	16.1969	125.326
LOC145786	NA	14.5801	69.5012
FBN2	fibrillin 2 (congenital contractural arachnodactyly)	8.63703	52.3129
HAS2	hyaluronan synthase 2	5.24383	42.3682
LOC145786	NA	15.8633	35.9823
HAS2	hyaluronan synthase 2	4.83844	35.3051
CFC1	cripto, FRL-1, cryptic family 1	18.9138	34.0969
ISL1	ISL1 transcription factor, LIM/homeodomain, (islet-1)	19.8816	31.3882
LOC92162	NA	8.30721	25.745
SLC16A3	solute carrier family 16 (monocarboxylic acid transporters), member 3	3.05404	24.6157
COL11A1	collagen, type XI, alpha 1	6.63183	24.4504
PITX2	paired-like homeodomain transcription factor 2	4.63118	24.0283
MSX1	msh homeo box homolog 1 (Drosophila)	8.68184	23.0331
LAMA1	laminin, alpha 1	4.5805	20.4906
SLC16A3	solute carrier family 16 (monocarboxylic acid transporters), member 3	3.94568	20.1066
HAPLN1	hyaluronan and proteoglycan link protein 1	14.212	19.947
GATA6	GATA binding protein 6	3.39718	19.0659
PLA2G2A	phospholipase A2, group IIA (platelets, synovial fluid)	0.104318	18.9356
SERPINB6	serpin peptidase inhibitor, clade B (ovalbumin), member 6	0.572985	17.7097
LIX1	Lix1 homolog (mouse)	16.4903	16.6569
ALPK2	alpha-kinase 2	12.0656	16.6057
FOXF1	forkhead box F1	6.50434	16.1484
MSX2	msh homeo box homolog 2 (Drosophila)	6.90323	16.0645
WNT5A	wingless-type MMTV integration site family, member 5A	12.8868	15.8886
COL11A1	collagen, type XI, alpha 1	8.04144	15.4738
CFC1	cripto, FRL-1, cryptic family 1	14.8638	15.3866
FRAS1	Fraser syndrome 1	2.76767	15.2502
LGR5	leucine-rich repeat-containing G protein-coupled receptor 5	6.03322	15.2082
IQGAP3	IQ motif containing GTPase activating protein 3	3.5918	14.7296
AGTRL1	angiotensin II receptor-like 1	7.84087	13.9748
LOC440608	NA	3.67897	13.9626
LOC201484	NA	13.9149	13.8003
CDH11	cadherin 11, type 2, OB-cadherin (osteoblast)	9.91335	13.4523
DKK1	dickkopf homolog 1 (Xenopus laevis)	0.463716	13.1258
DOK4	docking protein 4	4.27526	12.9519
SERPINE2	serpin peptidase inhibitor, clade E (nexin, plasminogen activator inhibitor type 1), member 2	2.82193	12.5743
PCDH17	protocadherin 17	10.7259	12.5281
PTCH	patched homolog (Drosophila)	7.00835	11.9362
FADS1	fatty acid desaturase 1	2.87528	11.5394
GAD1	glutamate decarboxylase 1 (brain, 67kDa)	4.34831	11.48
SIPA1L2	signal-induced proliferation-associated 1 like 2	1.55659	11.2883
PLOD2	procollagen-lysine, 2-oxoglutarate 5-dioxygenase 2	2.14298	11.2211
ARHGAP28	Rho GTPase activating protein 28	7.25219	11.1269
HOXB6	homeo box B6	1.87424	11.0411
RGS13	regulator of G-protein signalling 13	11.6215	10.9162
NCAM1	neural cell adhesion molecule 1	0.572671	10.6746
FGFR3	fibroblast growth factor receptor 3 (achondroplasia, thanatophoric dwarfism)	2.99751	10.5865
PTPRD	protein tyrosine phosphatase, receptor type, D	6.46039	10.5013
ST6GALNAC3	ST6 (alpha-N-acetyl-neuraminyl-2,3-beta-galactosyl-1,3)-N-acetylgalactosaminide alpha-2,6-sialyltransferase 3	2.77908	10.3464
MYL4	myosin, light polypeptide 4, alkali; atrial, embryonic	8.43278	10.3247
DOK4	docking protein 4	7.96893	10.3244
EOMES	eomesodermin homolog (Xenopus laevis)	0.875431	10.0178
FREM2	FRAS1 related extracellular matrix protein 2	9.00925	10.0071
FSCN1	fascin homolog 1, actin-bundling protein (Strongylocentrotus purpuratus)	0.940376	9.99177
ENO2	enolase 2 (gamma, neuronal)	3.05233	9.88426
SMAD6	SMAD, mothers against DPP homolog 6 (Drosophila)	11.6153	9.84298
DOK4	docking protein 4	12.044	9.83149
NID2	nidogen 2 (osteonidogen)	1.26982	9.79644
GAD1	glutamate decarboxylase 1 (brain, 67kDa)	1.37854	9.71368
ATP8B3	ATPase, Class I, type 8B, member 3	4.28619	9.57
NA	NA	10.4205	9.55729
LOC440416	NA	1.45303	9.41832
MAB21L2	mab-21-like 2 (C. elegans)	2.60521	9.38139
BAMBI	BMP and activin membrane-bound inhibitor homolog (Xenopus laevis)	0.954417	9.32924
GYPA	glycophorin A (includes MN blood group)	11.0535	9.30251
PFKFB4	6-phosphofructo-2-kinase/fructose-2,6-biphosphatase 4	7.00883	9.20964
NA	NA	0.949715	9.1722
LIPG	lipase, endothelial	10.0229	9.00263
LIX1	Lix1 homolog (mouse)	14.5208	8.89552
KDR	kinase insert domain receptor (a type III receptor tyrosine kinase)	2.84159	8.82204
ABCG2	ATP-binding cassette, sub-family G (WHITE), member 2	1.48071	8.811
PLOD2	procollagen-lysine, 2-oxoglutarate 5-dioxygenase 2	0.851298	8.7973
PITX1	paired-like homeodomain transcription factor 1	6.66374	8.78898
KCNMB4	potassium large conductance calcium-activated channel, subfamily M, beta member 4	5.42896	8.75171
QPRT	quinolinate phosphoribosyltransferase (nicotinate-nucleotide pyrophosphorylase (carboxylating))	0.0376719	8.62854
BNIP3	BCL2/adenovirus E1B 19kDa interacting protein 3	3.96669	8.58936
RGS4	regulator of G-protein signalling 4	1.49501	8.32021
BNIP3	BCL2/adenovirus E1B 19kDa interacting protein 3	2.65922	8.1565
NA	NA	8.01488	8.08867
ARHGAP28	Rho GTPase activating protein 28	4.17857	8.04249
FZD2	frizzled homolog 2 (Drosophila)	1.61608	7.95638
NOG	noggin	3.10968	7.94882
LOC139886	NA	1.83473	7.89568
FBN2	fibrillin 2 (congenital contractural arachnodactyly)	9.83666	7.73128
BMP4	bone morphogenetic protein 4	6.3097	7.68139
MAP1B	microtubule-associated protein 1B	0.870762	7.60689
C1orf61	chromosome 1 open reading frame 61	7.12095	7.59178
PCDH17	protocadherin 17	11.4423	7.4766
PBK	PDZ binding kinase	4.53192	7.41911
EPHA7	EPH receptor A7	1.26029	7.405
STARD4	START domain containing 4, sterol regulated	8.11576	7.3391
APIN	NA	7.0276	7.30957
LEPRE1	leucine proline-enriched proteoglycan (leprecan) 1	1.62854	7.30301
DDIT4	DNA-damage-inducible transcript 4	2.1583	7.28483
FAM89A	family with sequence similarity 89, member A	2.24785	7.17318
SERPINB9	serpin peptidase inhibitor, clade B (ovalbumin), member 9	4.01692	7.04956
KIAA1211	NA	4.30356	6.99595
FLJ35934	NA	8.53596	6.96398
FADS1	fatty acid desaturase 1	2.53501	6.93339
RGS4	regulator of G-protein signalling 4	2.68528	6.89804
C1orf1	chromosome 1 open reading frame 1	11.5837	6.78871
SRP68	signal recognition particle 68kDa	0.736263	6.71754
NCAM1	neural cell adhesion molecule 1	0.660692	6.71629
GTSE1	G-2 and S-phase expressed 1	3.22884	6.67639
GPC6	glypican 6	3.03022	6.66344
SCD	stearoyl-CoA desaturase (delta-9-desaturase)	0.437154	6.65328
GATA5	GATA binding protein 5	0.37098	6.6187
C15orf23	chromosome 15 open reading frame 23	0.331404	6.51749
FLT1	fms-related tyrosine kinase 1 (vascular endothelial growth factor/vascular permeability factor receptor)	4.23771	6.51622
MYL4	myosin, light polypeptide 4, alkali; atrial, embryonic	8.32595	6.49202
GPR83	G protein-coupled receptor 83	9.10734	6.33605
NPY	neuropeptide Y	9.94403	6.31123
ARHGAP28	Rho GTPase activating protein 28	4.19283	6.25144
GGH	gamma-glutamyl hydrolase (conjugase, folylpolygammaglutamyl hydrolase)	1.3021	6.22912
GPC6	glypican 6	2.97377	6.12783
GYPB	glycophorin B (includes Ss blood group)	7.54865	6.11062
HEY2	hairy/enhancer-of-split related with YRPW motif 2	4.18496	6.05296
PTPRD	protein tyrosine phosphatase, receptor type, D	4.80248	5.96708
MYL4	myosin, light polypeptide 4, alkali; atrial, embryonic	7.78524	5.90874
SIPA1L2	signal-induced proliferation-associated 1 like 2	0.30567	5.86395
HS3ST3B1	heparan sulfate (glucosamine) 3-O-sulfotransferase 3B1	8.53944	5.85698
FAM11A	family with sequence similarity 11, member A	8.61088	5.84961
LEPREL1	leprecan-like 1	5.50226	5.78284
WNT5A	wingless-type MMTV integration site family, member 5A	0.402785	5.77341
DNAJC6	DnaJ (Hsp40) homolog, subfamily C, member 6	1.36387	5.74348
NA	NA	3.13847	5.72606
NA	NA	0.571747	5.69699
SLC1A6	solute carrier family 1 (high affinity aspartate/glutamate transporter), member 6	1.97614	5.67244
GPR37	G protein-coupled receptor 37 (endothelin receptor type B-like)	6.96177	5.65799
WDR54	WD repeat domain 54	3.79238	5.61886
NY-REN-41	NA	1.92163	5.61629
FAM69B	family with sequence similarity 69, member B	1.85241	5.60316
NDUFA6	NADH dehydrogenase (ubiquinone) 1 alpha subcomplex, 6, 14kDa	4.8088	5.60265
MID1	midline 1 (Opitz/BBB syndrome)	1.63708	5.56598
LOX	lysyl oxidase	0.145222	5.53813
HMGB2	high-mobility group box 2	4.15847	5.53779
KIAA1822L	KIAA1822-like	12.1421	5.53687
NA	NA	1.0987	5.4611
IKIP	NA	2.08127	5.35936
CCND2	cyclin D2	1.1094	5.33068
NA	NA	7.50946	5.26605
WNT5A	wingless-type MMTV integration site family, member 5A	6.84271	5.19775
ATP12A	ATPase, H+/K+ transporting, nongastric, alpha polypeptide	9.87521	5.17138
DLX2	distal-less homeo box 2	5.66395	5.17082
MSX1	msh homeo box homolog 1 (Drosophila)	8.18065	5.15811
NA	NA	6.85745	5.13217
EPHB2	EPH receptor B2	9.29106	5.12754
FAM11A	family with sequence similarity 11, member A	3.56743	5.11656
NA	NA	3.0648	5.11233
HOXB8	homeo box B8	1.07104	5.09394
QPRT	quinolinate phosphoribosyltransferase (nicotinate-nucleotide pyrophosphorylase (carboxylating))	0.690059	5.03501
ROR1	receptor tyrosine kinase-like orphan receptor 1	2.01233	5.02595
RAD54B	RAD54 homolog B (S. cerevisiae)	5.21841	4.95685
CHD7	chromodomain helicase DNA binding protein 7	3.02408	4.95619
Fos	FBJ murine osteosarcoma viral oncogene homolog	0.845196	4.94842
SGOL2	shugoshin-like 2 (S. pombe)	4.9781	4.92129
DIO3	deiodinase, iodothyronine, type III	4.60043	4.8977
GPR54	G protein-coupled receptor 54	2.37869	4.88304
FLJ32810	NA	5.54852	4.85152
NA	NA	1.69175	4.79575
SQLE	squalene epoxidase	6.74765	4.78672
SLC36A4	solute carrier family 36 (proton/amino acid symporter), member 4	7.77841	4.76128
SRGAP2	SLIT-ROBO Rho GTPase activating protein 2	4.62704	4.75875
MAP1B	microtubule-associated protein 1B	0.32567	4.75107
DLX5	distal-less homeo box 5	9.37133	4.71198
NA	NA	3.89582	4.67697
WNT3	wingless-type MMTV integration site family, member 3	7.62638	4.62114
TMOD1	tropomodulin 1	6.51552	4.61298
KIAA1462	KIAA1462	4.84633	4.60668
TFPI	tissue factor pathway inhibitor (lipoprotein-associated coagulation inhibitor)	2.41864	4.58477
PDK1	pyruvate dehydrogenase kinase, isoenzyme 1	0.536547	4.57322
GYPB	glycophorin B (includes Ss blood group)	5.00859	4.55494
NRP2	neuropilin 2	3.16864	4.50816
LOC56901	NA	2.12141	4.49082
C9orf86	chromosome 9 open reading frame 86	6.54895	4.44755
PGK1	phosphoglycerate kinase 1	0.265738	4.4123
FIGN	fidgetin	5.50454	4.40479
GAD1	glutamate decarboxylase 1 (brain, 67kDa)	1.02671	4.39677
PXDN	peroxidasin homolog (Drosophila)	0.600017	4.36729
NRP1	neuropilin 1	0.479018	4.36094
NA	NA	1.50284	4.35688
TRPA1	transient receptor potential cation channel, subfamily A, member 1	7.1537	4.35086
NA	NA	1.73881	4.33982
CD1D	CD1D antigen, d polypeptide	12.8907	4.3364
FLJ46675	NA	7.10029	4.32767
COL13A1	collagen, type XIII, alpha 1	4.97343	4.32459
LOC158563	NA	10.8624	4.31349
LOC158563	NA	4.56889	4.27746
PRAC	NA	4.44868	4.25917
E2IG5	NA	2.44911	4.25658
C18orf54	chromosome 18 open reading frame 54	6.5168	4.25384
C6orf32	chromosome 6 open reading frame 32	2.48674	4.2387
ODZ4	odz, odd Oz/ten-m homolog 4 (Drosophila)	2.75385	4.23393
E2IG5	NA	1.383	4.21995
TRO	trophinin	3.09093	4.21312
E2IG5	NA	1.54868	4.16702
LOC91461	NA	4.15011	4.13075
NA	NA	0.2232	4.11728
FLRT2	fibronectin leucine rich transmembrane protein 2	9.957	4.10716
DLGAP4	discs, large (Drosophila) homolog-associated protein 4	4.29868	4.1006
NUCKS1	nuclear casein kinase and cyclin-dependent kinase substrate 1	1.16624	4.09268
LOC112476	NA	8.98736	4.08496
GATA2	GATA binding protein 2	7.46828	4.07594
NDE1	nudE nuclear distribution gene E homolog 1 (A. nidulans)	2.81919	4.07547
RAB37	RAB37, member RAS oncogene family	1.34472	4.07506
ID2	inhibitor of DNA binding 2, dominant negative helix-loop-helix protein	1.88027	4.07347
AKAP12	A kinase (PRKA) anchor protein (gravin) 12	0.571232	4.06844
SNRPE	small nuclear ribonucleoprotein polypeptide E	0.963836	4.06338
ST3GAL6	ST3 beta-galactoside alpha-2,3-sialyltransferase 6	4.37565	4.04711
GYPA	glycophorin A (includes MN blood group)	8.39873	4.04689
ALPK2	alpha-kinase 2	12.5276	4.02845
FGF11	fibroblast growth factor 11	2.29272	4.02474
NA	NA	3.2563	4.01386
BAIAP2L1	BAI1-associated protein 2-like 1	2.41245	4.00134
HECW2	HECT, C2 and WW domain containing E3 ubiquitin protein ligase 2	3.40533	3.94323
HOXB6	homeo box B6	0.427908	3.9335
MYOCD	myocardin	1.18906	3.90524
PCDH17	protocadherin 17	3.02362	3.89713
ASRGL1	asparaginase like 1	0.801457	3.87283
NA	NA	0.416187	3.87117
ENO3	enolase 3 (beta, muscle)	3.32345	3.86949
AP2B1	adaptor-related protein complex 2, beta 1 subunit	0.29456	3.86173
C9orf125	chromosome 9 open reading frame 125	1.89882	3.86141
MUM1	melanoma associated antigen (mutated) 1	0.206262	3.85212
NRP2	neuropilin 2	0.850585	3.84689
KIAA0888	NA	0.832429	3.845
TAF5	TAF5 RNA polymerase II, TATA box binding protein (TBP)-associated factor, 100kDa	6.34334	3.84056
HEY1	hairy/enhancer-of-split related with YRPW motif 1	3.12281	3.82739
NA	NA	9.24791	3.81615
ITM2C	integral membrane protein 2C	4.15678	3.79468
NA	NA	5.90432	3.75554
NA	NA	3.42199	3.75323
LOC148898	NA	10.106	3.72725
C20orf46	chromosome 20 open reading frame 46	7.49342	3.719
KIAA1462	KIAA1462	8.02703	3.71651
NA	NA	0.439077	3.69844
CART1	cartilage paired-class homeoprotein 1	2.0386	3.69675
CIP29	NA	0.569197	3.687
CDH10	cadherin 10, type 2 (T2-cadherin)	3.68889	3.66191
SOX17	SRY (sex determining region Y)-box 17	2.34205	3.65978
NR0B1	nuclear receptor subfamily 0, group B, member 1	3.33729	3.65851
CDH11	cadherin 11, type 2, OB-cadherin (osteoblast)	6.419	3.64215
HEY1	hairy/enhancer-of-split related with YRPW motif 1	3.59893	3.63999
MESP1	NA	3.22051	3.60284
ASRGL1	asparaginase like 1	2.65272	3.60228
RPS20	ribosomal protein S20	0.799602	3.59981
TNPO1	transportin 1	0.228961	3.59132
DPYSL4	dihydropyrimidinase-like 4	5.64664	3.5787
NRP2	neuropilin 2	3.03796	3.57718
CENPJ	centromere protein J	2.14075	3.56148
C14orf143	chromosome 14 open reading frame 143	2.27161	3.53736
ERO1L	ERO1-like (S. cerevisiae)	2.03048	3.53133
SESN3	sestrin 3	8.84079	3.52626
C18orf10	chromosome 18 open reading frame 10	0.458314	3.51051
AURKB	aurora kinase B	2.09327	3.5013
TBL1X	transducin (beta)-like 1X-linked	7.59285	3.4813
GOPC	golgi associated PDZ and coiled-coil motif containing	4.37314	3.46348
FAM19A5	family with sequence similarity 19 (chemokine (C-C motif)-like), member A5	9.1317	3.45411
ADAMTS9	ADAM metallopeptidase with thrombospondin type 1 motif, 9	0.831227	3.43094
AGPAT4	1-acylglycerol-3-phosphate O-acyltransferase 4 (lysophosphatidic acid acyltransferase, delta)	6.74348	3.42709
TNPO1	transportin 1	2.78092	3.42047
PLEKHA8	pleckstrin homology domain containing, family A (phosphoinositide binding specific) member 8	0.716022	3.4171
GADD45A	growth arrest and DNA-damage-inducible, alpha	0.429367	3.39495
NA	NA	0.191589	3.39295
KIAA1324L	KIAA1324-like	2.05095	3.38924
COL23A1	collagen, type XXIII, alpha 1	3.28802	3.38824
ITGA5	integrin, alpha 5 (fibronectin receptor, alpha polypeptide)	2.71527	3.3872
TLE3	transducin-like enhancer of split 3 (E(sp1) homolog, Drosophila)	3.13215	3.38593
SP8	Sp8 transcription factor	5.06753	3.38488
CCDC28B	coiled-coil domain containing 28B	0.171776	3.38032
C1orf88	chromosome 1 open reading frame 88	1.01478	3.3685
SFXN1	sideroflexin 1	2.1413	3.35641
HLX1	H2.0-like homeo box 1 (Drosophila)	2.30866	3.35368
PTPN5	protein tyrosine phosphatase, non-receptor type 5 (striatum-enriched)	8.81836	3.35248
GNB1	guanine nucleotide binding protein (G protein), beta polypeptide 1	1.09191	3.34625
LOC91614	NA	1.87469	3.34418
GADD45G	growth arrest and DNA-damage-inducible, gamma	0.989372	3.33507
HDAC2	histone deacetylase 2	1.26269	3.32652
C21orf45	chromosome 21 open reading frame 45	0.340737	3.31129
CHTF18	CTF18, chromosome transmission fidelity factor 18 homolog (S. cerevisiae)	0.641608	3.30531
SHD	Src homology 2 domain containing transforming protein D	4.37702	3.30146
BMPER	BMP binding endothelial regulator	4.78608	3.29722
MARK4	MAP/microtubule affinity-regulating kinase 4	1.04017	3.27948
HIF3A	hypoxia inducible factor 3, alpha subunit	2.21951	3.27366
GPR161	G protein-coupled receptor 161	2.59501	3.27229
APOC1	apolipoprotein C-I	2.16711	3.27227
C1orf105	chromosome 1 open reading frame 105	4.67106	3.26302
NA	NA	4.21769	3.25753
FAM92A1	family with sequence similarity 92, member A1	0.555681	3.25656
TAL1	T-cell acute lymphocytic leukemia 1	2.45219	3.25615
LOC388727	NA	0.610891	3.24942
KIAA1967	KIAA1967	2.07291	3.24792
ASPM	asp (abnormal spindle)-like, microcephaly associated (Drosophila)	4.59514	3.24202
APLP1	amyloid beta (A4) precursor-like protein 1	2.05091	3.23278
MAK10	MAK10 homolog, amino-acid N-acetyltransferase subunit, (S. cerevisiae)	0.139085	3.22519
MTMR2	myotubularin related protein 2	2.20275	3.22189
CXADR	coxsackie virus and adenovirus receptor	0.0010733	3.22183
COQ4	coenzyme Q4 homolog (yeast)	0.0744229	3.22008
LRFN5	leucine rich repeat and fibronectin type III domain containing 5	0.50609	3.21895
ETV2	ets variant gene 2	4.91002	3.18374
PGM3	phosphoglucomutase 3	0.0781894	3.16438
YEATS2	YEATS domain containing 2	6.86377	3.15296
SEC61G	Sec61 gamma subunit	0.622156	3.14431
CDH11	cadherin 11, type 2, OB-cadherin (osteoblast)	1.21931	3.14167
SUMO2	SMT3 suppressor of mif two 3 homolog 2 (yeast)	3.62066	3.13519
RNF175	ring finger protein 175	3.79198	3.13208
T	T, brachyury homolog (mouse)	1.93385	3.13092
HK2	hexokinase 2	1.02437	3.119
TRPV2	transient receptor potential cation channel, subfamily V, member 2	2.6668	3.11638
JARID1B	Jumonji, AT rich interactive domain 1B (RBP2-like)	2.61129	3.11239
MGC52057	NA	7.06948	3.09906
SP6	Sp6 transcription factor	1.54265	3.09809
POLR3D	polymerase (RNA) III (DNA directed) polypeptide D, 44kDa	0.147176	3.09717
NA	NA	0.904656	3.09502
PKP2	plakophilin 2	0.869798	3.08737
UNC5C	unc-5 homolog C (C. elegans)	5.50879	3.08238
JMJD3	jumonji domain containing 3	0.309794	3.07636
CBX1	chromobox homolog 1 (HP1 beta homolog Drosophila )	0.473022	3.0727
EPOR	erythropoietin receptor	1.85625	3.05243
LOC440173	NA	3.93632	3.04591
STRA6	stimulated by retinoic acid gene 6 homolog (mouse)	0.335563	3.04442
C21orf58	chromosome 21 open reading frame 58	3.09319	3.03477
DAB1	disabled homolog 1 (Drosophila)	0.702072	3.03296
RAB15	RAB15, member RAS onocogene family	6.66092	3.02726
MTF2	metal response element binding transcription factor 2	1.66118	3.01344
PTHR1	parathyroid hormone receptor 1	3.18036	3.01022
NA	NA	0.535216	3.00756
GPR20	G protein-coupled receptor 20	1.51378	3.00187
GALNT12	UDP-N-acetyl-alpha-D-galactosamine:polypeptide N-acetylgalactosaminyltransferase 12 (GalNAc-T12)	0.107614	2.99461
WHSC1	Wolf-Hirschhorn syndrome candidate 1	1.75741	2.98844
SLC39A2	solute carrier family 39 (zinc transporter), member 2	1.5796	2.96822
SDCCAG10	serologically defined colon cancer antigen 10	2.40544	2.96809
KDELC1	KDEL (Lys-Asp-Glu-Leu) containing 1	0.906533	2.9665
SERPINE2	serpin peptidase inhibitor, clade E (nexin, plasminogen activator inhibitor type 1), member 2	2.09468	2.96291
MALT1	mucosa associated lymphoid tissue lymphoma translocation gene 1	0.614788	2.95446
CRH	corticotropin releasing hormone	3.81425	2.95229
TNPO1	transportin 1	0.911128	2.94619
DNCI1	dynein, cytoplasmic, intermediate polypeptide 1	6.77743	2.94614
CKAP5	cytoskeleton associated protein 5	3.33282	2.93642
LOC163404	NA	0.331023	2.92963
FN1	fibronectin 1	0.194126	2.92617
VEGF	vascular endothelial growth factor	0.366468	2.91477
NA	NA	2.79619	2.90723
RAB15	RAB15, member RAS onocogene family	1.30941	2.9006
KDELR3	KDEL (Lys-Asp-Glu-Leu) endoplasmic reticulum protein retention receptor 3	8.54812	2.88975
ABCA7	ATP-binding cassette, sub-family A (ABC1), member 7	4.87135	2.88719
ATP2B1	ATPase, Ca++ transporting, plasma membrane 1	2.08264	2.86693
DDIT4L	DNA-damage-inducible transcript 4-like	1.94703	2.86445
NKD1	naked cuticle homolog 1 (Drosophila)	0.440614	2.86315
OSAP	NA	0.736887	2.86215
GALNT12	UDP-N-acetyl-alpha-D-galactosamine:polypeptide N-acetylgalactosaminyltransferase 12 (GalNAc-T12)	2.05857	2.85124
SNAI1	snail homolog 1 (Drosophila)	3.32053	2.84996
HOXA13	homeo box A13	6.75748	2.84216
FLJ10652	NA	2.77927	2.842
MALT1	mucosa associated lymphoid tissue lymphoma translocation gene 1	2.57044	2.84066
SPSB4	splA/ryanodine receptor domain and SOCS box containing 4	2.47985	2.83828
FLJ42461	NA	0.672666	2.83759
ANKS1	ankyrin repeat and sterile alpha motif domain containing 1	1.93473	2.83706
DOK6	docking protein 6	5.32929	2.82749
CPOX	coproporphyrinogen oxidase	3.29788	2.82016
FAM69B	family with sequence similarity 69, member B	1.10821	2.81071
RDX	radixin	0.423085	2.80617
SPBC24	spindle pole body component 24 homolog (S. cerevisiae)	0.304551	2.80344
KIAA1333	KIAA1333	1.04917	2.80289
TBC1D1	TBC1 (tre-2/USP6, BUB2, cdc16) domain family, member 1	0.290011	2.79265
FBP2	fructose-1,6-bisphosphatase 2	2.79232	2.79059
LOC92312	NA	0.247332	2.7883
DLL3	delta-like 3 (Drosophila)	1.86717	2.78798
ATP2B1	ATPase, Ca++ transporting, plasma membrane 1	4.16008	2.78586
CALM3	calmodulin 3 (phosphorylase kinase, delta)	1.31858	2.78354
ARIH1	ariadne homolog, ubiquitin-conjugating enzyme E2 binding protein, 1 (Drosophila)	1.84353	2.75702
ZNF516	zinc finger protein 516	1.23886	2.75652
NA	NA	0.31163	2.75649
ATP11A	ATPase, Class VI, type 11A	0.828996	2.73024
GATA4	GATA binding protein 4	1.79839	2.72627
PKNOX2	PBX/knotted 1 homeobox 2	3.06206	2.72581
TMEM22	transmembrane protein 22	4.16335	2.72219
FREQ	frequenin homolog (Drosophila)	3.46333	2.72205
NA	NA	3.79194	2.72114
HUNK	hormonally upregulated Neu-associated kinase	1.87245	2.72
HIC2	hypermethylated in cancer 2	1.90074	2.71746
NA	NA	0.762938	2.70777
PHF20	PHD finger protein 20	0.5305	2.69781
TMOD1	tropomodulin 1	3.89216	2.6968
LOXL3	lysyl oxidase-like 3	1.95381	2.69585
NA	NA	10.4433	2.69041
TLE3	transducin-like enhancer of split 3 (E(sp1) homolog, Drosophila)	0.956961	2.68832
PRDX2	peroxiredoxin 2	0.125383	2.68125
LGR5	leucine-rich repeat-containing G protein-coupled receptor 5	0.826185	2.676
CRYM	crystallin, mu	0.94366	2.67412
APOBEC3G	apolipoprotein B mRNA editing enzyme, catalytic polypeptide-like 3G	1.14134	2.67264
MBNL3	muscleblind-like 3 (Drosophila)	5.87234	2.67222
FLJ11795	NA	2.42603	2.67184
PAQR8	progestin and adipoQ receptor family member VIII	2.92672	2.66806
EPHB2	EPH receptor B2	1.21643	2.66788
M11S1	membrane component, chromosome 11, surface marker 1	1.10794	2.66607
CACNA2D2	calcium channel, voltage-dependent, alpha 2/delta subunit 2	2.55657	2.66376
TM4SF19	transmembrane 4 L six family member 19	0.627026	2.66019
C21orf86	chromosome 21 open reading frame 86	1.29506	2.6594
C9orf100	chromosome 9 open reading frame 100	3.16061	2.65783
KIAA1024	NA	7.78916	2.65646
CALR	calreticulin	1.27009	2.64994
FBXO22	F-box protein 22	0.708242	2.64971
TCF21	transcription factor 21	0.962379	2.64806
ACPP	acid phosphatase, prostate	4.37931	2.64604
BIN1	bridging integrator 1	1.66749	2.64584
C21orf86	chromosome 21 open reading frame 86	3.69391	2.64579
RP11-529I10.4	NA	2.81206	2.6426
NA	NA	2.62268	2.63797
NA	NA	3.71071	2.637
NA	NA	8.85513	2.63551
CBX5	chromobox homolog 5 (HP1 alpha homolog, Drosophila)	1.74314	2.63219
KIAA0555	NA	8.1447	2.6313
CDH11	cadherin 11, type 2, OB-cadherin (osteoblast)	3.18625	2.63012
IGSF3	immunoglobulin superfamily, member 3	0.0218234	2.62979
FLJ32009	NA	0.934133	2.62953
FLJ11795	NA	3.70659	2.62592
RCOR2	REST corepressor 2	1.71632	2.62126
KIAA1958	KIAA1958	0.144021	2.62024
TEAD1	TEA domain family member 1 (SV40 transcriptional enhancer factor)	3.20138	2.6093
LOC441054	NA	1.67531	2.60798
NA	NA	4.92727	2.59214
PRDM6	PR domain containing 6	1.75423	2.58772
GRHL3	grainyhead-like 3 (Drosophila)	1.84003	2.58275
IL17D	interleukin 17D	3.27714	2.57977
C1orf50	chromosome 1 open reading frame 50	0.232689	2.5773
WDHD1	WD repeat and HMG-box DNA binding protein 1	0.025504	2.5769
C1orf165	chromosome 1 open reading frame 165	0.728847	2.57641
DEFA6	defensin, alpha 6, Paneth cell-specific	2.98779	2.5746
NA	NA	2.63935	2.57208
FLJ11336	NA	4.21823	2.56702
MGC29649	NA	0.838795	2.56323
RRM1	ribonucleotide reductase M1 polypeptide	1.47828	2.56267
APOC1	apolipoprotein C-I	4.60612	2.53439
A2BP1	NA	2.02153	2.53383
ROR1	receptor tyrosine kinase-like orphan receptor 1	6.0488	2.53377
HOXA1	homeo box A1	0.283739	2.52562
ITGA9	integrin, alpha 9	3.78305	2.51856
MDAC1	NA	5.77453	2.51408
HOXB5	homeo box B5	4.76205	2.50437
BIN1	bridging integrator 1	0.0744202	2.49944
GPR24	G protein-coupled receptor 24	2.33563	2.49718
SLC16A2	solute carrier family 16 (monocarboxylic acid transporters), member 2	0.697694	2.49485
BIN1	bridging integrator 1	0.768383	2.49343
SRGAP2	SLIT-ROBO Rho GTPase activating protein 2	3.1937	2.48794
MGC15476	NA	3.14423	2.48746
SLC2A14	solute carrier family 2 (facilitated glucose transporter), member 14	4.48147	2.48701
MGC15619	NA	2.57815	2.48462
KIAA1008	KIAA1008	1.51024	2.48437
ZNF600	zinc finger protein 600	3.14779	2.48072
PRKAB2	protein kinase, AMP-activated, beta 2 non-catalytic subunit	1.93397	2.47806
CDC2	cell division cycle 2, G1 to S and G2 to M	2.16773	2.47572
FRAS1	Fraser syndrome 1	2.24916	2.47125
PHOX2A	paired-like (aristaless) homeobox 2a	3.02861	2.46756
DNMT1	DNA (cytosine-5-)-methyltransferase 1	1.79554	2.46671
BARX1	BarH-like homeobox 1	2.38812	2.46414
LOC404266	NA	4.05604	2.46002
SUGT1	SGT1, suppressor of G2 allele of SKP1 (S. cerevisiae)	1.5528	2.45699
CCNG1	cyclin G1	0.329946	2.45598
FOXA2	forkhead box A2	1.69388	2.45025
LASS1	LAG1 longevity assurance homolog 1 (S. cerevisiae)	2.2421	2.44687
ZCCHC3	zinc finger, CCHC domain containing 3	0.334944	2.44232
FLJ13305	NA	5.15504	2.43791
TAF5	TAF5 RNA polymerase II, TATA box binding protein (TBP)-associated factor, 100kDa	7.63585	2.43211
EFNB3	ephrin-B3	0.919406	2.43174
TSLP	NA	2.34848	2.43101
C20orf39	chromosome 20 open reading frame 39	6.87547	2.42096
NY-SAR-48	NA	0.207433	2.41897
IER3IP1	immediate early response 3 interacting protein 1	5.63916	2.41894
ANKRD9	ankyrin repeat domain 9	1.11968	2.41507
PHTF1	putative homeodomain transcription factor 1	0.998362	2.40791
ADRA2C	adrenergic, alpha-2C-, receptor	2.40077	2.40415
PTENP1	phosphatase and tensin homolog (mutated in multiple advanced cancers 1), pseudogene 1	0.828251	2.40161
ETEA	NA	1.19208	2.40123
COL4A3BP	collagen, type IV, alpha 3 (Goodpasture antigen) binding protein	2.15183	2.39912
MGC33584	NA	1.16535	2.38787
EPHB2	EPH receptor B2	3.24592	2.38693
PSKH2	protein serine kinase H2	2.87738	2.38376
GALNT13	UDP-N-acetyl-alpha-D-galactosamine:polypeptide N-acetylgalactosaminyltransferase 13 (GalNAc-T13)	5.74507	2.36974
COL4A3BP	collagen, type IV, alpha 3 (Goodpasture antigen) binding protein	2.23295	2.36959
LZIC	leucine zipper and CTNNBIP1 domain containing	1.98494	2.36786
SMARCA5	SWI/SNF related, matrix associated, actin dependent regulator of chromatin, subfamily a, member 5	3.13598	2.36506
PITX1	paired-like homeodomain transcription factor 1	0.90206	2.36268
WNT8A	wingless-type MMTV integration site family, member 8A	1.62726	2.36076
PKNOX2	PBX/knotted 1 homeobox 2	3.1205	2.35228
HOXB5	homeo box B5	2.76201	2.34504
NA	NA	0.137855	2.34319
UBQLN1	ubiquilin 1	2.02807	2.34196
NA	NA	5.30225	2.33265
LOC133748	NA	1.87056	2.32982
FAM11A	family with sequence similarity 11, member A	7.02578	2.328
ANP32A	acidic (leucine-rich) nuclear phosphoprotein 32 family, member A	0.836126	2.32727
SLC9A3	solute carrier family 9 (sodium/hydrogen exchanger), member 3	0.104602	2.32202
PCDH8	protocadherin 8	7.89512	2.32071
FXR1	fragile X mental retardation, autosomal homolog 1	2.55213	2.31919
KIAA1462	KIAA1462	2.35392	2.31433
NFKBIL2	nuclear factor of kappa light polypeptide gene enhancer in B-cells inhibitor-like 2	0.005654	2.31054
SMARCE1	SWI/SNF related, matrix associated, actin dependent regulator of chromatin, subfamily e, member 1	1.08775	2.31019
SMC6L1	SMC6 structural maintenance of chromosomes 6-like 1 (yeast)	3.17585	2.30885
KIAA0318	NA	3.16566	2.30719
SNAPC3	small nuclear RNA activating complex, polypeptide 3, 50kDa	1.36769	2.30115
HNF4A	hepatocyte nuclear factor 4, alpha	1.57741	2.30038
LRRTM1	leucine rich repeat transmembrane neuronal 1	1.06182	2.29684
NA	NA	1.88058	2.29171
COL13A1	collagen, type XIII, alpha 1	3.32622	2.28377
FLJ32499	NA	4.68234	2.26584
PURG	purine-rich element binding protein G	1.16288	2.26375
NA	NA	1.7532	2.26352
NRP2	neuropilin 2	3.36699	2.25691
SNAPC3	small nuclear RNA activating complex, polypeptide 3, 50kDa	0.970794	2.25644
JMJD3	jumonji domain containing 3	1.33984	2.25293
NRCAM	neuronal cell adhesion molecule	2.30267	2.24951
ASH2L	ash2 (absent, small, or homeotic)-like (Drosophila)	6.15978	2.24834
LOC285084	NA	3.45922	2.24802
PKN3	protein kinase N3	1.5696	2.24647
MMP28	matrix metallopeptidase 28	4.28275	2.2443
MGC5509	NA	4.28158	2.23809
C21orf129	chromosome 21 open reading frame 129	0.913216	2.23736
WFIKKN1	WAP, follistatin/kazal, immunoglobulin, kunitz and netrin domain containing 1	6.64346	2.23727
NA	NA	1.71678	2.2357
SCUBE3	signal peptide, CUB domain, EGF-like 3	3.23813	2.23361
MARK1	MAP/microtubule affinity-regulating kinase 1	1.32497	2.23074
GPR97	G protein-coupled receptor 97	1.56838	2.22553
SLC31A1	solute carrier family 31 (copper transporters), member 1	0.329626	2.22389
NCAM1	neural cell adhesion molecule 1	2.90249	2.22385
ST3GAL6	ST3 beta-galactoside alpha-2,3-sialyltransferase 6	5.00774	2.2237
SAMD11	sterile alpha motif domain containing 11	2.60873	2.21937
MADP-1	NA	0.4905	2.21907
FLJ31795	NA	1.10253	2.21859
BACE1	beta-site APP-cleaving enzyme 1	0.65875	2.21298
MASP1	mannan-binding lectin serine peptidase 1 (C4/C2 activating component of Ra-reactive factor)	1.44425	2.21067
FLJ39609	NA	1.33605	2.21024
ZDHHC4	zinc finger, DHHC-type containing 4	2.25251	2.20622
JTV1	NA	0.502467	2.20332
ANP32B	acidic (leucine-rich) nuclear phosphoprotein 32 family, member B	3.2666	2.20124
LOC402057	NA	0.0105201	2.19868
TSGA10IP	testis specific, 10 interacting protein	1.09847	2.18969
NA	NA	0.649247	2.18954
CCDC23	coiled-coil domain containing 23	0.0662358	2.18834
TMEM16D	transmembrane protein 16D	4.07669	2.18778
CDC34	cell division cycle 34	1.28034	2.18729
MARK4	MAP/microtubule affinity-regulating kinase 4	0.354305	2.18228
TLN2	talin 2	2.73119	2.18096
AGXT2L1	alanine-glyoxylate aminotransferase 2-like 1	6.46553	2.17001
UBA2	NA	0.137557	2.1681
C6orf57	chromosome 6 open reading frame 57	0.174508	2.16143
A2BP1	NA	0.934128	2.16112
FGFR3	fibroblast growth factor receptor 3 (achondroplasia, thanatophoric dwarfism)	2.58029	2.15953
LSS	lanosterol synthase (2,3-oxidosqualene-lanosterol cyclase)	3.73739	2.1579
MADP-1	NA	0.161816	2.15761
LHX1	LIM homeobox 1	3.19604	2.15446
TLN2	talin 2	0.477679	2.1517
MYL4	myosin, light polypeptide 4, alkali; atrial, embryonic	1.50086	2.15095
LEF1	lymphoid enhancer-binding factor 1	1.84577	2.14831
KIAA0980	NA	1.8912	2.1475
EPHA4	EPH receptor A4	2.06102	2.14562
DKFZp434O0320	NA	3.42473	2.1455
LOC346887	NA	0.300906	2.14373
SIRT4	sirtuin (silent mating type information regulation 2 homolog) 4 (S. cerevisiae)	1.34458	2.14211
HGF	hepatocyte growth factor (hepapoietin A; scatter factor)	1.77036	2.13787
SUGT1	SGT1, suppressor of G2 allele of SKP1 (S. cerevisiae)	0.364922	2.13615
ODF2	outer dense fiber of sperm tails 2	3.9506	2.13076
CPT1C	carnitine palmitoyltransferase 1C	1.432	2.1307
MCOLN3	mucolipin 3	2.24572	2.12886
NA	NA	0.441799	2.12175
SRrp35	NA	1.29122	2.11705
PCGF3	polycomb group ring finger 3	1.26832	2.11437
PIGL	phosphatidylinositol glycan, class L	1.81977	2.11372
LOC159090	NA	2.80848	2.10953
CNNM2	cyclin M2	0.21885	2.10261
XRCC4	X-ray repair complementing defective repair in Chinese hamster cells 4	2.04009	2.10242
MGC12916	NA	1.04204	2.1019
TCF3	transcription factor 3 (E2A immunoglobulin enhancer binding factors E12/E47)	3.49824	2.09856
NA	NA	2.90837	2.09666
EPIM	epimorphin	1.46226	2.09207
NTRK1	neurotrophic tyrosine kinase, receptor, type 1	2.49883	2.08587
NARF	NA	0.986831	2.0831
C9orf102	chromosome 9 open reading frame 102	3.12279	2.08102
RHBG	Rhesus blood group, B glycoprotein	1.257	2.07846
NA	NA	0.829389	2.07479
MGC12916	NA	1.20903	2.07128
ABTB2	ankyrin repeat and BTB (POZ) domain containing 2	0.863315	2.07106
DREV1	NA	1.50915	2.07019
UNC5B	unc-5 homolog B (C. elegans)	0.0342278	2.06902
C20orf59	chromosome 20 open reading frame 59	0.669812	2.06712
FLJ21839	NA	1.09885	2.06248
GATA2	GATA binding protein 2	0.40784	2.06025
ICAM5	intercellular adhesion molecule 5, telencephalin	0.963246	2.05184
ADCY1	adenylate cyclase 1 (brain)	0.322893	2.05019
FLJ12975	NA	1.58482	2.04819
FLJ39739	NA	2.9283	2.0454
GYPB	glycophorin B (includes Ss blood group)	1.22756	2.04426
DKK3	dickkopf homolog 3 (Xenopus laevis)	0.96307	2.03727
PLCXD1	phosphatidylinositol-specific phospholipase C, X domain containing 1	0.131589	2.0371
BAALC	brain and acute leukemia, cytoplasmic	1.09338	2.03595
HOXB6	homeo box B6	1.12175	2.03558
AGPAT4	1-acylglycerol-3-phosphate O-acyltransferase 4 (lysophosphatidic acid acyltransferase, delta)	0.884592	2.03481
RAB2	RAB2, member RAS oncogene family	0.652727	2.03343
LW-1	NA	0.834748	2.03157
KIAA0974	KIAA0974	1.00229	2.02978
FURIN	furin (paired basic amino acid cleaving enzyme)	1.65746	2.02846
JMJD3	jumonji domain containing 3	0.34287	2.02794
NA	NA	3.59919	2.02522
KIAA0241	NA	1.06546	2.02232
PRAC2	NA	2.83068	2.02145
BMPR1A	bone morphogenetic protein receptor, type IA	0.853607	2.01887
LOC283345	NA	0.754394	2.0169
NCAM1	neural cell adhesion molecule 1	4.42124	2.01439
PTCH	patched homolog (Drosophila)	1.30632	2.01296
PGLS	6-phosphogluconolactonase	2.61327	2.00924
GPR161	G protein-coupled receptor 161	1.64349	2.00908
NA	NA	0.00901075	2.00894
WBSCR16	Williams-Beuren syndrome chromosome region 16	1.44544	2.00504
KIAA1713	KIAA1713	4.38119	1.99949
ANKRD19	ankyrin repeat domain 19	0.926054	1.9989
PPFIA3	protein tyrosine phosphatase, receptor type, f polypeptide (PTPRF), interacting protein (liprin), alpha 3	0.384368	1.99769
KIF1B	kinesin family member 1B	0.294699	1.99605
GCNT1	glucosaminyl (N-acetyl) transferase 1, core 2 (beta-1,6-N-acetylglucosaminyltransferase)	2.24831	1.99587
LOC221362	NA	0.694123	1.99538
CDC27	cell division cycle 27	1.75309	1.99518
PSMD2	proteasome (prosome, macropain) 26S subunit, non-ATPase, 2	1.65636	1.9937
MGAT3	mannosyl (beta-1,4-)-glycoprotein beta-1,4-N-acetylglucosaminyltransferase	2.05	1.99024
NA	NA	3.81133	1.98871
MLR1	NA	1.37685	1.98537
CRIM2	cysteine rich BMP regulator 2 (chordin-like)	1.97728	1.98426
RECK	reversion-inducing-cysteine-rich protein with kazal motifs	4.67667	1.98412
PPP5C	protein phosphatase 5, catalytic subunit	2.01887	1.98411
HRIHFB2122	NA	1.75288	1.97721
EVER1	epidermodysplasia verruciformis 1	0.822824	1.97111
LOC442499	NA	0.0370463	1.96842
TBX3	T-box 3 (ulnar mammary syndrome)	1.32737	1.96834
CYP11A1	cytochrome P450, family 11, subfamily A, polypeptide 1	3.25959	1.96616
CARM1	coactivator-associated arginine methyltransferase 1	0.884183	1.96544
POLA2	polymerase (DNA directed), alpha 2 (70kD subunit)	0.233874	1.96418
PCSK2	proprotein convertase subtilisin/kexin type 2	3.05129	1.96182
UPK2	uroplakin 2	5.4921	1.96109
NFXL1	nuclear transcription factor, X-box binding-like 1	2.16132	1.95968
SLC12A4	solute carrier family 12 (potassium/chloride transporters), member 4	1.96199	1.95805
GFI1	growth factor independent 1	2.05601	1.95785
TP53BP2	tumor protein p53 binding protein, 2	0.358173	1.95527
FCER1A	Fc fragment of IgE, high affinity I, receptor for; alpha polypeptide	1.88641	1.95003
NA	NA	1.17546	1.94693
FAM19A5	family with sequence similarity 19 (chemokine (C-C motif)-like), member A5	4.17552	1.94405
FLJ10157	NA	0.452679	1.94269
NA	NA	2.19938	1.9408
BRWD3	bromodomain and WD repeat domain containing 3	1.26794	1.93406
ATP11A	ATPase, Class VI, type 11A	1.78912	1.9337
DMRTA2	DMRT-like family A2	0.0815968	1.93247
MAGEA11	melanoma antigen family A, 11	1.38942	1.93162
C1GALT1	core 1 synthase, glycoprotein-N-acetylgalactosamine 3-beta-galactosyltransferase, 1	2.52349	1.9309
YIF1B	Yip1 interacting factor homolog B (S. cerevisiae)	0.0674107	1.93037
SEC61A2	Sec61 alpha 2 subunit (S. cerevisiae)	0.567594	1.92931
LOC138046	NA	0.249967	1.92884
FLJ43374	NA	0.455877	1.92811
NA	NA	1.71807	1.92735
ADAMTS3	ADAM metallopeptidase with thrombospondin type 1 motif, 3	0.366177	1.92681
KIAA1211	NA	6.08538	1.92637
NR6A1	nuclear receptor subfamily 6, group A, member 1	1.53044	1.92275
LOC120364	NA	2.36334	1.92203
COL2A1	collagen, type II, alpha 1 (primary osteoarthritis, spondyloepiphyseal dysplasia, congenital)	2.72944	1.91753
SLC16A3	solute carrier family 16 (monocarboxylic acid transporters), member 3	0.86001	1.91107
EIF3S5	eukaryotic translation initiation factor 3, subunit 5 epsilon, 47kDa	1.38711	1.90646
LOC317671	NA	2.08768	1.90561
MGC21830	NA	2.68989	1.90532
RASGRP2	RAS guanyl releasing protein 2 (calcium and DAG-regulated)	0.335629	1.90338
LOC387593	NA	1.08143	1.90318
FLJ11336	NA	0.725184	1.90047
SAMD1	sterile alpha motif domain containing 1	1.03046	1.89794
RECK	reversion-inducing-cysteine-rich protein with kazal motifs	1.89536	1.89632
BAALC	brain and acute leukemia, cytoplasmic	1.73118	1.89511
SLC29A2	solute carrier family 29 (nucleoside transporters), member 2	0.593081	1.89443
ANP32B	acidic (leucine-rich) nuclear phosphoprotein 32 family, member B	1.88854	1.89403
NT5M	5',3'-nucleotidase, mitochondrial	0.165821	1.89061
NKX2-5	NK2 transcription factor related, locus 5 (Drosophila)	2.05224	1.88906
NA	NA	2.59089	1.88356
RAE1	RAE1 RNA export 1 homolog (S. pombe)	0.384871	1.88274
CCDC19	coiled-coil domain containing 19	0.457135	1.87782
HGF	hepatocyte growth factor (hepapoietin A; scatter factor)	1.22915	1.8769
P2RX2	purinergic receptor P2X, ligand-gated ion channel, 2	0.662577	1.8742
NA	NA	1.26903	1.87253
DSCR8	Down syndrome critical region gene 8	1.64304	1.87178
QKI	quaking homolog, KH domain RNA binding (mouse)	1.30038	1.8708
H2AFY2	H2A histone family, member Y2	2.63893	1.87049
LOC440536	NA	1.32782	1.87034
PTP4A3	protein tyrosine phosphatase type IVA, member 3	1.85603	1.87016
GSTA3	glutathione S-transferase A3	0.918855	1.87004
NA	NA	1.54345	1.86925
RP11-19J3.3	NA	1.16203	1.86824
ABC1	NA	2.09819	1.86809
PRLH	prolactin releasing hormone	0.179447	1.8668
FLII	flightless I homolog (Drosophila)	2.55646	1.86585
IGLC2	immunoglobulin lambda constant 2 (Kern-Oz- marker)	0.170152	1.86543
WNT3	wingless-type MMTV integration site family, member 3	1.0099	1.86249
NA	NA	0.4516	1.86056
HDGF2	NA	0.755296	1.86049
CDKL3	cyclin-dependent kinase-like 3	0.990134	1.8588
SENP8	SUMO/sentrin specific peptidase family member 8	1.43105	1.85576
HSDL1	hydroxysteroid dehydrogenase like 1	1.9677	1.85568
MCOLN3	mucolipin 3	0.498457	1.85544
RTTN	rotatin	1.59054	1.85399
CDH24	cadherin-like 24	0.613404	1.85106
DPYSL4	dihydropyrimidinase-like 4	1.37284	1.85022
NRP2	neuropilin 2	0.338264	1.84823
INPP4A	inositol polyphosphate-4-phosphatase, type I, 107kDa	0.769461	1.84737
C20orf117	chromosome 20 open reading frame 117	0.119797	1.84606
P2RY6	pyrimidinergic receptor P2Y, G-protein coupled, 6	1.57701	1.84531
SEMA6D	sema domain, transmembrane domain (TM), and cytoplasmic domain, (semaphorin) 6D	0.339337	1.84364
DHRS10	dehydrogenase/reductase (SDR family) member 10	0.00208921	1.84337
C1orf50	chromosome 1 open reading frame 50	1.90944	1.83942
GALT	galactose-1-phosphate uridylyltransferase	0.348034	1.8389
MTHFS	5,10-methenyltetrahydrofolate synthetase (5-formyltetrahydrofolate cyclo-ligase)	1.90673	1.83753
NA	NA	1.10297	1.83625
FLJ10324	NA	1.88829	1.83275
COL13A1	collagen, type XIII, alpha 1	0.352422	1.83262
WDR27	WD repeat domain 27	0.160907	1.83036
LOC138948	NA	0.0014183	1.82519
LOC125893	NA	0.0467867	1.82363
DOK6	docking protein 6	0.774497	1.82205
NA	NA	2.07806	1.82182
MGC10701	NA	0.0248007	1.82066
HRIHFB2122	NA	0.945647	1.81623
NA	NA	1.94104	1.81558
ZNF625	zinc finger protein 625	2.25962	1.81252
MGC4655	NA	0.863072	1.81067
MGC21644	NA	0.890795	1.80975
SCYL1	SCY1-like 1 (S. cerevisiae)	0.0106517	1.8046
C1orf25	chromosome 1 open reading frame 25	0.672012	1.80434
CYB5-M	NA	0.698927	1.80249
FLJ11078	NA	0.61884	1.79888
ATG10	ATG10 autophagy related 10 homolog (S. cerevisiae)	0.592015	1.79881
CLK3	CDC-like kinase 3	0.594323	1.79244
SLC25A15	solute carrier family 25 (mitochondrial carrier; ornithine transporter) member 15	0.0998456	1.79215
IL8RA	interleukin 8 receptor, alpha	1.61914	1.79066
SC4MOL	sterol-C4-methyl oxidase-like	0.5758	1.78979
ABCD4	ATP-binding cassette, sub-family D (ALD), member 4	0.730631	1.78824
TNPO2	transportin 2 (importin 3, karyopherin beta 2b)	0.122128	1.78473
OR51M1	olfactory receptor, family 51, subfamily M, member 1	0.365547	1.78364
LOC340357	NA	1.11274	1.78306
RGS13	regulator of G-protein signalling 13	2.06989	1.78238
DNAJC1	DnaJ (Hsp40) homolog, subfamily C, member 1	1.09103	1.7822
HOXD11	homeo box D11	2.40376	1.77481
CBFA2T2	core-binding factor, runt domain, alpha subunit 2; translocated to, 2	2.45627	1.77131
MGC40157	NA	0.691382	1.77106
CSDC2	cold shock domain containing C2, RNA binding	0.158189	1.77005
PKNOX2	PBX/knotted 1 homeobox 2	1.22428	1.76798
TM6SF2	transmembrane 6 superfamily member 2	0.563567	1.76659
TTC7A	tetratricopeptide repeat domain 7A	0.161329	1.76633
COL11A1	collagen, type XI, alpha 1	3.87237	1.76618
ZG16	NA	0.499544	1.76597
NA	NA	0.932121	1.76281
NA	NA	2.17984	1.76085
RALY	RNA binding protein, autoantigenic (hnRNP-associated with lethal yellow homolog (mouse))	0.518645	1.75973
NA	NA	0.0291911	1.75889
CUL7	cullin 7	2.56778	1.75135
MCOLN3	mucolipin 3	0.554866	1.75054
ANGPTL6	angiopoietin-like 6	0.251648	1.7505
FGFR4	fibroblast growth factor receptor 4	0.386307	1.75022
WDR24	WD repeat domain 24	1.57666	1.74936
GDAP1L1	ganglioside-induced differentiation-associated protein 1-like 1	0.361392	1.74867
C9orf86	chromosome 9 open reading frame 86	1.19955	1.74785
POU3F1	POU domain, class 3, transcription factor 1	1.09037	1.74724
NA	NA	1.44359	1.74423
SLC5A12	solute carrier family 5 (sodium/glucose cotransporter), member 12	0.175167	1.744
FLJ10415	NA	0.199809	1.74379
CCHCR1	coiled-coil alpha-helical rod protein 1	1.45755	1.74127
DBT	dihydrolipoamide branched chain transacylase E2	0.456525	1.73915
ISL2	ISL2 transcription factor, LIM/homeodomain, (islet-2)	0.888847	1.73653
SIRT4	sirtuin (silent mating type information regulation 2 homolog) 4 (S. cerevisiae)	0.909032	1.73602
FXR2	fragile X mental retardation, autosomal homolog 2	0.337315	1.7349
C8orf20	chromosome 8 open reading frame 20	2.44647	1.73452
TM6SF1	transmembrane 6 superfamily member 1	0.452227	1.73444
C20orf166	chromosome 20 open reading frame 166	0.762345	1.73108
BCORL1	BCL6 co-repressor-like 1	1.05636	1.7298
PMS2	PMS2 postmeiotic segregation increased 2 (S. cerevisiae)	1.49235	1.7279
ZSWIM1	zinc finger, SWIM-type containing 1	0.612298	1.72585
NA	NA	0.544558	1.72207
LHX8	LIM homeobox 8	4.26654	1.72127
KIAA1043	NA	0.217523	1.71918
AMHR2	anti-Mullerian hormone receptor, type II	1.72457	1.71797
TBX6	T-box 6	1.06352	1.71583
FLJ38451	NA	0.453158	1.71362
PHTF2	putative homeodomain transcription factor 2	0.75587	1.71301
KALRN	kalirin, RhoGEF kinase	2.37508	1.71227
ZDHHC19	zinc finger, DHHC-type containing 19	0.159489	1.71146
HMGB2	high-mobility group box 2	1.30382	1.71137
ADAMTS7	ADAM metallopeptidase with thrombospondin type 1 motif, 7	0.52541	1.71098
CBX2	chromobox homolog 2 (Pc class homolog, Drosophila)	1.48465	1.70832
SRC	v-src sarcoma (Schmidt-Ruppin A-2) viral oncogene homolog (avian)	0.144923	1.70685
OR13C4	olfactory receptor, family 13, subfamily C, member 4	0.384118	1.7065
TRH	thyrotropin-releasing hormone	1.8473	1.70547
PHLDB3	pleckstrin homology-like domain, family B, member 3	1.33974	1.70516
NA	NA	1.86627	1.70376
IQSEC3	IQ motif and Sec7 domain 3	1.36568	1.70271
FUT8	fucosyltransferase 8 (alpha (1,6) fucosyltransferase)	2.2938	1.70149
NA	NA	1.01039	1.70145
FGF22	fibroblast growth factor 22	0.111837	1.70114
CKLFSF3	chemokine-like factor superfamily 3	0.501117	1.69929
NA	NA	0.702693	1.69542
CRH	corticotropin releasing hormone	1.8356	1.6949
SPATA7	spermatogenesis associated 7	1.7161	1.69459
ZNF8	zinc finger protein 8 (clone HF.18)	0.26961	1.69363
GIYD2	GIY-YIG domain containing 2	1.69587	1.69336
ID2B	inhibitor of DNA binding 2B, dominant negative helix-loop-helix protein	2.2288	1.69271
FGF22	fibroblast growth factor 22	1.51464	1.69193
SSX2IP	synovial sarcoma, X breakpoint 2 interacting protein	2.04923	1.69061
LOC201191	NA	0.0810355	1.68931
MCM4	MCM4 minichromosome maintenance deficient 4 (S. cerevisiae)	1.4839	1.68835
EGLN1	egl nine homolog 1 (C. elegans)	2.25051	1.68638
NA	NA	0.285828	1.68599
LOC347273	NA	0.523222	1.6855
CD300A	CD300A antigen	0.710785	1.6848
EPOR	erythropoietin receptor	0.253266	1.68364
SSH1	slingshot homolog 1 (Drosophila)	0.162869	1.68231
LOC160313	NA	0.124278	1.68151
GRAP2	GRB2-related adaptor protein 2	0.857687	1.68124
LOC389328	NA	0.374633	1.67998
SLC16A3	solute carrier family 16 (monocarboxylic acid transporters), member 3	1.28208	1.67986
SENP5	SUMO1/sentrin specific peptidase 5	2.35771	1.67961
LOC284890	NA	1.1369	1.67954
WNT11	wingless-type MMTV integration site family, member 11	2.84161	1.67609
HOXB4	homeo box B4	0.424505	1.67585
FMNL2	formin-like 2	0.982422	1.67533
FLJ45187	NA	3.30327	1.67512
CDH24	cadherin-like 24	0.20683	1.67486
DKFZp547K1113	NA	1.49369	1.67452
NA	NA	0.466753	1.67258
POLR3H	polymerase (RNA) III (DNA directed) polypeptide H (22.9kD)	1.68219	1.66871
CEECAM1	cerebral endothelial cell adhesion molecule 1	0.446244	1.66793
BRWD3	bromodomain and WD repeat domain containing 3	0.870618	1.66776
RPL5	ribosomal protein L5	1.00294	1.6668
NETO1	neuropilin (NRP) and tolloid (TLL)-like 1	1.16876	1.66448
GTPBP3	GTP binding protein 3 (mitochondrial)	0.498396	1.66437
PRDX2	peroxiredoxin 2	0.513954	1.66388
LOC147343	NA	0.697907	1.66318
NA	NA	0.967359	1.66268
FAM92A1	family with sequence similarity 92, member A1	2.41789	1.66173
LOC115098	NA	0.144578	1.65963
FLCN	folliculin	0.287411	1.65731
CASC5	cancer susceptibility candidate 5	0.465179	1.65722
CSNK1D	casein kinase 1, delta	2.03341	1.65665
CMKLR1	chemokine-like receptor 1	0.155873	1.6494
NRP2	neuropilin 2	0.0749611	1.64872
NA	NA	0.775625	1.64695
NKD1	naked cuticle homolog 1 (Drosophila)	1.15427	1.64656
GATA4	GATA binding protein 4	0.120314	1.64399
LOC342460	NA	0.557248	1.64269
CLCN5	chloride channel 5 (nephrolithiasis 2, X-linked, Dent disease)	0.917617	1.64258
NA	NA	0.391813	1.64236
XKR4	X Kell blood group precursor-related family, member 4	0.372213	1.64176
TMEM31	transmembrane protein 31	0.163712	1.6401
NA	NA	2.09993	1.637
NA	NA	0.460772	1.63601
STAU2	staufen, RNA binding protein, homolog 2 (Drosophila)	0.835032	1.62994
ADAMTS9	ADAM metallopeptidase with thrombospondin type 1 motif, 9	0.489038	1.62945
SLC24A2	solute carrier family 24 (sodium/potassium/calcium exchanger), member 2	2.47272	1.62688
NA	NA	0.397409	1.62206
MGC33584	NA	0.437332	1.62195
MAPK12	mitogen-activated protein kinase 12	2.2729	1.62089
LOC254531	NA	1.1697	1.62026
ATP8B3	ATPase, Class I, type 8B, member 3	0.511294	1.61802
MGC14425	NA	1.32322	1.61765
JMJD2B	jumonji domain containing 2B	0.0762542	1.61758
HMGA2	high mobility group AT-hook 2	0.210289	1.61538
RAB3C	RAB3C, member RAS oncogene family	0.0829707	1.61374
FLJ21168	NA	0.95158	1.61164
LOC340529	NA	0.986568	1.61128
PANX2	pannexin 2	1.33212	1.61088
P2RX2	purinergic receptor P2X, ligand-gated ion channel, 2	0.244945	1.61086
KIAA1715	KIAA1715	1.05281	1.61029
B3GNT4	UDP-GlcNAc:betaGal beta-1,3-N-acetylglucosaminyltransferase 4	0.139685	1.60798
LOC441458	NA	0.230037	1.60791
NA	NA	0.85646	1.60659
9-Sep	septin 9	0.734861	1.60515
KCNQ2	potassium voltage-gated channel, KQT-like subfamily, member 2	0.248281	1.59928
C18orf54	chromosome 18 open reading frame 54	1.75907	1.59879
LOC400548	NA	0.0712927	1.5987
APOA5	apolipoprotein A-V	0.284543	1.59781
CLCC1	chloride channel CLIC-like 1	2.1635	1.59385
DKFZp762F0713	NA	1.44825	1.59353
NA	NA	0.332991	1.59268
PRDM15	PR domain containing 15	0.074068	1.59108
HSPA5BP1	heat shock 70kDa protein 5 (glucose-regulated protein, 78kDa) binding protein 1	2.40452	1.58943
TMIE	transmembrane inner ear	0.998855	1.58749
NA	NA	0.222406	1.58648
CENTD3	centaurin, delta 3	1.72646	1.58591
NANOS3	nanos homolog 3 (Drosophila)	0.0178159	1.58431
NA	NA	1.14965	1.5837
LOC440033	NA	0.514531	1.57763
NA	NA	0.852723	1.57335
NUP133	nucleoporin 133kDa	1.7914	1.57317
LOC148696	NA	1.00094	1.567
SLCO1A2	solute carrier organic anion transporter family, member 1A2	0.095445	1.56499
ABC1	NA	0.799799	1.56431
CLCN5	chloride channel 5 (nephrolithiasis 2, X-linked, Dent disease)	0.714435	1.56422
PRSS12	protease, serine, 12 (neurotrypsin, motopsin)	0.236975	1.56389
MRPS18C	mitochondrial ribosomal protein S18C	1.44964	1.55914
DKFZp547C195	NA	0.660297	1.55913
LOC284998	NA	0.728352	1.55725
CYP1A1	cytochrome P450, family 1, subfamily A, polypeptide 1	0.584339	1.55658
LOC442334	NA	0.379964	1.55168
IGSF3	immunoglobulin superfamily, member 3	0.4456	1.55048
HIPK4	homeodomain interacting protein kinase 4	1.42046	1.54302
POLR2C	polymerase (RNA) II (DNA directed) polypeptide C, 33kDa	0.692905	1.54149
LOC390748	NA	0.111757	1.54013
NA	NA	1.19338	1.53906
ACTL7A	actin-like 7A	0.730843	1.53643
MOBP	myelin-associated oligodendrocyte basic protein	1.234	1.53546
SMAD9	SMAD, mothers against DPP homolog 9 (Drosophila)	0.0791932	1.53463
TRIM11	tripartite motif-containing 11	1.10521	1.53338
PLK3	polo-like kinase 3 (Drosophila)	1.55583	1.53034
ACPP	acid phosphatase, prostate	0.876795	1.52771
LOC284561	NA	0.0775051	1.52263
PTEN	phosphatase and tensin homolog (mutated in multiple advanced cancers 1)	0.00433804	1.51586
LOC400547	NA	0.42007	1.51495
GPR37	G protein-coupled receptor 37 (endothelin receptor type B-like)	0.818068	1.51138
FLJ16287	NA	0.164452	1.51031
EPS15L1	epidermal growth factor receptor pathway substrate 15-like 1	0.111408	1.5052
SUFU	suppressor of fused homolog (Drosophila)	0.856477	1.50417
NA	NA	0.066489	1.50276
PANX2	pannexin 2	0.0160033	1.49844
LOC283999	NA	0.880653	1.49683
NA	NA	0.300772	1.49188
P2RY11	purinergic receptor P2Y, G-protein coupled, 11	0.121584	1.48762
ANKRD33	ankyrin repeat domain 33	0.616478	1.48458
NA	NA	0.0904079	1.48404
TRIM36	tripartite motif-containing 36	0.157707	1.48198
DRD2	dopamine receptor D2	0.13227	1.47721
C21orf106	chromosome 21 open reading frame 106	0.83552	1.47655
NA	NA	0.501579	1.46787
EPB41L2	erythrocyte membrane protein band 4.1-like 2	0.108197	1.46071
NA	NA	0.0879404	1.45009
NA	NA	0.0495862	1.44829
NA	NA	0.0416153	1.44588
DMRT1	doublesex and mab-3 related transcription factor 1	0.564757	1.44042
NA	NA	0.79762	1.41674
DPP10	dipeptidylpeptidase 10	0.506087	1.41567
