# Supplementary material for: GeneChip analysis of human embryonic stem cell differentiation into hemangioblasts: an in silico dissection of mixed phenotypes
Source: Genome Biol. 2007 Nov 13;8(11):R240. doi: 10.1186/gb-2007-8-11-r240 (PMC2258184; doi:10.1186/gb-2007-8-11-r240)
Supplement: Additional data file 11 — Genes that are up-regulated in BCs when compared to breast epithelia. [file gb-2007-8-11-r240-S11.xls]

## Sheet: BC (not es) bl breast epith
Symbol	Name	B	fc
HBE1	hemoglobin, epsilon 1	23.644	774.073	heme
HBZ	hemoglobin, zeta	23.7877	732.592
HBG2	hemoglobin, gamma G	22.2856	353.013
HBG2	hemoglobin, gamma G	21.2614	293.165
HBG1	hemoglobin, gamma A	20.8819	250.024
GYPA	glycophorin A (includes MN blood group)	20.7102	106.583
SERPINB6	serpin peptidase inhibitor, clade B (ovalbumin), member 6	5.32885	100.854
GYPA	glycophorin A (includes MN blood group)	17.4916	59.5717
GYPB	glycophorin B (includes Ss blood group)	16.2825	55.2236
TAC3	tachykinin 3 (neuromedin K, neurokinin beta)	8.37377	54.566
APOA2	apolipoprotein A-II	0.0157175	49.1074
ALAS2	aminolevulinate, delta-, synthase 2 (sideroblastic/hypochromic anemia)	16.7219	45.7514
PF4	platelet factor 4 (chemokine (C-X-C motif) ligand 4)	4.75435	43.7225
RHAG	Rhesus blood group-associated glycoprotein	12.6079	38.886
APOA2	apolipoprotein A-II	0.290706	38.8693
GYPA	glycophorin A (includes MN blood group)	15.5912	35.658
PPBP	pro-platelet basic protein (chemokine (C-X-C motif) ligand 7)	3.08321	32.117
GYPB	glycophorin B (includes Ss blood group)	13.8302	28.7067
AFP	alpha-fetoprotein	1.10023	28.6588	ecto
TUBB1	tubulin, beta 1	21.652	27.9454
HAPLN1	hyaluronan and proteoglycan link protein 1	9.78873	25.6128
HAND1	heart and neural crest derivatives expressed 1	3.99523	22.5109	heart
MYL4	myosin, light polypeptide 4, alkali; atrial, embryonic	11.6476	22.3566
SLC25A37	solute carrier family 25, member 37	7.04168	21.662
TAL1	T-cell acute lymphocytic leukemia 1	12.7014	20.4691	BL
NFE2	nuclear factor (erythroid-derived 2), 45kDa	15.2003	18.798
GYPA	glycophorin A (includes MN blood group)	14.91	18.0877
GFI1B	growth factor independent 1B (potential regulator of CDKN1A, translocated in CML)	18.0294	17.0565
GYPE	glycophorin E	7.25849	17.0073
SLC25A37	solute carrier family 25, member 37	11.1949	15.3853
HAPLN1	hyaluronan and proteoglycan link protein 1	10.2714	15.3575
KLF1	Kruppel-like factor 1 (erythroid)	15.2352	15.3122	BL
SLC25A37	solute carrier family 25, member 37	3.40551	14.2395
GFI1B	growth factor independent 1B (potential regulator of CDKN1A, translocated in CML)	14.5737	13.7507
GYPA	glycophorin A (includes MN blood group)	11.8107	12.9102
HAPLN1	hyaluronan and proteoglycan link protein 1	9.09878	12.625
FGA	fibrinogen alpha chain	1.22444	12.445
SLC4A1	solute carrier family 4, anion exchanger, member 1 (erythrocyte membrane protein band 3, Diego blood group)	15.211	12.3554
SNCA	synuclein, alpha (non A4 component of amyloid precursor)	13.4116	12.3485	neuronal
SLC25A37	solute carrier family 25, member 37	11.9976	12.2999
MYL4	myosin, light polypeptide 4, alkali; atrial, embryonic	11.6111	12.246	myo
MYL4	myosin, light polypeptide 4, alkali; atrial, embryonic	11.527	11.9176
NA	NA	1.96152	11.685
RHAG	Rhesus blood group-associated glycoprotein	18.7688	11.4469
FGB	fibrinogen beta chain	0.720982	11.4147
SLC25A37	solute carrier family 25, member 37	7.68951	11.2634
CRHBP	corticotropin releasing hormone binding protein	1.4265	11.2317
RARA	retinoic acid receptor, alpha	1.55673	11.1782
NA	NA	2.58569	11.076
HBZ	hemoglobin, zeta	13.6979	10.6675
NA	NA	11.4056	10.3805
SMAD6	SMAD, mothers against DPP homolog 6 (Drosophila)	11.8042	10.2485
GAD1	glutamate decarboxylase 1 (brain, 67kDa)	1.36778	9.61031
HEMGN	hemogen	14.2505	9.01552
SLC25A37	solute carrier family 25, member 37	3.03581	8.76505
ANK1	ankyrin 1, erythrocytic	9.96628	8.68904
SLC25A37	solute carrier family 25, member 37	3.8383	8.61167
FGB	fibrinogen beta chain	2.05107	8.57959
SRP68	signal recognition particle 68kDa	1.79887	8.38546
RELN	reelin	1.61267	8.31277	endo I think?
PBK	PDZ binding kinase	5.14103	8.30388
GDF15	growth differentiation factor 15	1.32435	8.27677
SNCA	synuclein, alpha (non A4 component of amyloid precursor)	10.1013	7.96921
SLC25A37	solute carrier family 25, member 37	4.13485	7.78638
GATA1	GATA binding protein 1 (globin transcription factor 1)	11.8112	7.70051
GMPR	guanosine monophosphate reductase	3.46152	7.53931
DNAJC6	DnaJ (Hsp40) homolog, subfamily C, member 6	2.78139	7.50751
LOC200230	NA	6.81089	7.29642
NA	NA	1.01794	6.94421
TAL1	T-cell acute lymphocytic leukemia 1	12.9763	6.9338
CLEC1B	C-type lectin domain family 1, member B	4.38998	6.89535
LOX	lysyl oxidase	1.23284	6.84345
GATA5	GATA binding protein 5	0.514662	6.77424
PCDH7	BH-protocadherin (brain-heart)	1.77958	6.70269
NA	NA	4.67955	6.69256
VTN	vitronectin (serum spreading factor, somatomedin B, complement S-protein)	0.505965	6.59387
CPOX	coproporphyrinogen oxidase	9.78082	6.52807
HBBP1	hemoglobin, beta pseudogene 1	7.96259	6.51434
NA	NA	3.44872	6.45972
Fos	FBJ murine osteosarcoma viral oncogene homolog	2.30517	6.41452
HPSE	heparanase	3.5621	6.37514
NA	NA	3.70186	6.28612
FLJ11539	NA	0.460671	6.20466
3-Mar	membrane-associated ring finger (C3HC4) 3	11.0128	6.08754
XK	Kell blood group precursor (McLeod phenotype)	12.1931	5.98627
COL11A1	collagen, type XI, alpha 1	0.731249	5.97501
NA	NA	2.4265	5.95893
GYPB	glycophorin B (includes Ss blood group)	10.9786	5.92032
ANK1	ankyrin 1, erythrocytic	6.53396	5.77665
EMX2	empty spiracles homolog 2 (Drosophila)	2.7426	5.77064
TFRC	transferrin receptor (p90, CD71)	7.65599	5.73003
RNU71B	RNA, U71B small nucleolar	6.52969	5.68379
NA	NA	3.15813	5.6759
C20orf75	chromosome 20 open reading frame 75	1.40601	5.6597
BTK	Bruton agammaglobulinemia tyrosine kinase	3.85523	5.65247
SNCA	synuclein, alpha (non A4 component of amyloid precursor)	9.9658	5.6411	neuronal
SST	somatostatin	1.83588	5.62519
TFRC	transferrin receptor (p90, CD71)	5.57873	5.61644
NA	NA	3.15443	5.41223
HEMGN	hemogen	16.3373	5.39691
NA	NA	5.36497	5.32996
ANK1	ankyrin 1, erythrocytic	13.7778	5.2976
LMO2	LIM domain only 2 (rhombotin-like 1)	3.27286	5.27846	BL
HAPLN1	hyaluronan and proteoglycan link protein 1	7.62102	5.24892
NA	NA	2.30143	5.20278
CKLFSF5	chemokine-like factor superfamily 5	0.534192	5.1922
CGA	glycoprotein hormones, alpha polypeptide	4.44453	5.17397
SNCA	synuclein, alpha (non A4 component of amyloid precursor)	10.5946	5.09933
ANK1	ankyrin 1, erythrocytic	9.73094	5.06872
NA	NA	2.46795	5.03599
GAD1	glutamate decarboxylase 1 (brain, 67kDa)	0.343977	5.02438
ANK1	ankyrin 1, erythrocytic	6.49831	4.98516
LOC92162	NA	0.978365	4.98142
COL11A1	collagen, type XI, alpha 1	2.35565	4.96522
RHAG	Rhesus blood group-associated glycoprotein	10.9792	4.88935
YOD1	YOD1 OTU deubiquinating enzyme 1 homolog ( yeast)	4.60651	4.86878
GATA1	GATA binding protein 1 (globin transcription factor 1)	8.47689	4.82888
ANK1	ankyrin 1, erythrocytic	5.81687	4.81622
ICAM4	intercellular adhesion molecule 4, Landsteiner-Wiener blood group	9.35942	4.76671
SPTA1	spectrin, alpha, erythrocytic 1 (elliptocytosis 2)	16.6652	4.71472
MGC13057	NA	2.16339	4.70645
EPB42	erythrocyte membrane protein band 4.2	13.1629	4.68747
FLJ11795	NA	8.75841	4.6302
GPC6	glypican 6	0.973227	4.60965
NA	NA	2.27165	4.58245
PCDH17	protocadherin 17	5.06643	4.55521
NA	NA	1.79101	4.45689
FECH	ferrochelatase (protoporphyria)	8.98267	4.40417
CDC27	cell division cycle 27	2.10287	4.36983
ABCB10	ATP-binding cassette, sub-family B (MDR/TAP), member 10	7.84883	4.32903
SLC25A37	solute carrier family 25, member 37	3.96741	4.12825
C6orf21	chromosome 6 open reading frame 21	3.24371	4.09203
SPTB	spectrin, beta, erythrocytic (includes spherocytosis, clinical type I)	4.76877	4.06247
C11orf21	chromosome 11 open reading frame 21	6.53555	4.01143
NA	NA	4.69317	3.88216
LMO2	LIM domain only 2 (rhombotin-like 1)	0.937876	3.86369	BL
LOC400581	NA	2.69205	3.84293
CDC27	cell division cycle 27	0.952712	3.82674
SLC39A8	solute carrier family 39 (zinc transporter), member 8	3.16648	3.82469
MYL4	myosin, light polypeptide 4, alkali; atrial, embryonic	7.35314	3.81194	myo
ITGA2B	integrin, alpha 2b (platelet glycoprotein IIb of IIb/IIIa complex, antigen CD41B)	1.46676	3.78654
NA	NA	2.33231	3.77368
EPOR	erythropoietin receptor	3.61221	3.76735
LYL1	lymphoblastic leukemia derived sequence 1	3.90368	3.74884
GAD1	glutamate decarboxylase 1 (brain, 67kDa)	0.0239209	3.73815
SPBC24	spindle pole body component 24 homolog (S. cerevisiae)	2.59628	3.70798
LOC91461	NA	3.29384	3.67687
CRYM	crystallin, mu	3.63357	3.63513
KIAA1211	NA	0.240534	3.58614
LOC145786	NA	1.59125	3.58441
FECH	ferrochelatase (protoporphyria)	5.15	3.55512
RHCE	Rhesus blood group, CcEe antigens	0.433663	3.53578
C9orf86	chromosome 9 open reading frame 86	4.73603	3.52372
PKLR	pyruvate kinase, liver and RBC	11.3484	3.51419
EPB41	erythrocyte membrane protein band 4.1 (elliptocytosis 1, RH-linked)	7.56489	3.51302
KEL	Kell blood group	6.73735	3.49105
CT45-1	NA	4.61247	3.4872
LRRN6C	leucine rich repeat neuronal 6C	0.869396	3.48651
BLVRB	biliverdin reductase B (flavin reductase (NADPH))	0.792717	3.47776
PCDH17	protocadherin 17	6.08276	3.46943
TUBB1	tubulin, beta 1	8.05367	3.45874
DPF3	D4, zinc and double PHD fingers, family 3	2.7362	3.45132
NA	NA	3.96244	3.42265
UROD	uroporphyrinogen decarboxylase	8.85093	3.42205
LY6G6D	lymphocyte antigen 6 complex, locus G6D	3.22467	3.41213
CDH17	cadherin 17, LI cadherin (liver-intestine)	2.12828	3.3857
TREML1	triggering receptor expressed on myeloid cells-like 1	4.71695	3.36919
NA	NA	4.13945	3.36376
PLEK	pleckstrin	3.09716	3.33975
GJA4	gap junction protein, alpha 4, 37kDa (connexin 37)	1.29098	3.2806
TSPAN32	tetraspanin 32	9.43578	3.26942
FLJ20245	NA	0.534126	3.26091
NPY	neuropeptide Y	4.93227	3.22048
PLXNA2	plexin A2	0.419889	3.21858
DNAH3	dynein, axonemal, heavy polypeptide 3	4.60803	3.2148
SSX2IP	synovial sarcoma, X breakpoint 2 interacting protein	6.47496	3.21247
RHD	Rhesus blood group, D antigen	5.07605	3.17637
C1orf61	chromosome 1 open reading frame 61	1.29086	3.16636
AGTPBP1	ATP/GTP binding protein 1	0.257293	3.15134
NA	NA	7.32559	3.12666
ITGB3	integrin, beta 3 (platelet glycoprotein IIIa, antigen CD61)	1.40558	3.1058
CART1	cartilage paired-class homeoprotein 1	0.724899	3.10425
NA	NA	4.07774	3.10371
CLCN4	chloride channel 4	6.164	3.10133
NA	NA	6.16817	3.08898
LMCD1	LIM and cysteine-rich domains 1	6.28231	3.07996
TAL1	T-cell acute lymphocytic leukemia 1	7.63278	3.05834
GATA2	GATA binding protein 2	4.96904	3.05158	not sure?
GP1BA	glycoprotein Ib (platelet), alpha polypeptide	5.38265	3.04016
OSBP2	oxysterol binding protein 2	4.62768	3.03531
KIR2DL2	killer cell immunoglobulin-like receptor, two domains, long cytoplasmic tail, 2	0.733788	3.01208
LOC440885	NA	0.0753014	3.00153
HTN3	histatin 3	0.636782	2.9984
TBXA2R	thromboxane A2 receptor	1.57473	2.99653	endo?
NCAM1	neural cell adhesion molecule 1	6.23412	2.98359
PDE3B	phosphodiesterase 3B, cGMP-inhibited	4.9978	2.98155
NA	NA	1.63537	2.98091
NA	NA	4.94	2.97854
SQLE	squalene epoxidase	2.93208	2.97533
COL2A1	collagen, type II, alpha 1 (primary osteoarthritis, spondyloepiphyseal dysplasia, congenital)	2.19823	2.9474
RPIP8	NA	3.41954	2.921
HTN1	histatin 1	5.20796	2.91437
LOX	lysyl oxidase	2.13165	2.91057
NA	NA	0.689702	2.89599
PKLR	pyruvate kinase, liver and RBC	4.94104	2.89477
CDC5L	CDC5 cell division cycle 5-like (S. pombe)	1.16458	2.89101
NA	NA	2.01722	2.88281
CDC27	cell division cycle 27	6.17432	2.87465
GYPA	glycophorin A (includes MN blood group)	1.48889	2.86818
NA	NA	0.68367	2.86614
SLC30A10	solute carrier family 30, member 10	8.29968	2.86238
STXBP6	syntaxin binding protein 6 (amisyn)	2.66893	2.86118
ITGB3	integrin, beta 3 (platelet glycoprotein IIIa, antigen CD61)	8.71424	2.85631
TMPRSS6	transmembrane protease, serine 6	1.63833	2.82778
EHMT1	euchromatic histone-lysine N-methyltransferase 1	3.42415	2.82358
NA	NA	1.85405	2.8189
C1orf105	chromosome 1 open reading frame 105	3.30974	2.81503
AD7C-NTP	NA	2.83383	2.81046
LOC138652	NA	4.1871	2.80353
ANK1	ankyrin 1, erythrocytic	0.184968	2.7845
NA	NA	5.41585	2.78061
GNG4	guanine nucleotide binding protein (G protein), gamma 4	1.43884	2.78
C6orf69	chromosome 6 open reading frame 69	0.93539	2.7764
C10orf72	chromosome 10 open reading frame 72	1.67852	2.77537
APLP1	amyloid beta (A4) precursor-like protein 1	0.737739	2.76415
AMMECR1	Alport syndrome, mental retardation, midface hypoplasia and elliptocytosis chromosomal region, gene 1	2.63925	2.76283
NA	NA	0.414924	2.76015
HCN3	hyperpolarization activated cyclic nucleotide-gated potassium channel 3	4.89917	2.75475
GATA4	GATA binding protein 4	1.91103	2.74913	heart
TSPAN32	tetraspanin 32	7.00865	2.746
WHSC1	Wolf-Hirschhorn syndrome candidate 1	1.01348	2.73977
TMEM56	transmembrane protein 56	0.32548	2.73806
NA	NA	3.09083	2.73757
MPP1	membrane protein, palmitoylated 1, 55kDa	3.22456	2.73209
CCBP2	chemokine binding protein 2	2.76053	2.72709
NA	NA	2.39415	2.72374
GYPC	glycophorin C (Gerbich blood group)	1.98155	2.72024
POMT1	protein-O-mannosyltransferase 1	3.20495	2.69955
LOC151171	NA	5.07254	2.68534
NA	NA	0.79505	2.68342
ARL6IP2	ADP-ribosylation factor-like 6 interacting protein 2	1.84335	2.68234
NA	NA	0.796213	2.67937
ANP32B	acidic (leucine-rich) nuclear phosphoprotein 32 family, member B	5.60126	2.67037
ANKRD17	ankyrin repeat domain 17	1.02387	2.67022
USH1C	Usher syndrome 1C (autosomal recessive, severe)	2.00188	2.66945
FLJ35808	NA	2.4015	2.66771
SHCBP1	SHC SH2-domain binding protein 1	1.90823	2.65338
MGC13034	NA	4.23742	2.65039
ARPC5	actin related protein 2/3 complex, subunit 5, 16kDa	1.34166	2.63311
LOC283045	NA	3.18595	2.63227
LOC317671	NA	6.33415	2.62801
E2F2	E2F transcription factor 2	4.11105	2.62694
EPOR	erythropoietin receptor	0.146196	2.62528
LOXL4	lysyl oxidase-like 4	2.22455	2.62136
NXF3	nuclear RNA export factor 3	0.275381	2.61908
ERCC4	excision repair cross-complementing rodent repair deficiency, complementation group 4	2.87356	2.61565
RHCE	Rhesus blood group, CcEe antigens	3.29248	2.61461
EPOR	erythropoietin receptor	6.44926	2.61442
SH3GLP2	SH3-domain GRB2-like pseudogene 2	0.0766818	2.61
SAG	S-antigen; retina and pineal gland (arrestin)	4.81735	2.6094
RBMY2FP	RNA binding motif protein, Y-linked, family 2, member F pseudogene	2.91061	2.60852
OSBP2	oxysterol binding protein 2	1.58757	2.60679
PTGS1	prostaglandin-endoperoxide synthase 1 (prostaglandin G/H synthase and cyclooxygenase)	4.92063	2.60432
VIL1	villin 1	1.84902	2.60306
NPL	N-acetylneuraminate pyruvate lyase (dihydrodipicolinate synthase)	1.48005	2.58946
MGC33584	NA	2.01994	2.58307
AGPAT3	1-acylglycerol-3-phosphate O-acyltransferase 3	4.62444	2.57901
AMHR2	anti-Mullerian hormone receptor, type II	7.58984	2.56877
CDC27	cell division cycle 27	0.911242	2.56488
MASP1	mannan-binding lectin serine peptidase 1 (C4/C2 activating component of Ra-reactive factor)	3.15589	2.56371
CSMD2	CUB and Sushi multiple domains 2	0.607241	2.55493
DPF3	D4, zinc and double PHD fingers, family 3	4.07514	2.55418
CAMK2D	calcium/calmodulin-dependent protein kinase (CaM kinase) II delta	2.54567	2.55279
XTP7	NA	7.7397	2.55219
NA	NA	0.578731	2.54745
MUC2	mucin 2, intestinal/tracheal	1.40549	2.53949
NA	NA	5.63467	2.53522
MLC1	megalencephalic leukoencephalopathy with subcortical cysts 1	3.17804	2.52775
CYP1A1	cytochrome P450, family 1, subfamily A, polypeptide 1	8.26556	2.52595
NTRK3	neurotrophic tyrosine kinase, receptor, type 3	5.85459	2.52206
ROR2	receptor tyrosine kinase-like orphan receptor 2	3.5711	2.51811
CORO1C	coronin, actin binding protein, 1C	0.348735	2.51417
ZNF272	zinc finger protein 272	3.34925	2.50772
SORCS2	sortilin-related VPS10 domain containing receptor 2	3.22147	2.504
NA	NA	0.107376	2.50301
FBP2	fructose-1,6-bisphosphatase 2	1.72205	2.50193
PDZRN3	PDZ domain containing RING finger 3	5.20646	2.50135
NA	NA	3.60808	2.49485
NA	NA	1.68935	2.49146
MMP2	matrix metallopeptidase 2 (gelatinase A, 72kDa gelatinase, 72kDa type IV collagenase)	2.81516	2.49097
NA	NA	1.62393	2.49007
ZNFN1A1	zinc finger protein, subfamily 1A, 1 (Ikaros)	8.23123	2.48524
PMFBP1	polyamine modulated factor 1 binding protein 1	2.50783	2.48392
THRAP4	thyroid hormone receptor associated protein 4	2.91068	2.48355
VDAC3	voltage-dependent anion channel 3	1.30684	2.47547
RNF5	ring finger protein 5	0.616424	2.47366
DGCR13	DiGeorge syndrome critical region gene 13	1.87122	2.47303
HIC2	hypermethylated in cancer 2	0.996646	2.47221
SSX2IP	synovial sarcoma, X breakpoint 2 interacting protein	1.5202	2.47175
ATP10B	ATPase, Class V, type 10B	5.7693	2.47159
CRB2	crumbs homolog 2 (Drosophila)	0.45627	2.47051
PRDM6	PR domain containing 6	1.31171	2.47
FBLN1	fibulin 1	0.00744107	2.46899
PVR	poliovirus receptor	2.75824	2.4682
MPHOSPH9	M-phase phosphoprotein 9	0.0251042	2.46106
NA	NA	3.65267	2.46006
SSX2IP	synovial sarcoma, X breakpoint 2 interacting protein	0.290573	2.46001
KIAA1656	NA	2.24832	2.45378
SLC13A4	solute carrier family 13 (sodium/sulfate symporters), member 4	2.15133	2.45151
PHIP	pleckstrin homology domain interacting protein	5.28209	2.44954
TNFSF9	tumor necrosis factor (ligand) superfamily, member 9	1.12197	2.44786
NA	NA	0.202026	2.44719
FLJ13941	NA	0.78645	2.44626
SKP2	S-phase kinase-associated protein 2 (p45)	0.897896	2.4447
LOC158563	NA	5.3898	2.4417
GATA2	GATA binding protein 2	2.78055	2.44112	not sure?
LOC440069	NA	0.742483	2.4409
NA	NA	4.56393	2.43346
IGLC2	immunoglobulin lambda constant 2 (Kern-Oz- marker)	3.60424	2.43313
PSEN1	presenilin 1 (Alzheimer disease 3)	0.871422	2.43003
FBXO24	F-box protein 24	1.36872	2.42927
C14orf70	chromosome 14 open reading frame 70	2.68772	2.42842
PRICKLE1	prickle-like 1 (Drosophila)	2.82679	2.42827
ADCY1	adenylate cyclase 1 (brain)	2.3305	2.42688
NUDT7	nudix (nucleoside diphosphate linked moiety X)-type motif 7	1.69934	2.4261
MMP1	matrix metallopeptidase 1 (interstitial collagenase)	1.92781	2.42606
PSG1	pregnancy specific beta-1-glycoprotein 1	2.14967	2.42015
F2R	coagulation factor II (thrombin) receptor	4.24795	2.4198	endo
GTPBP1	GTP binding protein 1	1.91221	2.41755
C1orf100	chromosome 1 open reading frame 100	4.70602	2.41672
ATP12A	ATPase, H+/K+ transporting, nongastric, alpha polypeptide	3.12549	2.4163
PHLDB1	pleckstrin homology-like domain, family B, member 1	2.45728	2.41423
FLJ36004	NA	0.368756	2.40599
ACTL8	actin-like 8	4.67233	2.40261
DISC1	disrupted in schizophrenia 1	1.5211	2.401
FABP3	fatty acid binding protein 3, muscle and heart (mammary-derived growth inhibitor)	0.830381	2.39675
ASCL3	achaete-scute complex (Drosophila) homolog-like 3	4.62665	2.39675
SH2D3C	SH2 domain containing 3C	1.51225	2.39546
LOC284274	NA	1.35485	2.3929
LOC127841	NA	6.19484	2.39252
ZNFN1A2	zinc finger protein, subfamily 1A, 2 (Helios)	5.75188	2.39207
MGC40368	NA	1.02182	2.39117
FLJ30430	NA	2.05229	2.39028
CSRP2BP	CSRP2 binding protein	3.75006	2.38933
NA	NA	3.47982	2.38927
TNFRSF13C	tumor necrosis factor receptor superfamily, member 13C	1.86244	2.38915
ISL1	ISL1 transcription factor, LIM/homeodomain, (islet-1)	5.25291	2.38897
FREQ	frequenin homolog (Drosophila)	3.83961	2.38732
DNAJC9	DnaJ (Hsp40) homolog, subfamily C, member 9	0.800897	2.38313
SLC5A11	solute carrier family 5 (sodium/glucose cotransporter), member 11	1.98895	2.38268
CLCF1	cardiotrophin-like cytokine factor 1	2.65865	2.38098
KSR	kinase suppressor of ras	1.62422	2.37809
BMP7	bone morphogenetic protein 7 (osteogenic protein 1)	3.67962	2.37288
NA	NA	3.83667	2.37236
NA	NA	8.84598	2.372
NA	NA	7.06624	2.3714
BRCA1	breast cancer 1, early onset	0.797658	2.37039
CX62	NA	1.50377	2.36707
ZFPM1	zinc finger protein, multitype 1	1.56593	2.36666
LOC151835	NA	3.11353	2.36666
KRTAP4-5	keratin associated protein 4-5	1.19453	2.36265
SSX2IP	synovial sarcoma, X breakpoint 2 interacting protein	7.26177	2.36169
CTNNA3	catenin (cadherin-associated protein), alpha 3	4.51158	2.36
AIPL1	aryl hydrocarbon receptor interacting protein-like 1	1.16828	2.35764
FLJ37638	NA	2.67026	2.35717
WFDC1	WAP four-disulfide core domain 1	0.611134	2.35689
PCGF5	polycomb group ring finger 5	1.49719	2.35496
TBXA2R	thromboxane A2 receptor	5.54958	2.35441	endo
UROD	uroporphyrinogen decarboxylase	5.43685	2.35397
FLJ38288	NA	3.74712	2.35394
NA	NA	4.07127	2.35125
IPO11	importin 11	0.493017	2.3512
GLP1R	glucagon-like peptide 1 receptor	3.21464	2.351
UNC5B	unc-5 homolog B (C. elegans)	1.52731	2.3486
NAALAD2	N-acetylated alpha-linked acidic dipeptidase 2	0.428496	2.34801
C14orf174	chromosome 14 open reading frame 174	1.86075	2.34768
TXNL6	thioredoxin-like 6	1.27305	2.34724
LOC286042	NA	5.31792	2.34406
PRY	PTPN13-like, Y-linked	3.11857	2.34332
NA	NA	2.83234	2.34212
PLEKHB2	pleckstrin homology domain containing, family B (evectins) member 2	0.121717	2.34127
LOC285463	NA	0.660406	2.34118
AGC1	aggrecan 1 (chondroitin sulfate proteoglycan 1, large aggregating proteoglycan, antigen identified by monoclonal antibody A0122)	0.635448	2.33798
GAS2L2	growth arrest-specific 2 like 2	1.06166	2.33711
NR6A1	nuclear receptor subfamily 6, group A, member 1	2.85688	2.33628
NA	NA	3.96962	2.33467
BDNF	brain-derived neurotrophic factor	4.24214	2.33415
LOC148490	NA	2.56592	2.33295
NA	NA	0.12748	2.33002
NA	NA	4.38704	2.32788
NA	NA	0.271067	2.326
C9orf4	chromosome 9 open reading frame 4	0.0411186	2.32511
PPARBP	PPAR binding protein	1.53945	2.32503
SLC6A19	solute carrier family 6 (neutral amino acid transporter), member 19	1.54631	2.32474
JMJD2D	jumonji domain containing 2D	1.78582	2.32326
KIAA1055	NA	3.28414	2.32291
NA	NA	1.69111	2.32115
HPSE	heparanase	4.12306	2.32099
GPR12	G protein-coupled receptor 12	2.94586	2.31864
ERMAP	erythroblast membrane-associated protein	4.68087	2.31829
H1T2	NA	3.47828	2.31807
FLJ25169	NA	1.1112	2.31759
CYP3A5P2	cytochrome P450, family 3, subfamily A, polypeptide 5 pseudogene 2	3.3536	2.3165
LOC440286	NA	2.40319	2.31625
FGD2	FYVE, RhoGEF and PH domain containing 2	1.9324	2.3155
STS-1	NA	4.99872	2.31454
COL11A2	collagen, type XI, alpha 2	3.98857	2.31131
STIM1	stromal interaction molecule 1	2.58364	2.31096
IMMT	inner membrane protein, mitochondrial (mitofilin)	6.56717	2.30969
BMP1	bone morphogenetic protein 1	0.964116	2.30925
RAB28	RAB28, member RAS oncogene family	1.86847	2.30854
NA	NA	3.13098	2.30853
FRMD1	FERM domain containing 1	2.15371	2.30675
NA	NA	4.15668	2.30577
EPOR	erythropoietin receptor	3.29893	2.30437
FLJ38028	NA	0.0058878	2.30395
LOC440703	NA	3.3757	2.30372
SSX2	synovial sarcoma, X breakpoint 2	6.25039	2.30357
GFRA3	GDNF family receptor alpha 3	0.419392	2.30287
CNOT2	CCR4-NOT transcription complex, subunit 2	0.454731	2.30008
NA	NA	0.637431	2.30001
NPHS2	nephrosis 2, idiopathic, steroid-resistant (podocin)	5.03127	2.29905
NA	NA	1.3459	2.29719
FBXL18	F-box and leucine-rich repeat protein 18	2.88308	2.2968
PLEKHG3	pleckstrin homology domain containing, family G (with RhoGef domain) member 3	2.5834	2.29634
FLJ21616	NA	2.00225	2.29604
PKNOX2	PBX/knotted 1 homeobox 2	2.98617	2.29519
FCN3	ficolin (collagen/fibrinogen domain containing) 3 (Hakata antigen)	1.55943	2.29433
LOC440767	NA	0.8195	2.29382
SLC28A2	solute carrier family 28 (sodium-coupled nucleoside transporter), member 2	1.27336	2.29311
TAS1R1	taste receptor, type 1, member 1	2.20532	2.29275
P2RX1	purinergic receptor P2X, ligand-gated ion channel, 1	3.17935	2.29237
PLXNA4A	plexin A4, A	3.16332	2.28965
KIR2DS5	killer cell immunoglobulin-like receptor, two domains, short cytoplasmic tail, 5	2.03646	2.28855
CCR4	chemokine (C-C motif) receptor 4	3.37549	2.28739
NA	NA	0.965471	2.28626
SPRR4	small proline rich protein 4	4.57269	2.2858
F2	coagulation factor II (thrombin)	4.64885	2.2855	liver?
NA	NA	2.17721	2.28303
RUNX2	runt-related transcription factor 2	1.88885	2.28247	not sure?
NA	NA	0.64738	2.28046
GRK5	G protein-coupled receptor kinase 5	1.65363	2.27783
LOC339505	NA	1.94585	2.27575
BTBD9	BTB (POZ) domain containing 9	1.57542	2.27504
SPIN2	spindlin family, member 2	3.36166	2.27264
LOC145786	NA	0.194623	2.27151
TOB2	transducer of ERBB2, 2	0.630471	2.2707
GALNTL4	UDP-N-acetyl-alpha-D-galactosamine:polypeptide N-acetylgalactosaminyltransferase-like 4	2.92407	2.26981
NA	NA	3.87323	2.26881
LOC400568	NA	3.99765	2.26721
TSC22D1	TSC22 domain family, member 1	0.387508	2.26692
SLC22A9	solute carrier family 22 (organic anion/cation transporter), member 9	0.149608	2.26629
NA	NA	1.38714	2.26526
MGC5370	NA	1.72879	2.2639
FLJ33534	NA	2.12034	2.26233
PRKCB1	protein kinase C, beta 1	2.60798	2.26166
GATA5	GATA binding protein 5	0.842028	2.25959
LOC387601	NA	3.83368	2.25859
NA	NA	0.435905	2.25833
PRSS23	protease, serine, 23	0.922381	2.25775
KIR2DL4	killer cell immunoglobulin-like receptor, two domains, long cytoplasmic tail, 4	4.59337	2.25705
FLJ13265	NA	5.36661	2.25634
NA	NA	3.52893	2.25502
FZD2	frizzled homolog 2 (Drosophila)	4.38054	2.2547
BAALC	brain and acute leukemia, cytoplasmic	2.40814	2.25428
FLJ22794	NA	1.93614	2.25419
NA	NA	2.03842	2.25385
LOC338588	NA	2.53605	2.25324
PDE4DIP	phosphodiesterase 4D interacting protein (myomegalin)	0.375072	2.25322
ALAD	aminolevulinate, delta-, dehydratase	2.09994	2.2513
DNAH1	dynein, axonemal, heavy polypeptide 1	2.9821	2.25121
GIYD2	GIY-YIG domain containing 2	1.53557	2.25093
LOC352909	NA	0.0140026	2.25026
TTTY7	testis-specific transcript, Y-linked 7	2.47083	2.24634
SLC8A3	solute carrier family 8 (sodium-calcium exchanger), member 3	1.97	2.24504
DIAPH1	diaphanous homolog 1 (Drosophila)	4.94111	2.24388
FBLN1	fibulin 1	0.502758	2.24379
LOC138948	NA	2.78832	2.24185
NA	NA	0.766797	2.24098
CIB2	calcium and integrin binding family member 2	0.865459	2.24064
LOC440028	NA	2.70181	2.24059
NA	NA	0.698475	2.23987
NA	NA	5.17548	2.23973
INSRR	insulin receptor-related receptor	1.9897	2.23952
MCAM	melanoma cell adhesion molecule	0.341144	2.23788	adhesion
LOC201484	NA	1.19117	2.23619
NA	NA	1.99242	2.23568
BTBD9	BTB (POZ) domain containing 9	0.215751	2.23504
AHNAK	AHNAK nucleoprotein (desmoyokin)	2.17648	2.23116
CRISP1	cysteine-rich secretory protein 1	1.46214	2.23078
H2AFX	H2A histone family, member X	2.36692	2.2306
DOK6	docking protein 6	2.65628	2.22925
CLDN17	claudin 17	1.126	2.22922
STS-1	NA	8.26829	2.22835
FCGR2C	NA	1.27232	2.22764
NA	NA	4.09271	2.2269
LOC317671	NA	3.60847	2.2247
EPS8L3	EPS8-like 3	3.03716	2.22464
LOC283403	NA	3.47034	2.2232
SH3BP1	SH3-domain binding protein 1	0.0121377	2.22296
ARID1B	AT rich interactive domain 1B (SWI1-like)	1.6304	2.22236
MGC20481	NA	1.84842	2.22183
KIAA1755	NA	1.4756	2.22168
NTAN1	N-terminal asparagine amidase	0.413766	2.2216
HTR4	5-hydroxytryptamine (serotonin) receptor 4	0.851631	2.2213
NA	NA	1.71437	2.2208
NA	NA	1.2566	2.22062
LOC221584	NA	3.15952	2.2206
PLXDC1	plexin domain containing 1	1.91207	2.22031
DEFB118	defensin, beta 118	3.36297	2.2201
LOC338579	NA	1.582	2.21936
NRL	neural retina leucine zipper	1.7724	2.21872
MRVI1	murine retrovirus integration site 1 homolog	2.36192	2.21829
MDAC1	NA	4.23981	2.21821
SERPINA9	serpin peptidase inhibitor, clade A (alpha-1 antiproteinase, antitrypsin), member 9	2.41342	2.21742
NPL	N-acetylneuraminate pyruvate lyase (dihydrodipicolinate synthase)	3.08934	2.21728
C14orf87	chromosome 14 open reading frame 87	1.15284	2.2145
ATG10	ATG10 autophagy related 10 homolog (S. cerevisiae)	1.67816	2.21387
FAM83A	family with sequence similarity 83, member A	2.56558	2.21226
ZNF287	zinc finger protein 287	1.91573	2.21129
AURKAIP1	aurora kinase A interacting protein 1	5.54199	2.21039
KIAA0953	KIAA0953	1.19369	2.20803
MGC34829	NA	1.329	2.20704
LOC283674	NA	2.7671	2.20655
NA	NA	0.449521	2.20596
SIRPB1	signal-regulatory protein beta 1	1.18	2.20536
NA	NA	0.757287	2.20474
PCBP3	poly(rC) binding protein 3	2.33322	2.20335
NA	NA	0.986619	2.20309
CREB3L1	cAMP responsive element binding protein 3-like 1	1.37215	2.2021
PAX4	paired box gene 4	1.35643	2.20044
NA	NA	2.65175	2.20014
TBN	taube nuss homolog (mouse)	1.72707	2.19984
LOC285711	NA	0.859348	2.19952
DRD2	dopamine receptor D2	4.42514	2.19941
ZNF337	zinc finger protein 337	0.0999496	2.19892
DATF1	death associated transcription factor 1	0.206442	2.19886
LOC286154	NA	0.455277	2.19773
TLN1	talin 1	2.19925	2.19725
NA	NA	2.01798	2.19713
KIR2DL1	killer cell immunoglobulin-like receptor, two domains, long cytoplasmic tail, 1	2.0528	2.19682
NA	NA	2.77426	2.1958
NA	NA	0.67847	2.19477
PRKAG3	protein kinase, AMP-activated, gamma 3 non-catalytic subunit	2.48485	2.1936
LOC399900	NA	2.02414	2.19108
NA	NA	0.15899	2.19053
ASXL1	additional sex combs like 1 (Drosophila)	1.10711	2.18974
ZNF628	zinc finger protein 628	3.71739	2.18751
AGPAT3	1-acylglycerol-3-phosphate O-acyltransferase 3	0.0891937	2.18563
GPRC6A	G protein-coupled receptor, family C, group 6, member A	1.483	2.18548
SCYL1	SCY1-like 1 (S. cerevisiae)	2.66885	2.18544
NCR1	natural cytotoxicity triggering receptor 1	2.59659	2.18502
NUP153	nucleoporin 153kDa	1.82933	2.185
FLJ12825	NA	3.80526	2.18324
CALN1	calneuron 1	0.875224	2.18317
ALDOB	aldolase B, fructose-bisphosphate	2.50224	2.18281
DO	Dombrock blood group	0.402519	2.18153
C19orf20	chromosome 19 open reading frame 20	2.04633	2.18153
SLA2	Src-like-adaptor 2	2.09914	2.18148
NXF	NA	3.98164	2.18056
RUNX1T1	runt-related transcription factor 1; translocated to, 1 (cyclin D-related)	1.98059	2.17908	BL?
STX1A	syntaxin 1A (brain)	1.17946	2.17887
LOC441461	NA	2.02702	2.17788
LOC389119	NA	3.71603	2.17741
LOC440837	NA	1.80213	2.17634
PDE5A	phosphodiesterase 5A, cGMP-specific	2.82565	2.17574
NA	NA	1.53607	2.17532
NA	NA	0.263018	2.17404
PCSK6	proprotein convertase subtilisin/kexin type 6	1.36638	2.17395
MUC17	mucin 17	3.06743	2.17349
TSC1	tuberous sclerosis 1	0.852886	2.17274
CDH6	cadherin 6, type 2, K-cadherin (fetal kidney)	1.711	2.1724
LOC388565	NA	1.68202	2.17239
NA	NA	0.163926	2.17116
FBXL12	F-box and leucine-rich repeat protein 12	3.77939	2.17109
C20orf67	chromosome 20 open reading frame 67	0.802303	2.17066
VN1R2	vomeronasal 1 receptor 2	0.35132	2.17063
ANTXR1	anthrax toxin receptor 1	0.716529	2.16854
GLP1R	glucagon-like peptide 1 receptor	1.47064	2.16773
CYP3A4	cytochrome P450, family 3, subfamily A, polypeptide 4	2.02999	2.16652
PVT1	Pvt1 oncogene homolog, MYC activator (mouse)	1.53406	2.1664
NA	NA	3.61675	2.16629
DES	desmin	1.50449	2.1656
ACF	NA	3.73843	2.16471
CXYorf2	chromosome X and Y open reading frame 2	0.370411	2.16458
WIT-1	NA	3.52001	2.16439
ENAH	enabled homolog (Drosophila)	1.99779	2.16393
PTP4A3	protein tyrosine phosphatase type IVA, member 3	3.99225	2.16391
RUNX2	runt-related transcription factor 2	1.68989	2.16364
EGR4	early growth response 4	1.27772	2.16324
PROCA1	NA	1.31651	2.16263
HGF	hepatocyte growth factor (hepapoietin A; scatter factor)	1.94688	2.16243	ecto?
MEFV	Mediterranean fever	2.75515	2.16237
LOC283435	NA	3.24512	2.16147
NT5M	5',3'-nucleotidase, mitochondrial	1.95638	2.16091
NA	NA	1.71438	2.16008
NA	NA	3.11568	2.15973
KIAA1713	KIAA1713	3.70002	2.15937
FLJ35773	NA	0.710903	2.15762
LOC92270	NA	1.55066	2.15753
NA	NA	0.396091	2.15691
FLJ11336	NA	2.46558	2.15679
PADI3	peptidyl arginine deiminase, type III	1.27898	2.15654
FLI1	Friend leukemia virus integration 1	2.58405	2.15616
HBB	hemoglobin, beta	2.28937	2.1542
IER3IP1	immediate early response 3 interacting protein 1	4.1624	2.1538
LOC339834	NA	3.77749	2.15303
C19orf26	chromosome 19 open reading frame 26	0.410123	2.1522
RDH16	retinol dehydrogenase 16 (all-trans and 13-cis)	5.05635	2.15117
GREM2	gremlin 2, cysteine knot superfamily, homolog (Xenopus laevis)	0.891724	2.15092
CHD5	chromodomain helicase DNA binding protein 5	2.14984	2.15077
OR52A1	olfactory receptor, family 52, subfamily A, member 1	0.187957	2.15012
FUT2	fucosyltransferase 2 (secretor status included)	0.945418	2.14891
TIRAP	toll-interleukin 1 receptor (TIR) domain containing adaptor protein	1.49782	2.14829
GCNT3	glucosaminyl (N-acetyl) transferase 3, mucin type	4.03479	2.14729
CCDC19	coiled-coil domain containing 19	2.29766	2.14668
GNB4	guanine nucleotide binding protein (G protein), beta polypeptide 4	0.762574	2.14603
BCORL1	BCL6 co-repressor-like 1	3.35464	2.14584
EPHB2	EPH receptor B2	0.562028	2.14572
ATP8A2	ATPase, aminophospholipid transporter-like, Class I, type 8A, member 2	3.80508	2.14536
KIAA1656	NA	0.653151	2.14526
NA	NA	0.886002	2.14475
LOC283089	NA	2.9118	2.14222
NA	NA	2.62732	2.14207
DGCR7	DiGeorge syndrome critical region gene 7	0.765803	2.14179
GPR21	G protein-coupled receptor 21	0.342085	2.14138
HRH1	histamine receptor H1	1.38755	2.14124
NA	NA	4.04063	2.13929
LOC388383	NA	1.6324	2.13867
C1orf55	chromosome 1 open reading frame 55	1.15025	2.13828
KCNQ3	potassium voltage-gated channel, KQT-like subfamily, member 3	1.28389	2.13783
NA	NA	2.90829	2.13778
RFC3	replication factor C (activator 1) 3, 38kDa	0.21265	2.13749
OR2H1	olfactory receptor, family 2, subfamily H, member 1	2.82414	2.13609
ENAM	enamelin	1.61385	2.13588
CCNE2	cyclin E2	5.5762	2.13588
NAV1	neuron navigator 1	2.61252	2.1356
GUCA1B	guanylate cyclase activator 1B (retina)	1.1437	2.13516
NA	NA	4.77136	2.1342
ZFPM1	zinc finger protein, multitype 1	0.227798	2.1341
LOC146443	NA	2.08516	2.13392
GP9	glycoprotein IX (platelet)	2.39841	2.13366
CPN1	carboxypeptidase N, polypeptide 1, 50kD	2.07266	2.13352
KALRN	kalirin, RhoGEF kinase	0.152779	2.1333
NA	NA	0.902605	2.13323
ANGPT2	angiopoietin 2	5.43665	2.13315	BL?
FNDC5	fibronectin type III domain containing 5	1.23747	2.13252
RAB31	RAB31, member RAS oncogene family	1.76483	2.13235
NA	NA	2.88045	2.13232
RASL11B	RAS-like, family 11, member B	1.60844	2.13117
ST3GAL3	ST3 beta-galactoside alpha-2,3-sialyltransferase 3	0.526327	2.13111
KCNS1	potassium voltage-gated channel, delayed-rectifier, subfamily S, member 1	0.493103	2.12953
FMN2	formin 2	1.24577	2.12808
SLC27A5	solute carrier family 27 (fatty acid transporter), member 5	1.3543	2.12768
MFNG	manic fringe homolog (Drosophila)	2.2537	2.12668
THEDC1	thioesterase domain containing 1	0.587195	2.12668
KRTAP1-5	keratin associated protein 1-5	1.17444	2.12637
OR1C1	olfactory receptor, family 1, subfamily C, member 1	1.45064	2.12588
FLJ23754	NA	0.734282	2.12552
PARP10	poly (ADP-ribose) polymerase family, member 10	3.5982	2.12512
EMID1	EMI domain containing 1	2.27482	2.12497
SEC14L5	SEC14-like 5 (S. cerevisiae)	2.84074	2.12459
SLC36A1	solute carrier family 36 (proton/amino acid symporter), member 1	0.403345	2.1245
CDC27	cell division cycle 27	4.96345	2.12335
SCARB1	scavenger receptor class B, member 1	2.91109	2.12271
AURKAIP1	aurora kinase A interacting protein 1	0.999628	2.12244
USH1G	Usher syndrome 1G (autosomal recessive)	5.15926	2.12235
TNFRSF19L	tumor necrosis factor receptor superfamily, member 19-like	1.82848	2.12177
CRYAA	crystallin, alpha A	3.27001	2.12157
NA	NA	0.293897	2.12128
C20orf175	chromosome 20 open reading frame 175	2.38236	2.12064
OR51B2	olfactory receptor, family 51, subfamily B, member 2	1.1579	2.12013
C14orf154	chromosome 14 open reading frame 154	0.495093	2.11967
OR7E104P	olfactory receptor, family 7, subfamily E, member 104 pseudogene	3.10202	2.11947
FXR2	fragile X mental retardation, autosomal homolog 2	0.902108	2.11895
RCL1	RNA terminal phosphate cyclase-like 1	4.60941	2.11707
ZDHHC4	zinc finger, DHHC-type containing 4	1.76037	2.11615
GNG2	guanine nucleotide binding protein (G protein), gamma 2	0.719633	2.1159
KIAA1751	KIAA1751	2.64701	2.11545
RHBG	Rhesus blood group, B glycoprotein	1.51402	2.11534
FLJ20859	NA	1.51009	2.1153
HKDC1	hexokinase domain containing 1	2.61303	2.11511
HIST1H4I	histone 1, H4i	1.84806	2.1147
MUC5AC	mucin 5, subtypes A and C, tracheobronchial/gastric	0.79488	2.11445
EPX	eosinophil peroxidase	3.84373	2.1143
OR51M1	olfactory receptor, family 51, subfamily M, member 1	2.83414	2.11322
LYZL6	lysozyme-like 6	2.34358	2.11264
OIT3	oncoprotein induced transcript 3	6.20351	2.11226
LOC284701	NA	0.0247384	2.112
NA	NA	3.29579	2.11131
TMED4	transmembrane emp24 protein transport domain containing 4	0.951759	2.11081
ANGPTL6	angiopoietin-like 6	3.01976	2.11069
LOC90835	NA	1.6495	2.11069
MUSTN1	musculoskeletal, embryonic nuclear protein 1	3.46201	2.10992
K6IRS4	NA	0.821868	2.10966
STX17	syntaxin 17	0.941538	2.1096
NA	NA	0.814446	2.10899
NA	NA	1.8275	2.1084
C21orf2	chromosome 21 open reading frame 2	3.67287	2.10828
NA	NA	0.323566	2.10812
BBC3	BCL2 binding component 3	0.629304	2.10807
LOC112937	NA	4.14272	2.108
NA	NA	2.29602	2.10751
CXorf2	chromosome X open reading frame 2	2.54269	2.10703
EHD1	EH-domain containing 1	2.0599	2.10556
MCOLN3	mucolipin 3	2.27668	2.10505
CYP19A1	cytochrome P450, family 19, subfamily A, polypeptide 1	2.33809	2.10462
MGC35030	NA	0.111098	2.10369
PRLH	prolactin releasing hormone	1.82261	2.10354
LOC63928	NA	0.309269	2.1029
LIPC	lipase, hepatic	2.01873	2.1024
ELMO2	engulfment and cell motility 2 (ced-12 homolog, C. elegans)	1.89085	2.10204
INHBC	inhibin, beta C	0.944362	2.10162
NA	NA	2.65669	2.10158
PGA5	pepsinogen 5, group I (pepsinogen A)	1.31234	2.10105
GNL3L	guanine nucleotide binding protein-like 3 (nucleolar)-like	1.96077	2.10063
RNU71B	RNA, U71B small nucleolar	0.77807	2.10038
NA	NA	1.67888	2.09992
LIMK1	LIM domain kinase 1	0.421051	2.0996
ITCH	itchy homolog E3 ubiquitin protein ligase (mouse)	0.258303	2.09823
ZSWIM1	zinc finger, SWIM-type containing 1	3.61162	2.09806
NA	NA	1.48685	2.09717
NA	NA	0.124332	2.09609
NA	NA	0.668996	2.09566
CMKLR1	chemokine-like receptor 1	3.95598	2.09498
C20orf181	chromosome 20 open reading frame 181	3.6316	2.09472
DNMT1	DNA (cytosine-5-)-methyltransferase 1	0.00285842	2.09426
VMD2	vitelliform macular dystrophy 2 (Best disease, bestrophin)	1.3816	2.0941
MMP11	matrix metallopeptidase 11 (stromelysin 3)	2.26506	2.09361
CFLAR	CASP8 and FADD-like apoptosis regulator	0.5447	2.09343
MICAL3	microtubule associated monoxygenase, calponin and LIM domain containing 3	3.16852	2.09327
VPS37C	vacuolar protein sorting 37C (yeast)	2.88331	2.09321
LOC400681	NA	2.37966	2.09319
ABCC5	ATP-binding cassette, sub-family C (CFTR/MRP), member 5	0.499738	2.09227
EPO	erythropoietin	1.81349	2.09218	kidney?
NA	NA	3.26649	2.09216
GAS1	growth arrest-specific 1	1.56858	2.09128
MATP	membrane associated transporter	1.54408	2.09043
LOC348180	NA	1.05658	2.09037
KIAA1853	NA	0.267637	2.09007
GRIN2A	glutamate receptor, ionotropic, N-methyl D-aspartate 2A	3.41045	2.08997
MLLT10	myeloid/lymphoid or mixed-lineage leukemia (trithorax homolog, Drosophila); translocated to, 10	3.1793	2.08938	hsc?
DKFZp564N2472	NA	1.29793	2.08926
CHRNA2	cholinergic receptor, nicotinic, alpha polypeptide 2 (neuronal)	3.11067	2.0889	muscle?
GPX5	glutathione peroxidase 5 (epididymal androgen-related protein)	5.26929	2.08738
SLC4A1	solute carrier family 4, anion exchanger, member 1 (erythrocyte membrane protein band 3, Diego blood group)	0.0305021	2.08723
GRM8	glutamate receptor, metabotropic 8	0.146439	2.08696
NA	NA	0.883333	2.08676
ZNF467	zinc finger protein 467	2.59273	2.0864
NA	NA	2.87437	2.08595
MTSS1	metastasis suppressor 1	1.68631	2.08557
BRD4	bromodomain containing 4	0.719199	2.08506
NA	NA	1.82374	2.08397
LOC284017	NA	5.70534	2.08377
NA	NA	0.777561	2.08374
AKAP7	A kinase (PRKA) anchor protein 7	0.634246	2.08345
LOC157931	NA	0.517123	2.08309
NA	NA	3.60734	2.08304
RGS6	regulator of G-protein signalling 6	4.02173	2.08232
GJB3	gap junction protein, beta 3, 31kDa (connexin 31)	2.47001	2.08223
NYD-SP25	NA	0.704984	2.08214
SCAP2	src family associated phosphoprotein 2	3.27616	2.08088
ARHGEF15	Rho guanine nucleotide exchange factor (GEF) 15	0.243499	2.07964
DYSF	dysferlin, limb girdle muscular dystrophy 2B (autosomal recessive)	0.066918	2.07922
C14orf166B	chromosome 14 open reading frame 166B	0.586802	2.07915
SUFU	suppressor of fused homolog (Drosophila)	1.6648	2.07865
NA	NA	3.11513	2.07857
LOC202051	NA	2.65237	2.0785
NA	NA	0.0735156	2.07571
AYP1p1	NA	0.750075	2.0756
MGC42638	NA	6.48383	2.07512
BNC1	basonuclin 1	0.642642	2.07499
KRTAP5-8	keratin associated protein 5-8	0.37025	2.07498
FLJ31945	NA	0.297083	2.07476
CDC16	CDC16 cell division cycle 16 homolog (S. cerevisiae)	1.30955	2.07462
GPR158	G protein-coupled receptor 158	3.00236	2.07446
GTF2IRD2	NA	0.584119	2.07413
LOC151484	NA	3.03887	2.0741
KCNAB1	potassium voltage-gated channel, shaker-related subfamily, beta member 1	1.32722	2.07331
NA	NA	2.84421	2.07316
CABC1	chaperone, ABC1 activity of bc1 complex like (S. pombe)	0.256573	2.07226
FAM83A	family with sequence similarity 83, member A	4.3183	2.07123
LRP8	low density lipoprotein receptor-related protein 8, apolipoprotein e receptor	1.51119	2.07121	endo?
NA	NA	5.10742	2.07094
KCNK16	potassium channel, subfamily K, member 16	4.31536	2.07054
BAIAP2	BAI1-associated protein 2	1.10625	2.0702
RPL18	ribosomal protein L18	0.352119	2.06985
ITGAX	integrin, alpha X (antigen CD11C (p150), alpha polypeptide)	0.353243	2.06968
LOC51334	NA	1.42862	2.0692
SSX2IP	synovial sarcoma, X breakpoint 2 interacting protein	1.37298	2.06905
FLJ12975	NA	1.74991	2.06875
EVER2	epidermodysplasia verruciformis 2	3.3709	2.06838
ERAF	erythroid associated factor	5.00541	2.06821
PRB4	proline-rich protein BstNI subfamily 4	1.93409	2.06783
MGC10850	NA	1.05007	2.06752
LOC401504	NA	0.295554	2.06732
LOC340037	NA	0.993828	2.06651
BMP1	bone morphogenetic protein 1	0.490713	2.0664
TBX5	T-box 5	1.97733	2.06638	heart?
PLAC7	placenta-specific 7	1.36741	2.06584
PPP2R2C	protein phosphatase 2 (formerly 2A), regulatory subunit B (PR 52), gamma isoform	0.220212	2.06472
STYXL1	serine/threonine/tyrosine interacting-like 1	1.01955	2.06455
NA	NA	2.47302	2.06435
PAQR8	progestin and adipoQ receptor family member VIII	0.103356	2.06415
CTSE	cathepsin E	4.05782	2.06351
FSTL4	follistatin-like 4	2.18865	2.063
SYT12	synaptotagmin XII	1.94839	2.06277
RAP2A	RAP2A, member of RAS oncogene family	0.94015	2.06273
IFNA17	interferon, alpha 17	0.839267	2.06272
EPHB2	EPH receptor B2	0.768353	2.06174
ARHGAP23	Rho GTPase activating protein 23	0.93785	2.06152
SLC11A1	solute carrier family 11 (proton-coupled divalent metal ion transporters), member 1	1.45313	2.06123
NA	NA	1.89095	2.06086
CLCA1	chloride channel, calcium activated, family member 1	1.57357	2.06078
LILRB3	leukocyte immunoglobulin-like receptor, subfamily B (with TM and ITIM domains), member 3	1.12011	2.06059
TRIAD3	NA	2.60502	2.06057
C9orf52	chromosome 9 open reading frame 52	2.04276	2.0605
C9orf27	chromosome 9 open reading frame 27	0.902512	2.06004
FREQ	frequenin homolog (Drosophila)	0.358616	2.05916
KRTAP4-15	keratin associated protein 4-15	0.304761	2.05879
LOC286068	NA	0.278607	2.05849
LOC201191	NA	3.13956	2.05818
NA	NA	2.78443	2.0581
SRC	v-src sarcoma (Schmidt-Ruppin A-2) viral oncogene homolog (avian)	4.39089	2.05802
NA	NA	3.22273	2.05749
GRIN1	glutamate receptor, ionotropic, N-methyl D-aspartate 1	3.13598	2.05741
GPR162	G protein-coupled receptor 162	0.454798	2.05625
SVEP1	sushi, von Willebrand factor type A, EGF and pentraxin domain containing 1	3.01119	2.0562	endo?
LOC339240	NA	4.69835	2.05611
NA	NA	1.42283	2.0558
FLJ32784	NA	3.04251	2.05568
ORM1	orosomucoid 1	0.588478	2.05531
PTPRN2	protein tyrosine phosphatase, receptor type, N polypeptide 2	2.38039	2.05502
PRKCA	protein kinase C, alpha	3.27041	2.05484
BRAP	BRCA1 associated protein	1.12495	2.0548
NA	NA	2.11352	2.05443
GSH1	GS homeobox 1	0.103942	2.05437
RIMS2	regulating synaptic membrane exocytosis 2	0.910137	2.05359
CAMTA1	calmodulin binding transcription activator 1	1.48385	2.05355
NA	NA	0.346395	2.05273
NAPSA	napsin A aspartic peptidase	0.957253	2.05238
NURIT	NA	1.5141	2.05177
TNFAIP8	tumor necrosis factor, alpha-induced protein 8	2.43712	2.05166
HOXA13	homeo box A13	2.81327	2.05067
FA2H	fatty acid 2-hydroxylase	0.788408	2.05053
HEAB	NA	0.162719	2.05041
FURIN	furin (paired basic amino acid cleaving enzyme)	1.81946	2.04802
MRPL38	mitochondrial ribosomal protein L38	3.1123	2.04755
AGC1	aggrecan 1 (chondroitin sulfate proteoglycan 1, large aggregating proteoglycan, antigen identified by monoclonal antibody A0122)	0.522805	2.0468
CAMP	cathelicidin antimicrobial peptide	2.62418	2.04632
LOC145945	NA	0.575486	2.04586
COL27A1	collagen, type XXVII, alpha 1	2.82152	2.04524
CASP10	caspase 10, apoptosis-related cysteine peptidase	3.8909	2.04493
MS4A8B	membrane-spanning 4-domains, subfamily A, member 8B	0.539728	2.04458
IQSEC3	IQ motif and Sec7 domain 3	1.07149	2.04448
RILP	Rab interacting lysosomal protein	3.85276	2.04402
HIST1H1T	histone 1, H1t	1.08652	2.04269
C20orf71	chromosome 20 open reading frame 71	2.59447	2.04198
NA	NA	2.56245	2.04138
UNC5C	unc-5 homolog C (C. elegans)	2.36793	2.04092
NA	NA	1.37704	2.04081
RANBP3	RAN binding protein 3	0.449476	2.04072
LOC255654	NA	0.777605	2.03785
NKX3-1	NK3 transcription factor related, locus 1 (Drosophila)	3.73521	2.03778
NA	NA	1.89856	2.03752
IDUA	iduronidase, alpha-L-	0.427848	2.03725
DNCLI2	dynein, cytoplasmic, light intermediate polypeptide 2	3.49367	2.03724
SOX5	SRY (sex determining region Y)-box 5	1.57604	2.03718	development
FLJ21075	NA	1.81773	2.0369
NEU3	sialidase 3 (membrane sialidase)	3.55698	2.03618
DKFZp434E1119	NA	3.81909	2.03596
LOC283387	NA	0.608615	2.03581
FLJ34208	NA	1.87549	2.03489
MYOM2	myomesin (M-protein) 2, 165kDa	2.09073	2.03479	muscle?
NA	NA	3.13871	2.03452
SH3BP1	SH3-domain binding protein 1	0.915615	2.03433
TEC	tec protein tyrosine kinase	3.09118	2.03427
OR2C1	olfactory receptor, family 2, subfamily C, member 1	1.82641	2.03415
RP13-153N15.1	NA	1.57015	2.03331
CREBBP	CREB binding protein (Rubinstein-Taybi syndrome)	1.5395	2.03321
REXO1L1	REX1, RNA exonuclease 1 homolog (S. cerevisiae)-like 1	0.88251	2.03187
NA	NA	2.36305	2.03184
MGC2664	NA	1.9029	2.03179
PTCRA	pre T-cell antigen receptor alpha	0.255176	2.03171
JAK3	Janus kinase 3 (a protein tyrosine kinase, leukocyte)	1.84501	2.03165
NA	NA	3.89382	2.03154
CHP	NA	0.164211	2.02939
ADD3	adducin 3 (gamma)	0.476526	2.02919
NA	NA	3.84286	2.02857
MUC11	mucin 11	1.22419	2.02846
SLC12A4	solute carrier family 12 (potassium/chloride transporters), member 4	2.49346	2.02811
KALRN	kalirin, RhoGEF kinase	5.97989	2.02797
LOC283914	NA	0.00219191	2.02792
ACTN2	actinin, alpha 2	1.14563	2.02768
NA	NA	0.3321	2.02767
TECTB	tectorin beta	1.74626	2.0271
SPANXA1	sperm protein associated with the nucleus, X-linked, family member A1	2.38856	2.02708
CCR3	chemokine (C-C motif) receptor 3	2.6709	2.02563
RUNX3	runt-related transcription factor 3	0.313961	2.02531
STK10	serine/threonine kinase 10	0.630734	2.02457
RHOBTB2	Rho-related BTB domain containing 2	3.96785	2.02451
C20orf59	chromosome 20 open reading frame 59	0.443275	2.02444
PHF8	PHD finger protein 8	1.5963	2.02438
TP53BP2	tumor protein p53 binding protein, 2	0.84125	2.02348
PHOX2B	paired-like homeobox 2b	0.0277229	2.02341
C9orf16	chromosome 9 open reading frame 16	0.0150128	2.02285
ITSN2	intersectin 2	2.14119	2.02282
TJP2	tight junction protein 2 (zona occludens 2)	0.63693	2.02247
LOC283904	NA	0.865748	2.02235
KLK14	kallikrein 14	0.0395166	2.02149
PDIA2	protein disulfide isomerase family A, member 2	1.13942	2.0214
PTOV1	prostate tumor overexpressed gene 1	2.32269	2.02096
KIAA0350	NA	2.065	2.02073
KRTAP8-1	keratin associated protein 8-1	4.93439	2.02008
RNASE2	ribonuclease, RNase A family, 2 (liver, eosinophil-derived neurotoxin)	0.818817	2.01975
P4HA3	procollagen-proline, 2-oxoglutarate 4-dioxygenase (proline 4-hydroxylase), alpha polypeptide III	0.189031	2.01965
FBXL18	F-box and leucine-rich repeat protein 18	0.576925	2.01892
C9orf42	chromosome 9 open reading frame 42	0.338284	2.01867
DNAH11	dynein, axonemal, heavy polypeptide 11	3.18351	2.01814
RP42	NA	2.47773	2.01734
NA	NA	1.52464	2.01691
KRTHB3	keratin, hair, basic, 3	2.95595	2.01691
LOC339274	NA	1.66865	2.01609
NA	NA	0.533684	2.01569
IL17	interleukin 17 (cytotoxic T-lymphocyte-associated serine esterase 8)	0.610246	2.01557
NA	NA	1.00855	2.01551
IL1F7	interleukin 1 family, member 7 (zeta)	0.495915	2.01508
GADD45GIP1	growth arrest and DNA-damage-inducible, gamma interacting protein 1	1.19839	2.0146
NEDD4L	neural precursor cell expressed, developmentally down-regulated 4-like	0.389923	2.01441	neuronal
NA	NA	1.02186	2.01413
LOC440860	NA	0.180986	2.01349
HLCS	holocarboxylase synthetase (biotin-(proprionyl-Coenzyme A-carboxylase (ATP-hydrolysing)) ligase)	3.20541	2.01302
SLC34A3	solute carrier family 34 (sodium phosphate), member 3	1.09348	2.01274
PAX3	paired box gene 3 (Waardenburg syndrome 1)	0.127849	2.01245
LILRA5	leukocyte immunoglobulin-like receptor, subfamily A (with TM domain), member 5	0.209097	2.01195
VMP	vesicular membrane protein p24	1.67921	2.01189
NHLH1	nescient helix loop helix 1	0.796306	2.01169
SRC	v-src sarcoma (Schmidt-Ruppin A-2) viral oncogene homolog (avian)	2.69093	2.01127
NA	NA	1.55103	2.01093
NXF2	nuclear RNA export factor 2	4.54551	2.01055
PAX1	paired box gene 1	0.758626	2.00959
SCUBE3	signal peptide, CUB domain, EGF-like 3	0.320979	2.00891
MASP2	mannan-binding lectin serine peptidase 2	1.5769	2.00886
CDH18	cadherin 18, type 2	2.28309	2.00854
KIAA0676	NA	1.06689	2.00782
NA	NA	3.81971	2.00775
C1orf179	chromosome 1 open reading frame 179	3.10428	2.00718
NA	NA	2.50062	2.00712
A2ML1	alpha-2-macroglobulin-like 1	1.91695	2.00659
PSG7	pregnancy specific beta-1-glycoprotein 7	0.609793	2.0065
PTCHD2	patched domain containing 2	0.97769	2.00617
NA	NA	0.286313	2.00559
2'-PDE	NA	1.62558	2.00502
NRAP	nebulin-related anchoring protein	0.532502	2.00475
LOC440888	NA	0.130053	2.00442
DAPK1	death-associated protein kinase 1	0.720506	2.00399
NA	NA	0.12109	2.00341
ZNF204	zinc finger protein 204	1.17845	2.00334
LOC283887	NA	1.22093	2.00318
LOC399920	NA	2.3108	2.00285
CREBBP	CREB binding protein (Rubinstein-Taybi syndrome)	3.09044	2.00268
FLJ20309	NA	0.987472	2.00242
CD38	CD38 antigen (p45)	0.207874	2.00197	not sure
LOC339942	NA	2.53342	2.00188
LOC146177	NA	0.19557	2.00115
SLC39A3	solute carrier family 39 (zinc transporter), member 3	3.40146	2.00111
NA	NA	1.86827	2.00106
TSRC1	thrombospondin repeat containing 1	0.275585	2.00052
LOC387821	NA	0.174996	2.0005
HRASLS2	HRAS-like suppressor 2	1.40652	2.00032
NA	NA	1.24405	2.00018
LOC400655	NA	0.197997	1.9999
BMP8A	bone morphogenetic protein 8a	2.68515	1.99926
NA	NA	0.605981	1.99915
TXNDC2	thioredoxin domain containing 2 (spermatozoa)	0.832433	1.999
KIAA1660	NA	0.740193	1.99886
ARL10A	ADP-ribosylation factor-like 10A	0.255731	1.99844
LOC392791	NA	1.67864	1.99825
MAFK	v-maf musculoaponeurotic fibrosarcoma oncogene homolog K (avian)	1.63914	1.99739
KIR2DS1	killer cell immunoglobulin-like receptor, two domains, short cytoplasmic tail, 1	3.27731	1.99701
ZNF445	zinc finger protein 445	0.0698689	1.99643
DNASE1L3	deoxyribonuclease I-like 3	4.57161	1.99596
WDR37	WD repeat domain 37	0.502554	1.99591
CR1	complement component (3b/4b) receptor 1, including Knops blood group system	0.972966	1.9957
S100A7L1	S100 calcium binding protein A7-like 1	2.77135	1.995
SYT11	synaptotagmin XI	3.79475	1.99465
EPHB1	EPH receptor B1	2.06315	1.9946
PPIA	peptidylprolyl isomerase A (cyclophilin A)	0.0647582	1.99401
KIAA1706	NA	2.38754	1.99398
NA	NA	0.78966	1.99344
SHH	sonic hedgehog homolog (Drosophila)	0.879082	1.99311
PPARD	peroxisome proliferative activated receptor, delta	0.864683	1.99283
NA	NA	1.24745	1.99234
NA	NA	0.988015	1.99212
ABCC4	ATP-binding cassette, sub-family C (CFTR/MRP), member 4	0.609551	1.99204
FLJ32658	NA	2.03508	1.99189
NA	NA	1.50931	1.99162
LGI2	leucine-rich repeat LGI family, member 2	0.59128	1.99051
NA	NA	1.73933	1.99048
NA	NA	0.632567	1.98999
NA	NA	0.657229	1.98849
PROK1	prokineticin 1	1.1896	1.98849
NA	NA	1.12882	1.98841
LOC387950	NA	1.74694	1.98671
MGC4655	NA	2.27311	1.98664
NA	NA	2.74507	1.98652
LOC401525	NA	1.97037	1.98644
PSG1	pregnancy specific beta-1-glycoprotein 1	0.39698	1.98615
LOC440536	NA	2.23805	1.98593
BUB1	BUB1 budding uninhibited by benzimidazoles 1 homolog (yeast)	1.26479	1.98566
MGC26690	NA	1.05529	1.98525
CLCN4	chloride channel 4	6.23564	1.98448
NA	NA	0.185896	1.98415
NA	NA	2.46392	1.98391
FLJ00060	NA	0.924395	1.98354
PLCB2	phospholipase C, beta 2	3.53888	1.98247
F5	coagulation factor V (proaccelerin, labile factor)	1.28286	1.98242
NA	NA	1.53045	1.98236
ANKRD1	ankyrin repeat domain 1 (cardiac muscle)	2.52421	1.98219
WDR10	WD repeat domain 10	2.6728	1.98208
NPHP4	nephronophthisis 4	4.84466	1.98203
PIK3R2	phosphoinositide-3-kinase, regulatory subunit 2 (p85 beta)	1.28368	1.9819
SLC37A3	solute carrier family 37 (glycerol-3-phosphate transporter), member 3	0.716514	1.98182
NA	NA	0.64658	1.98134
LOC158402	NA	1.61644	1.98132
LOC286144	NA	2.35287	1.98119
NA	NA	0.291	1.98072
ATM	ataxia telangiectasia mutated (includes complementation groups A, C and D)	2.62061	1.98059
NA	NA	2.57141	1.97992
LOC441953	NA	0.766765	1.97941
GML	GPI anchored molecule like protein	2.1384	1.97934
ABLIM2	actin binding LIM protein family, member 2	0.733662	1.979
ACCN2	amiloride-sensitive cation channel 2, neuronal	0.107519	1.97899
CALML4	calmodulin-like 4	0.144007	1.97891
PLCL2	phospholipase C-like 2	3.08866	1.97873
NA	NA	1.30165	1.97871
RAMP1	receptor (calcitonin) activity modifying protein 1	3.45019	1.97861
LOC440053	NA	1.82519	1.97826
UBXD2	UBX domain containing 2	1.77735	1.97776
TNFRSF10B	tumor necrosis factor receptor superfamily, member 10b	0.099961	1.9776
CYP2C9	cytochrome P450, family 2, subfamily C, polypeptide 9	0.58765	1.97752
CMYA1	cardiomyopathy associated 1	1.67467	1.97725
TSPAN18	tetraspanin 18	0.092436	1.97694
KCNG1	potassium voltage-gated channel, subfamily G, member 1	1.52056	1.97684
CYP19A1	cytochrome P450, family 19, subfamily A, polypeptide 1	1.91956	1.97662
SOX6	SRY (sex determining region Y)-box 6	3.77682	1.97643
TREML2	triggering receptor expressed on myeloid cells-like 2	2.82888	1.97641
LOC440986	NA	1.93059	1.97584
BHLHB5	basic helix-loop-helix domain containing, class B, 5	0.428766	1.97575
IFRG15	NA	1.67678	1.97457
LOC400411	NA	0.897889	1.97454
PGM5	phosphoglucomutase 5	0.935719	1.97435
LOC390874	NA	0.455544	1.97331
NA	NA	1.55774	1.97319
SND1	NA	0.279444	1.97318
LOC151657	NA	2.1216	1.97317
NA	NA	3.28756	1.97221
ADMR	adrenomedullin receptor	3.01541	1.97203
PCSK6	proprotein convertase subtilisin/kexin type 6	1.58793	1.97143
NA	NA	1.31486	1.97122
RGS6	regulator of G-protein signalling 6	2.39491	1.97117
GPR110	G protein-coupled receptor 110	1.29768	1.97079
COL23A1	collagen, type XXIII, alpha 1	3.47774	1.97019
NA	NA	1.78581	1.96969
WWP2	WW domain containing E3 ubiquitin protein ligase 2	1.04136	1.96948
GNG7	guanine nucleotide binding protein (G protein), gamma 7	0.0354455	1.96865
CAMK2A	calcium/calmodulin-dependent protein kinase (CaM kinase) II alpha	2.0234	1.96857
GBF1	golgi-specific brefeldin A resistance factor 1	1.54645	1.96842
NA	NA	1.11797	1.9684
APOBEC1	apolipoprotein B mRNA editing enzyme, catalytic polypeptide 1	1.11641	1.96839
PLAUR	plasminogen activator, urokinase receptor	1.52475	1.96768
EPS15L1	epidermal growth factor receptor pathway substrate 15-like 1	1.55133	1.96768	endo?
LOC284898	NA	3.11189	1.96764
KAL1	Kallmann syndrome 1 sequence	0.382148	1.9673
ELSPBP1	epididymal sperm binding protein 1	3.67795	1.9665
NRP2	neuropilin 2	1.2467	1.96639	endo?
MYO15B	myosin XVB pseudogene	1.21476	1.96639
NA	NA	3.1989	1.9658
FLJ25967	NA	2.61706	1.96571
RGNEF	NA	0.212226	1.96569
UBE2J1	ubiquitin-conjugating enzyme E2, J1 (UBC6 homolog, yeast)	3.88029	1.9656
SFRS7	splicing factor, arginine/serine-rich 7, 35kDa	3.23083	1.96538
NA	NA	3.75055	1.96492
CSEN	calsenilin, presenilin binding protein, EF-hand transcription factor	1.25661	1.96484
NA	NA	1.84031	1.96472
FAM22B	family with sequence similarity 22, member B	0.2905	1.96452
CLCNKB	chloride channel Kb	3.02799	1.96436
TRA@	T cell receptor alpha locus	0.672493	1.96408
NA	NA	2.15483	1.96407
NA	NA	5.60452	1.96298
TRPV2	transient receptor potential cation channel, subfamily V, member 2	0.601822	1.96293
PAX5	paired box gene 5 (B-cell lineage specific activator)	3.91777	1.9628
NA	NA	1.19697	1.96245
NA	NA	0.335998	1.96229
PDE3B	phosphodiesterase 3B, cGMP-inhibited	0.856799	1.96208
ARSB	arylsulfatase B	4.84383	1.962
SSH1	slingshot homolog 1 (Drosophila)	2.61926	1.96124
C21orf127	chromosome 21 open reading frame 127	0.894225	1.96105
NA	NA	1.96998	1.96102
TP73	tumor protein p73	2.37813	1.96053
NCR3	natural cytotoxicity triggering receptor 3	2.00316	1.96047
SERPINC1	serpin peptidase inhibitor, clade C (antithrombin), member 1	4.39437	1.96038
TMEM16G	transmembrane protein 16G	1.10356	1.96025
ANKRD31	ankyrin repeat domain 31	0.981211	1.95988
NA	NA	2.67336	1.95971
PLEKHA8	pleckstrin homology domain containing, family A (phosphoinositide binding specific) member 8	0.315171	1.95933
NA	NA	3.36046	1.95907
HR44	NA	1.60627	1.95885
LOC441385	NA	5.21025	1.95873
FLJ46026	NA	3.29478	1.95829
GHRHR	growth hormone releasing hormone receptor	1.94219	1.95825
PLEKHG1	pleckstrin homology domain containing, family G (with RhoGef domain) member 1	0.359561	1.95805
PHACTR3	phosphatase and actin regulator 3	0.877358	1.95739
HSPC111	NA	0.970906	1.95731
C20orf3	chromosome 20 open reading frame 3	0.449896	1.95717
PDE7A	phosphodiesterase 7A	1.79164	1.95692
THEG	Theg homolog (mouse)	0.488594	1.9564
DAOA	D-amino acid oxidase activator	0.743961	1.95633
SLIT1	slit homolog 1 (Drosophila)	0.189221	1.9559
CTSD	cathepsin D (lysosomal aspartyl peptidase)	0.524402	1.95521
NA	NA	0.208404	1.95494
ANKRD23	ankyrin repeat domain 23	2.18896	1.95486
KHSRP	KH-type splicing regulatory protein (FUSE binding protein 2)	1.80681	1.95465
LIMD1	LIM domains containing 1	2.57126	1.95464
LOC389457	NA	1.52582	1.95385
COL20A1	collagen, type XX, alpha 1	3.29129	1.95376
NA	NA	0.0666194	1.95288
KCNK3	potassium channel, subfamily K, member 3	0.990137	1.95223
NA	NA	1.64064	1.95222
GALNT5	UDP-N-acetyl-alpha-D-galactosamine:polypeptide N-acetylgalactosaminyltransferase 5 (GalNAc-T5)	1.88905	1.95177
FLJ38969	NA	0.80179	1.95141
FLJ30313	NA	0.0507573	1.95118
NKX2-5	NK2 transcription factor related, locus 5 (Drosophila)	2.57089	1.95106	heart
KIAA0226	KIAA0226	0.945127	1.95078
C1orf96	chromosome 1 open reading frame 96	0.450317	1.95044
ARIH1	ariadne homolog, ubiquitin-conjugating enzyme E2 binding protein, 1 (Drosophila)	1.48935	1.94978
PTPRN2	protein tyrosine phosphatase, receptor type, N polypeptide 2	3.95802	1.94964
KRTAP9-4	keratin associated protein 9-4	0.135907	1.94954
DBT	dihydrolipoamide branched chain transacylase E2	2.24543	1.94915
MGC5566	NA	2.82723	1.9479
CPA4	carboxypeptidase A4	1.31873	1.94786
NA	NA	0.460429	1.9473
LOC400960	NA	1.30082	1.94728
LOC554235	NA	1.04517	1.94653
CUGBP2	CUG triplet repeat, RNA binding protein 2	1.68761	1.94643
KIAA1920	NA	2.39716	1.94613
HOXB8	homeo box B8	0.0171005	1.94467
NA	NA	0.381271	1.94428
HS747E2A	NA	0.623085	1.94396
C1orf150	chromosome 1 open reading frame 150	0.638196	1.94365
TRPM6	transient receptor potential cation channel, subfamily M, member 6	0.311233	1.94361
C16orf45	chromosome 16 open reading frame 45	3.37232	1.943
NA	NA	0.223947	1.94244
EPHA1	EPH receptor A1	0.117314	1.94229
ICAM3	intercellular adhesion molecule 3	2.03459	1.94191	endo?
NA	NA	4.59578	1.9417
CHRNA3	cholinergic receptor, nicotinic, alpha polypeptide 3	0.466239	1.94169
SCUBE3	signal peptide, CUB domain, EGF-like 3	1.38736	1.9412
GALGT2	UDP-GalNAc:Neu5Acalpha2-3Galbeta-R beta1,4-N-acetylgalactosaminyltransferase	1.44364	1.9411
NA	NA	3.15907	1.94108
KRT6A	keratin 6A	0.916221	1.94074
KIR2DS3	killer cell immunoglobulin-like receptor, two domains, short cytoplasmic tail, 3	0.193495	1.94052
GNG2	guanine nucleotide binding protein (G protein), gamma 2	3.17082	1.93999
LOC147965	NA	0.271667	1.93993
CCL16	chemokine (C-C motif) ligand 16	0.659022	1.93968
NA	NA	0.518212	1.9396
PRDX2	peroxiredoxin 2	3.06097	1.93913
IL1F10	interleukin 1 family, member 10 (theta)	2.84258	1.93894
LOC439930	NA	4.40315	1.93872
KRTAP9-2	keratin associated protein 9-2	0.0180049	1.93848
KCTD16	potassium channel tetramerisation domain containing 16	1.87708	1.9379
ST3GAL3	ST3 beta-galactoside alpha-2,3-sialyltransferase 3	1.50407	1.93782
LOC339457	NA	1.75761	1.93758
ZSCAN2	zinc finger and SCAN domain containing 2	2.95265	1.9374
CAPZB	capping protein (actin filament) muscle Z-line, beta	1.23837	1.9368
CRSP8	cofactor required for Sp1 transcriptional activation, subunit 8, 34kDa	1.05307	1.93622
GPR6	G protein-coupled receptor 6	1.9461	1.93622
PTPRE	protein tyrosine phosphatase, receptor type, E	4.75822	1.93518
OR51I1	olfactory receptor, family 51, subfamily I, member 1	1.12994	1.93507
NA	NA	0.882761	1.93473
NA	NA	0.99559	1.93443
FLCN	folliculin	2.8455	1.93435
GLCCI1	glucocorticoid induced transcript 1	3.12302	1.93417
TTC18	tetratricopeptide repeat domain 18	1.58928	1.93401
F2RL2	coagulation factor II (thrombin) receptor-like 2	4.38063	1.93357
D21S2088E	NA	0.696819	1.93269
GPR55	G protein-coupled receptor 55	0.453734	1.93266
HPS3	Hermansky-Pudlak syndrome 3	1.19043	1.93227
NA	NA	0.255595	1.93203
FLJ10748	NA	0.711744	1.93184
NA	NA	1.02276	1.93169
CYGB	cytoglobin	1.00043	1.93145
FKBP3	FK506 binding protein 3, 25kDa	2.56399	1.93127
BUB1	BUB1 budding uninhibited by benzimidazoles 1 homolog (yeast)	0.0359431	1.93119
NA	NA	1.43577	1.93106
FAM61B	family with sequence similarity 61, member B	3.68266	1.93106
FLJ31222	NA	2.26679	1.93088
CLPS	colipase, pancreatic	1.23537	1.93088
SORCS3	sortilin-related VPS10 domain containing receptor 3	0.52936	1.93075
NA	NA	1.1869	1.93002
LOC441491	NA	1.37797	1.92954
DHRS10	dehydrogenase/reductase (SDR family) member 10	0.323328	1.92916
EPHA8	EPH receptor A8	3.57686	1.92876
GALE	UDP-galactose-4-epimerase	0.00429615	1.92853
TSHB	thyroid stimulating hormone, beta	1.92871	1.92852
NA	NA	1.70629	1.92851
LYNX1	Ly6/neurotoxin 1	2.99959	1.92846
AK1	adenylate kinase 1	4.23727	1.92843
CD300LB	CD300 antigen like family member B	0.859493	1.92842
SPAG11	sperm associated antigen 11	1.51001	1.92779
GRM8	glutamate receptor, metabotropic 8	3.69014	1.92696
TYRO3P	TYRO3P protein tyrosine kinase pseudogene	1.73762	1.92693
PRKCB1	protein kinase C, beta 1	0.16076	1.92675
NA	NA	0.169368	1.92644
MGC10946	NA	5.417	1.92597
FHAD1	forkhead-associated (FHA) phosphopeptide binding domain 1	1.01122	1.92562
NCR2	natural cytotoxicity triggering receptor 2	0.235815	1.92491
FXYD4	FXYD domain containing ion transport regulator 4	0.324606	1.92484
HIC2	hypermethylated in cancer 2	3.45579	1.92456
PITPNA	phosphatidylinositol transfer protein, alpha	0.253622	1.92428
NTRK3	neurotrophic tyrosine kinase, receptor, type 3	2.70896	1.92347
LPP	LIM domain containing preferred translocation partner in lipoma	1.01932	1.92332
NCOR2	nuclear receptor co-repressor 2	0.525281	1.9232
KIAA0892	KIAA0892	0.544555	1.92316
MEG3	maternally expressed 3	0.155597	1.92302
PYGB	phosphorylase, glycogen; brain	2.56321	1.92231
3-Mar	membrane-associated ring finger (C3HC4) 3	0.205832	1.92219
HSPA12A	heat shock 70kDa protein 12A	3.00658	1.92182
TXNDC8	thioredoxin domain containing 8	4.97426	1.92171
GJC1	gap junction protein, chi 1, 31.9kDa (connexin 31.9)	0.0128689	1.9214
SOX6	SRY (sex determining region Y)-box 6	1.93624	1.92124
VIPR2	vasoactive intestinal peptide receptor 2	0.303192	1.92092
FKBP1A	FK506 binding protein 1A, 12kDa	0.391218	1.92053
KCNJ1	potassium inwardly-rectifying channel, subfamily J, member 1	3.90364	1.9205
CCKBR	cholecystokinin B receptor	1.09871	1.92038
TNK2	tyrosine kinase, non-receptor, 2	1.4005	1.91996
RRAD	Ras-related associated with diabetes	0.189197	1.91993
NA	NA	1.7477	1.91993
LOC92691	NA	0.278763	1.91992
NA	NA	3.1781	1.91976
TRIM10	tripartite motif-containing 10	1.27788	1.91881
C20orf160	chromosome 20 open reading frame 160	0.0257283	1.91878
L3MBTL	l(3)mbt-like (Drosophila)	0.738687	1.91878
LOC389247	NA	1.49078	1.91863
VAC14	Vac14 homolog (S. cerevisiae)	3.14118	1.91825
MGC27165	NA	1.83344	1.91792
GPR78	G protein-coupled receptor 78	1.21716	1.91763
NA	NA	0.457262	1.91718
NMUR2	neuromedin U receptor 2	0.309706	1.91703
SLC36A1	solute carrier family 36 (proton/amino acid symporter), member 1	0.424741	1.91691
LOC401721	NA	0.919334	1.91669
LOC440691	NA	4.33143	1.91647
PRAC2	NA	2.08342	1.91647
FLJ43374	NA	0.406299	1.91617
DUSP1	dual specificity phosphatase 1	0.248431	1.91537
CX36	NA	1.4502	1.91486
AGXT	alanine-glyoxylate aminotransferase (oxalosis I; hyperoxaluria I; glycolicaciduria; serine-pyruvate aminotransferase)	1.25187	1.91457
MGC13034	NA	1.01957	1.91428
BCL2L14	BCL2-like 14 (apoptosis facilitator)	2.74287	1.91377
CLCN4	chloride channel 4	4.18528	1.91374
LOC196463	NA	0.313452	1.91342
DLX1	distal-less homeo box 1	1.41471	1.91339
SLC4A8	solute carrier family 4, sodium bicarbonate cotransporter, member 8	0.423019	1.91335
KCTD17	potassium channel tetramerisation domain containing 17	1.59827	1.91316
NA	NA	0.409023	1.91231
RBBP9	retinoblastoma binding protein 9	0.810423	1.9122
FLJ32252	NA	0.864502	1.91202
KCNQ1OT1	KCNQ1 overlapping transcript 1	2.05358	1.91195
GSTA3	glutathione S-transferase A3	1.27289	1.91166
SLC6A17	solute carrier family 6, member 17	1.63093	1.91156
C19orf23	chromosome 19 open reading frame 23	3.27942	1.91136
SOX21	SRY (sex determining region Y)-box 21	1.74954	1.90972
ROPN1L	ropporin 1-like	1.91592	1.90913
LOC401551	NA	0.421259	1.90913
KIAA0953	KIAA0953	0.503289	1.90905
AHRR	aryl-hydrocarbon receptor repressor	4.35843	1.90902
HNF4A	hepatocyte nuclear factor 4, alpha	0.406173	1.90855
ZNF91	zinc finger protein 91 (HPF7, HTF10)	0.106125	1.90848
SPAG11	sperm associated antigen 11	2.01025	1.90835
AXUD1	AXIN1 up-regulated 1	0.193203	1.90824
NA	NA	4.43777	1.90809
CA9	carbonic anhydrase IX	1.90459	1.90809
FLJ40083	NA	0.501318	1.90761
NA	NA	0.946033	1.90754
LECT2	leukocyte cell-derived chemotaxin 2	2.67641	1.90746
BAT2D1	BAT2 domain containing 1	3.41549	1.90633
NA	NA	0.175164	1.9063
NA	NA	1.26637	1.90598
KIAA0748	NA	3.43337	1.90576
DCHS1	dachsous 1 (Drosophila)	3.60781	1.90575
ADORA2A	adenosine A2a receptor	0.370878	1.905
NA	NA	0.194916	1.90411
LOC441119	NA	2.37236	1.90384
NA	NA	2.33357	1.90282
GNB3	guanine nucleotide binding protein (G protein), beta polypeptide 3	1.48408	1.90277
NA	NA	0.622891	1.90277
SSX2IP	synovial sarcoma, X breakpoint 2 interacting protein	0.0790149	1.90249
SLC22A14	solute carrier family 22 (organic cation transporter), member 14	1.08624	1.90244
GALNT8	UDP-N-acetyl-alpha-D-galactosamine:polypeptide N-acetylgalactosaminyltransferase 8 (GalNAc-T8)	0.737976	1.90241
NA	NA	1.83834	1.90202
TBR1	T-box, brain, 1	1.17958	1.90151
TRPM3	transient receptor potential cation channel, subfamily M, member 3	1.13348	1.90131
GDEP	NA	1.64968	1.90104
NA	NA	1.74063	1.90094
ITSN1	intersectin 1 (SH3 domain protein)	1.74338	1.90045
GPBAR1	G protein-coupled bile acid receptor 1	2.08313	1.90041
IL2RA	interleukin 2 receptor, alpha	4.03579	1.90037
TPM4	tropomyosin 4	4.20621	1.90029
RBP4	retinol binding protein 4, plasma	1.87428	1.89969
AMN	amnionless homolog (mouse)	0.7646	1.89964
FLJ16124	NA	0.812039	1.8987
FLJ33297	NA	0.46534	1.89861
LOC257407	NA	1.3865	1.89844
NA	NA	1.6078	1.89833
SPANXA1	sperm protein associated with the nucleus, X-linked, family member A1	0.0470251	1.89826
NA	NA	1.24693	1.89801
LOC440110	NA	0.53934	1.898
MGC3040	NA	0.228956	1.89777
FLJ21408	NA	0.0963343	1.89772
HPYR1	Helicobacter pylori responsive 1	0.740364	1.89724
CYP2D6	cytochrome P450, family 2, subfamily D, polypeptide 6	2.95074	1.89694
DKFZp564H213	NA	1.84952	1.89674
TFB2M	transcription factor B2, mitochondrial	0.347919	1.89653
RLTPR	NA	1.15963	1.89625
F7	coagulation factor VII (serum prothrombin conversion accelerator)	1.00506	1.89595
LOC442658	NA	1.39569	1.89549
NA	NA	0.543087	1.89526
JMJD4	jumonji domain containing 4	0.847052	1.89511
MFNG	manic fringe homolog (Drosophila)	1.38382	1.89507
LOC400581	NA	0.389299	1.89458
ALG2	asparagine-linked glycosylation 2 homolog (yeast, alpha-1,3-mannosyltransferase)	0.0559533	1.8945
CANP	NA	0.234267	1.89433
LOC284244	NA	0.732816	1.89432
NR6A1	nuclear receptor subfamily 6, group A, member 1	1.34524	1.89416
MLLT6	myeloid/lymphoid or mixed-lineage leukemia (trithorax homolog, Drosophila); translocated to, 6	1.27957	1.89372
NA	NA	0.470395	1.89367
KCNH7	potassium voltage-gated channel, subfamily H (eag-related), member 7	1.31579	1.89266
HTR3A	5-hydroxytryptamine (serotonin) receptor 3A	1.38456	1.89257
NA	NA	1.63854	1.89242
FLJ20449	NA	0.284352	1.89124
HIST1H2BL	histone 1, H2bl	3.32849	1.89035
KIAA1683	KIAA1683	0.438621	1.89025
CDH22	cadherin-like 22	0.0886285	1.89018
PLA2G2D	phospholipase A2, group IID	1.85904	1.88994
SLC24A4	solute carrier family 24 (sodium/potassium/calcium exchanger), member 4	1.2696	1.88955
F12	coagulation factor XII (Hageman factor)	1.51893	1.88939
LYPD4	LY6/PLAUR domain containing 4	1.99021	1.88935
AHNAK	AHNAK nucleoprotein (desmoyokin)	1.13381	1.8891
PDCD7	programmed cell death 7	0.379619	1.88909
CLONE795723	NA	1.04401	1.88855
ZNF447	zinc finger protein 447	0.210893	1.88853
PDHA2	pyruvate dehydrogenase (lipoamide) alpha 2	1.55895	1.88849
NA	NA	0.436676	1.88845
VMD2	vitelliform macular dystrophy 2 (Best disease, bestrophin)	0.0491082	1.8884
ALAS2	aminolevulinate, delta-, synthase 2 (sideroblastic/hypochromic anemia)	1.24492	1.88825
RPH3AL	rabphilin 3A-like (without C2 domains)	1.96785	1.88815
HFE	hemochromatosis	3.49999	1.88811
REPS2	RALBP1 associated Eps domain containing 2	1.88611	1.88793
LOC442499	NA	3.23268	1.88786
VMD2	vitelliform macular dystrophy 2 (Best disease, bestrophin)	3.58761	1.88767
HSDL2	hydroxysteroid dehydrogenase like 2	0.476603	1.88701
SP3	Sp3 transcription factor	1.55846	1.88674
NA	NA	0.768994	1.88662
MYL5	myosin, light polypeptide 5, regulatory	1.46658	1.88634
USH3A	Usher syndrome 3A	0.162357	1.88577
NA	NA	2.64127	1.88538
NA	NA	2.75386	1.88528
NA	NA	0.671584	1.88426
L3MBTL	l(3)mbt-like (Drosophila)	0.741471	1.8841
TUSC4	tumor suppressor candidate 4	0.553125	1.88372
C20orf65	chromosome 20 open reading frame 65	0.333724	1.88351
SYNGR4	synaptogyrin 4	2.72896	1.88307
ASB10	ankyrin repeat and SOCS box-containing 10	1.85557	1.88298
NA	NA	1.81766	1.88289
DEAF1	deformed epidermal autoregulatory factor 1 (Drosophila)	1.41279	1.88277
NA	NA	1.24077	1.88266
PMCHL1	NA	1.29028	1.88204
MARVELD2	MARVEL domain containing 2	2.03759	1.8818
NLGN2	neuroligin 2	1.83741	1.88149
MAGEA5	melanoma antigen family A, 5	0.429965	1.88143
PKD1L2	polycystic kidney disease 1-like 2	1.61385	1.88142
VWCD1	von Willebrand factor type A and cache domain containing 1	2.46783	1.88141
LOC387593	NA	0.948982	1.88137
DERPC	NA	2.29851	1.88132
SPACA4	sperm acrosome associated 4	0.539177	1.88118
CDAN1	congenital dyserythropoietic anemia, type I	0.243172	1.88083
HTR1B	5-hydroxytryptamine (serotonin) receptor 1B	2.71248	1.88081
KIAA1394	NA	3.37101	1.88078
B3GNT3	UDP-GlcNAc:betaGal beta-1,3-N-acetylglucosaminyltransferase 3	0.771742	1.87964
OR5E1P	olfactory receptor, family 5, subfamily E, member 1 pseudogene	2.984	1.87949
LOC440996	NA	2.04812	1.87942
NA	NA	2.10476	1.87935
IQWD1	IQ motif and WD repeats 1	0.635345	1.8791
CD80	CD80 antigen (CD28 antigen ligand 1, B7-1 antigen)	2.90115	1.87889	?
GLUD2	glutamate dehydrogenase 2	0.761988	1.87888
KIAA0317	KIAA0317	2.11039	1.87851
GPLD1	glycosylphosphatidylinositol specific phospholipase D1	1.19069	1.87848
MGC44505	NA	4.75673	1.87821
NEUROD4	neurogenic differentiation 4	3.26426	1.87801
KIAA1530	NA	0.433063	1.8778
NUDT4	nudix (nucleoside diphosphate linked moiety X)-type motif 4	0.1312	1.87744
PRO0149	NA	2.40346	1.87705
C18orf1	chromosome 18 open reading frame 1	1.26041	1.87667
ADAMTS12	ADAM metallopeptidase with thrombospondin type 1 motif, 12	0.711973	1.87666
NA	NA	0.678752	1.87636
SERPINB4	serpin peptidase inhibitor, clade B (ovalbumin), member 4	1.68273	1.87635
PITPNM2	phosphatidylinositol transfer protein, membrane-associated 2	2.46751	1.87603
LOC130951	NA	2.7257	1.87577
FLJ40288	NA	0.0557429	1.87573
NA	NA	0.213422	1.87562
PTPRJ	protein tyrosine phosphatase, receptor type, J	1.7484	1.87523
MRPS27	mitochondrial ribosomal protein S27	1.03918	1.87502
KIAA1713	KIAA1713	3.39315	1.87443
LOC441033	NA	0.440772	1.87438
BCL2L1	BCL2-like 1	0.802687	1.87406
NA	NA	1.61084	1.87403
KRTAP4-9	keratin associated protein 4-9	0.351976	1.87401
PAX5	paired box gene 5 (B-cell lineage specific activator)	0.0675057	1.87332
IQGAP1	IQ motif containing GTPase activating protein 1	0.27397	1.87228
NA	NA	2.7768	1.87224
RCL1	RNA terminal phosphate cyclase-like 1	2.37553	1.872
AQP8	aquaporin 8	0.114848	1.8719
CLDN18	claudin 18	1.58165	1.87128
NA	NA	5.06733	1.87125
USH1C	Usher syndrome 1C (autosomal recessive, severe)	0.0373838	1.8706
FLJ22374	NA	0.409981	1.87004
NA	NA	2.92423	1.86995
THAP7	THAP domain containing 7	2.36513	1.86886
TM6SF2	transmembrane 6 superfamily member 2	1.46609	1.8688
ARHGAP6	Rho GTPase activating protein 6	0.918858	1.86873
HCFC1	host cell factor C1 (VP16-accessory protein)	0.964817	1.86831
ARSF	arylsulfatase F	1.28922	1.86764
GNRH2	gonadotropin-releasing hormone 2	0.785339	1.86746
ATBF1	AT-binding transcription factor 1	1.5488	1.86728
BCL6B	B-cell CLL/lymphoma 6, member B (zinc finger protein)	2.40581	1.86622
HTLF	human T-cell leukemia virus enhancer factor	1.56071	1.86616
PSG9	pregnancy specific beta-1-glycoprotein 9	0.307413	1.86601
XYLB	xylulokinase homolog (H. influenzae)	0.311205	1.86597
MPO	myeloperoxidase	5.23358	1.8658
TGM2	transglutaminase 2 (C polypeptide, protein-glutamine-gamma-glutamyltransferase)	2.11482	1.86548
FLJ11850	NA	0.287023	1.86547
ST6GALNAC1	ST6 (alpha-N-acetyl-neuraminyl-2,3-beta-galactosyl-1,3)-N-acetylgalactosaminide alpha-2,6-sialyltransferase 1	2.55538	1.86543
MEGF11	NA	1.91309	1.86501
DKFZp761P0212	NA	0.221988	1.86496
FLJ90834	NA	1.71372	1.86483
NA	NA	1.97914	1.86465
AMACR	alpha-methylacyl-CoA racemase	0.390661	1.86392
DISC1	disrupted in schizophrenia 1	1.77322	1.8639
NA	NA	1.87786	1.86382
ARHGEF12	Rho guanine nucleotide exchange factor (GEF) 12	2.03421	1.86364
NA	NA	2.03669	1.86347
RUNX1	runt-related transcription factor 1 (acute myeloid leukemia 1; aml1 oncogene)	1.42376	1.8627
NA	NA	3.55314	1.86266
LOC442575	NA	1.09967	1.86239
MGC24039	NA	1.42878	1.86181
MTNR1B	melatonin receptor 1B	2.13117	1.86177
LOC134541	NA	0.148573	1.8613
AHSG	alpha-2-HS-glycoprotein	1.68867	1.86086
TNFRSF19	tumor necrosis factor receptor superfamily, member 19	0.167795	1.86072
FLJ90680	NA	3.5922	1.86071
REG4	regenerating islet-derived family, member 4	5.10985	1.86071
HIST1H3J	histone 1, H3j	0.784797	1.86063
LOC285778	NA	0.1058	1.86013
PSG6	pregnancy specific beta-1-glycoprotein 6	0.613426	1.86003
FGA	fibrinogen alpha chain	2.46199	1.85989
POU6F2	POU domain, class 6, transcription factor 2	0.530678	1.85981
TIP39	NA	0.874752	1.85969
SLC10A1	solute carrier family 10 (sodium/bile acid cotransporter family), member 1	3.48971	1.85897
ALS2CR11	amyotrophic lateral sclerosis 2 (juvenile) chromosome region, candidate 11	2.22903	1.85886
DRD2	dopamine receptor D2	4.68258	1.85814
DXS9879E	NA	0.549583	1.8578
PLCXD2	phosphatidylinositol-specific phospholipase C, X domain containing 2	2.63708	1.85761
MGC5509	NA	1.66605	1.85758
SRD5A2L	NA	2.50407	1.85742
NA	NA	0.112341	1.8573
FLJ36779	NA	0.807282	1.85708
RASAL1	RAS protein activator like 1 (GAP1 like)	0.0438597	1.85705
SLC18A3	solute carrier family 18 (vesicular acetylcholine), member 3	1.70106	1.85702
LOC440552	NA	2.57397	1.85701
RFPL3	ret finger protein-like 3	1.13696	1.85681
LRRC48	leucine rich repeat containing 48	0.607842	1.85665
NA	NA	3.74404	1.85575
TNRC9	trinucleotide repeat containing 9	1.06903	1.85498
HHCM	NA	2.20677	1.85483
MTA1	metastasis associated 1	0.951447	1.8547
C21orf90	chromosome 21 open reading frame 90	1.73948	1.85461
NA	NA	1.9082	1.85456
BLOC1S3	biogenesis of lysosome-related organelles complex-1, subunit 3	1.52128	1.85449
DNCH1	dynein, cytoplasmic, heavy polypeptide 1	2.65811	1.85423
GJB4	gap junction protein, beta 4 (connexin 30.3)	2.22355	1.85423
ABCC13	ATP-binding cassette, sub-family C (CFTR/MRP), member 13	0.783949	1.85328
C20orf166	chromosome 20 open reading frame 166	1.89198	1.85305
NA	NA	2.176	1.85302
PRO1621	NA	1.17959	1.85297
OR4D1	olfactory receptor, family 4, subfamily D, member 1	0.0133197	1.85268
SUSD3	sushi domain containing 3	0.279539	1.85243
NA	NA	2.28535	1.85239
NA	NA	2.03635	1.85164
PLA2G12B	phospholipase A2, group XIIB	1.04615	1.85146
ZNF518	zinc finger protein 518	0.137592	1.85132
EP400	E1A binding protein p400	4.02567	1.85069
NA	NA	0.441906	1.85035
NA	NA	1.44796	1.84982
ASGR2	asialoglycoprotein receptor 2	3.13264	1.84972
NA	NA	1.74659	1.84963
CAPN14	calpain 14	2.43978	1.84946
TTLL11	tubulin tyrosine ligase-like family, member 11	1.56331	1.84929
FGF23	fibroblast growth factor 23	3.93445	1.84908
CIITA	class II, major histocompatibility complex, transactivator	2.3005	1.84895
NA	NA	1.35063	1.84874
LOC400842	NA	1.93448	1.84872
NRL	neural retina leucine zipper	1.36327	1.84852
NA	NA	1.3482	1.84829
MGC20235	NA	0.576687	1.84801
NA	NA	0.100439	1.84792
CD84	CD84 antigen (leukocyte antigen)	0.738927	1.84771
NA	NA	0.349032	1.84708
CD84	CD84 antigen (leukocyte antigen)	2.12836	1.84668
DKFZp761I2123	NA	0.470078	1.84656
NA	NA	3.73801	1.84643
NA	NA	0.576194	1.84558
NA	NA	5.02367	1.84532
LOC152586	NA	0.675817	1.84449
LOC283501	NA	5.07627	1.84438
KCNK10	potassium channel, subfamily K, member 10	0.394041	1.84436
LCN6	lipocalin 6	0.0606032	1.84425
ST6GALNAC4	ST6 (alpha-N-acetyl-neuraminyl-2,3-beta-galactosyl-1,3)-N-acetylgalactosaminide alpha-2,6-sialyltransferase 4	0.546258	1.84404
HLRC1	HEAT-like (PBS lyase) repeat containing 1	0.17703	1.84358
NA	NA	0.185455	1.84341
NLGN4X	neuroligin 4, X-linked	0.185183	1.84338
MTSS1	metastasis suppressor 1	5.10232	1.84308
RARB	retinoic acid receptor, beta	3.37477	1.84288
NA	NA	3.25373	1.84285
DRF1	NA	1.41562	1.84235
STXBP5L	syntaxin binding protein 5-like	1.7542	1.84225
NA	NA	0.030814	1.84214
CLDN18	claudin 18	1.51977	1.84191
CAND2	cullin-associated and neddylation-dissociated 2 (putative)	1.61329	1.84161
NA	NA	3.16031	1.84107
VRK3	vaccinia related kinase 3	1.39642	1.84098
NA	NA	1.38938	1.84063
MGC21644	NA	1.18384	1.84056
MGC13005	NA	1.55094	1.83996
LOC149086	NA	1.02676	1.83919
KIAA0574	NA	1.01581	1.8391
GUCA1C	guanylate cyclase activator 1C	0.531286	1.83906
SIGLEC6	sialic acid binding Ig-like lectin 6	3.37809	1.83883
OSGEP	O-sialoglycoprotein endopeptidase	1.00532	1.83844
C9orf117	chromosome 9 open reading frame 117	4.83875	1.83829
PRODH2	proline dehydrogenase (oxidase) 2	1.69917	1.83777
NA	NA	1.25893	1.83704
NA	NA	0.557116	1.83678
LOC389490	NA	2.19867	1.83674
HS3ST4	heparan sulfate (glucosamine) 3-O-sulfotransferase 4	0.963215	1.83673
C18orf51	chromosome 18 open reading frame 51	0.152165	1.83649
FBXO31	F-box protein 31	3.28525	1.83638
NA	NA	4.65338	1.83636
ADAMTS9	ADAM metallopeptidase with thrombospondin type 1 motif, 9	2.59119	1.83608
C14orf2	chromosome 14 open reading frame 2	2.88623	1.83606
ZBED2	zinc finger, BED-type containing 2	0.905509	1.83602
PCDH21	protocadherin 21	3.68366	1.83587
OTP	orthopedia homolog (Drosophila)	0.497887	1.83566
CDKN2D	cyclin-dependent kinase inhibitor 2D (p19, inhibits CDK4)	2.46847	1.83544
EYA4	eyes absent homolog 4 (Drosophila)	0.376851	1.83512
LOC400602	NA	2.64823	1.83431
PADI1	peptidyl arginine deiminase, type I	1.23212	1.8338
GAST	gastrin	0.968915	1.83377
ACHE	acetylcholinesterase (YT blood group)	1.86973	1.83363
AXIN2	axin 2 (conductin, axil)	0.0576433	1.83344
KCNK9	potassium channel, subfamily K, member 9	0.709481	1.83342
NA	NA	0.067629	1.83323
TUB	tubby homolog (mouse)	1.8932	1.8329
SSU72	Ssu72 RNA polymerase II CTD phosphatase homolog (yeast)	0.19119	1.83254
EFNB3	ephrin-B3	1.75166	1.83249
CEECAM1	cerebral endothelial cell adhesion molecule 1	2.04964	1.83197
NA	NA	0.43268	1.83164
C8B	complement component 8, beta polypeptide	1.74032	1.8316
NA	NA	0.0743721	1.83152
KCNS2	potassium voltage-gated channel, delayed-rectifier, subfamily S, member 2	1.3767	1.83129
DMTF1	cyclin D binding myb-like transcription factor 1	2.66795	1.83129
ACCN4	amiloride-sensitive cation channel 4, pituitary	0.00145	1.83107
AFG3L1	AFG3 ATPase family gene 3-like 1 (yeast)	2.42052	1.83076
HRIHFB2122	NA	0.670131	1.83062
PDE3A	phosphodiesterase 3A, cGMP-inhibited	1.61458	1.83061
FAM76A	family with sequence similarity 76, member A	0.61743	1.8304
LRRC36	leucine rich repeat containing 36	0.638492	1.8294
NA	NA	1.46343	1.82874
BCAN	brevican	2.20216	1.82862
TADA2L	transcriptional adaptor 2 (ADA2 homolog, yeast)-like	0.760116	1.8282
ASPH	aspartate beta-hydroxylase	2.04306	1.82798
SSX3	synovial sarcoma, X breakpoint 3	0.453284	1.82798
RP11-19J3.3	NA	0.729789	1.82771
NA	NA	1.41587	1.82765
NA	NA	2.62776	1.82749
NA	NA	0.141629	1.82746
LRRC43	leucine rich repeat containing 43	2.91754	1.82707
CXXC4	CXXC finger 4	0.0588243	1.82675
GRIN1	glutamate receptor, ionotropic, N-methyl D-aspartate 1	0.830503	1.82651
RLBP1	retinaldehyde binding protein 1	4.16517	1.82603
HOXB1	homeo box B1	1.17341	1.82585
NA	NA	5.16676	1.82542
MYOZ3	myozenin 3	3.85941	1.82532
ZNF653	zinc finger protein 653	0.846001	1.82503
GFER	growth factor, augmenter of liver regeneration (ERV1 homolog, S. cerevisiae)	1.14351	1.82493
BACE2	beta-site APP-cleaving enzyme 2	0.223326	1.82486
FLJ25976	NA	2.52512	1.82469
TTTY11	testis-specific transcript, Y-linked 11	1.53622	1.82467
PARD6G	par-6 partitioning defective 6 homolog gamma (C. elegans)	1.45519	1.82438
SLC26A8	solute carrier family 26, member 8	0.840365	1.82349
BMP1	bone morphogenetic protein 1	0.200271	1.82341
BPIL3	bactericidal/permeability-increasing protein-like 3	1.53233	1.82336
ZBTB11	zinc finger and BTB domain containing 11	2.49855	1.82309
YOD1	YOD1 OTU deubiquinating enzyme 1 homolog ( yeast)	1.97803	1.8227
HTR4	5-hydroxytryptamine (serotonin) receptor 4	1.22859	1.82268
NA	NA	1.57331	1.82241
COL2A1	collagen, type II, alpha 1 (primary osteoarthritis, spondyloepiphyseal dysplasia, congenital)	1.95981	1.8223
MT4	metallothionein IV	0.124519	1.82217
NA	NA	1.03416	1.82216
SLC39A5	solute carrier family 39 (metal ion transporter), member 5	1.63694	1.82202
FLJ35220	NA	1.24913	1.82143
SPFH2	SPFH domain family, member 2	0.144852	1.82105
ICOSLG	inducible T-cell co-stimulator ligand	0.474399	1.82062
ZFP91	zinc finger protein 91 homolog (mouse)	1.69831	1.82049
APOB	apolipoprotein B (including Ag(x) antigen)	1.21292	1.8201
PTPRN	protein tyrosine phosphatase, receptor type, N	2.26624	1.81969
KRT1	keratin 1 (epidermolytic hyperkeratosis)	0.468556	1.8189
SLC9A2	solute carrier family 9 (sodium/hydrogen exchanger), member 2	1.73259	1.81886
NA	NA	3.12988	1.81874
MYT1	myelin transcription factor 1	3.2881	1.81871
TCF21	transcription factor 21	6.22683	1.81854
NA	NA	1.60665	1.81849
ALS2CR7	amyotrophic lateral sclerosis 2 (juvenile) chromosome region, candidate 7	1.36174	1.81844
DNAH9	dynein, axonemal, heavy polypeptide 9	1.25716	1.81813
C11orf21	chromosome 11 open reading frame 21	1.38652	1.81812
DGCR13	DiGeorge syndrome critical region gene 13	0.44936	1.81788
HOXC8	homeo box C8	0.697689	1.81665
HCFC1	host cell factor C1 (VP16-accessory protein)	2.73214	1.81654
LOC91316	NA	0.16301	1.81632
MGAT3	mannosyl (beta-1,4-)-glycoprotein beta-1,4-N-acetylglucosaminyltransferase	0.73785	1.81567
NA	NA	0.20235	1.81566
PKP1	plakophilin 1 (ectodermal dysplasia/skin fragility syndrome)	1.99416	1.81546
ANPEP	alanyl (membrane) aminopeptidase (aminopeptidase N, aminopeptidase M, microsomal aminopeptidase, CD13, p150)	1.25666	1.81512
HOXB4	homeo box B4	1.78886	1.81511
FLJ25778	NA	0.203649	1.81499
NA	NA	1.45961	1.81498
LOC133874	NA	0.507272	1.81453
CNDP1	carnosine dipeptidase 1 (metallopeptidase M20 family)	1.76006	1.81447
CHRNA6	cholinergic receptor, nicotinic, alpha polypeptide 6	1.44431	1.81432	muscle
AMN	amnionless homolog (mouse)	0.884496	1.81412
KIAA1193	KIAA1193	0.109272	1.81366
GABRB1	gamma-aminobutyric acid (GABA) A receptor, beta 1	2.22085	1.81308
LOC387753	NA	1.7862	1.81239
GPR4	G protein-coupled receptor 4	1.38496	1.81227
GRID1	glutamate receptor, ionotropic, delta 1	2.63353	1.81187
NA	NA	2.42393	1.81174
CYP26B1	cytochrome P450, family 26, subfamily B, polypeptide 1	0.208124	1.81146
DNCL2A	dynein, cytoplasmic, light polypeptide 2A	0.133662	1.81128
NA	NA	0.732789	1.81122
CNGA3	cyclic nucleotide gated channel alpha 3	0.071511	1.81122
SSTR2	somatostatin receptor 2	2.67878	1.81051
MED12	mediator of RNA polymerase II transcription, subunit 12 homolog (yeast)	0.676718	1.80996
MAPK12	mitogen-activated protein kinase 12	3.2111	1.80989
ATP6V1F	ATPase, H+ transporting, lysosomal 14kDa, V1 subunit F	4.346	1.80967
LDB2	LIM domain binding 2	2.25616	1.8096
NA	NA	3.25251	1.80895
NDUFV1	NADH dehydrogenase (ubiquinone) flavoprotein 1, 51kDa	2.52243	1.80882
LOXL2	lysyl oxidase-like 2	1.82722	1.80867
HAO2	hydroxyacid oxidase 2 (long chain)	0.0641094	1.80812
NA	NA	2.29098	1.80785
SMAD9	SMAD, mothers against DPP homolog 9 (Drosophila)	3.18021	1.8078
NA	NA	0.986223	1.80714
TM4SF4	transmembrane 4 L six family member 4	1.00648	1.80705
COL22A1	collagen, type XXII, alpha 1	1.373	1.80699
NA	NA	2.3628	1.80687
MGC42951	NA	2.48213	1.80681
NA	NA	2.64428	1.80656
NA	NA	1.63556	1.80625
DSCR10	Down syndrome critical region gene 10	1.05818	1.8056
SLC12A5	solute carrier family 12, (potassium-chloride transporter) member 5	0.380612	1.80533
TTBK1	tau tubulin kinase 1	1.72574	1.80521
NUDT3	nudix (nucleoside diphosphate linked moiety X)-type motif 3	2.43259	1.8045
OR8B8	olfactory receptor, family 8, subfamily B, member 8	1.02066	1.80433
SP8	Sp8 transcription factor	1.20294	1.80406
SART3	squamous cell carcinoma antigen recognised by T cells 3	0.46332	1.80375
CYP19A1	cytochrome P450, family 19, subfamily A, polypeptide 1	4.81101	1.80351
PCDHGA9	protocadherin gamma subfamily A, 9	0.153494	1.80332
LOC148696	NA	3.69873	1.80295
TDRD1	tudor domain containing 1	1.22759	1.8029
LOC400548	NA	2.21512	1.80274
TAS2R1	taste receptor, type 2, member 1	1.48598	1.80253
NA	NA	0.0968229	1.80252
LHFPL5	lipoma HMGIC fusion partner-like 5	3.17178	1.80251
NA	NA	0.62003	1.80226
MC2R	melanocortin 2 receptor (adrenocorticotropic hormone)	0.77535	1.80194
CRIM2	cysteine rich BMP regulator 2 (chordin-like)	0.59302	1.80177
NA	NA	1.15112	1.80156
ZNF169	zinc finger protein 169	0.20165	1.80151
TBL1X	transducin (beta)-like 1X-linked	1.65604	1.80127
INADL	InaD-like (Drosophila)	1.27993	1.80116
SLC35D1	solute carrier family 35 (UDP-glucuronic acid/UDP-N-acetylgalactosamine dual transporter), member D1	1.90275	1.8009
C20orf39	chromosome 20 open reading frame 39	2.59144	1.80075
ADCY5	adenylate cyclase 5	1.29578	1.8007
FMNL2	formin-like 2	2.25997	1.80062
B4GALT6	UDP-Gal:betaGlcNAc beta 1,4- galactosyltransferase, polypeptide 6	0.0972522	1.79997
KIR3DL1	killer cell immunoglobulin-like receptor, three domains, long cytoplasmic tail, 1	1.93772	1.79989
NA	NA	1.4209	1.79984
KIR2DL4	killer cell immunoglobulin-like receptor, two domains, long cytoplasmic tail, 4	0.974592	1.7993
NA	NA	1.28771	1.79929
SCTR	secretin receptor	2.02284	1.79911
NA	NA	4.81974	1.79899
Pfs2	NA	2.88374	1.79881
NA	NA	0.606007	1.7988
FGF22	fibroblast growth factor 22	2.61331	1.79833
NCKIPSD	NCK interacting protein with SH3 domain	2.827	1.79816
MS4A5	membrane-spanning 4-domains, subfamily A, member 5	3.24734	1.79751
NFYC	nuclear transcription factor Y, gamma	0.489809	1.79726
SH3GLP2	SH3-domain GRB2-like pseudogene 2	1.66708	1.79593
FLJ13710	NA	1.63692	1.79573
SMTN	smoothelin	3.54243	1.79569
PB1	NA	0.515933	1.79529
OVGP1	oviductal glycoprotein 1, 120kDa (mucin 9, oviductin)	0.156176	1.79507
SPATA11	spermatogenesis associated 11	3.82337	1.79468
RAI1	retinoic acid induced 1	1.70467	1.79423
NID1	nidogen 1	1.11443	1.79406
KBTBD5	kelch repeat and BTB (POZ) domain containing 5	1.24579	1.79395
NA	NA	1.77057	1.7938
LOC389105	NA	0.15929	1.79331
DSCR8	Down syndrome critical region gene 8	1.00643	1.79254
LRRC43	leucine rich repeat containing 43	2.39821	1.79205
ALG14	asparagine-linked glycosylation 14 homolog (yeast)	2.95372	1.7917
LRRC4	leucine rich repeat containing 4	3.2193	1.79168
PTK2	PTK2 protein tyrosine kinase 2	0.171711	1.79161
LOC388129	NA	0.794038	1.79138
KDELR3	KDEL (Lys-Asp-Glu-Leu) endoplasmic reticulum protein retention receptor 3	2.17947	1.79108
FLJ31951	NA	2.29192	1.79096
CD300LF	CD300 antigen like family member F	1.52978	1.79086
TRIM36	tripartite motif-containing 36	2.22306	1.79056
TCF3	transcription factor 3 (E2A immunoglobulin enhancer binding factors E12/E47)	1.99953	1.79045
ASB10	ankyrin repeat and SOCS box-containing 10	2.14163	1.79035
FLJ25410	NA	2.38683	1.79007
CHRD	chordin	1.40428	1.79005
ERICH1	glutamate-rich 1	2.4195	1.78974
NA	NA	0.0929439	1.7895
C7orf28A	chromosome 7 open reading frame 28A	1.81033	1.78938
NA	NA	0.0469568	1.78911
TEX101	testis expressed sequence 101	1.41331	1.789
NA	NA	2.45758	1.78863
MGC17839	NA	0.329614	1.78858
NA	NA	0.957369	1.78838
KIR2DL3	killer cell immunoglobulin-like receptor, two domains, long cytoplasmic tail, 3	0.284853	1.78832
IMPDH2	IMP (inosine monophosphate) dehydrogenase 2	1.40438	1.78829
PCSK6	proprotein convertase subtilisin/kexin type 6	1.35105	1.78801
LOC441126	NA	3.14298	1.78764
ANP32B	acidic (leucine-rich) nuclear phosphoprotein 32 family, member B	1.02589	1.78756
NXF2	nuclear RNA export factor 2	3.45537	1.78732
CDRT1	CMT1A duplicated region transcript 1	3.34862	1.78725
LIPF	lipase, gastric	0.666951	1.78719
C6orf142	chromosome 6 open reading frame 142	3.366	1.78708
EMILIN2	elastin microfibril interfacer 2	4.47579	1.78693
LOC149069	NA	0.16025	1.78676
IL1RN	interleukin 1 receptor antagonist	1.66484	1.78668
PRAP1	proline-rich acidic protein 1	2.89248	1.78668
SLC2A5	solute carrier family 2 (facilitated glucose/fructose transporter), member 5	1.15659	1.78642
LOC400752	NA	0.919063	1.78572
PRKCBP1	protein kinase C binding protein 1	2.97978	1.78481
NA	NA	1.66342	1.78448
NA	NA	0.969888	1.78419
TMEM16D	transmembrane protein 16D	1.11699	1.78392
LPO	lactoperoxidase	2.07358	1.78376
C1orf127	chromosome 1 open reading frame 127	0.257902	1.78375
NA	NA	1.82745	1.78343
RAFTLIN	NA	0.633894	1.78328
ALDOB	aldolase B, fructose-bisphosphate	2.27038	1.78319
LOC339166	NA	0.659582	1.78286
PPP2R2C	protein phosphatase 2 (formerly 2A), regulatory subunit B (PR 52), gamma isoform	0.791583	1.7827
NA	NA	0.268101	1.78223
NPY6R	neuropeptide Y receptor Y6 (pseudogene)	0.34366	1.7821
HGF	hepatocyte growth factor (hepapoietin A; scatter factor)	0.476684	1.78178
NA	NA	1.13453	1.7813
EIF2AK3	eukaryotic translation initiation factor 2-alpha kinase 3	0.0863883	1.78124
NA	NA	1.36462	1.78121
NA	NA	0.246182	1.78121
CHRM5	cholinergic receptor, muscarinic 5	2.48824	1.78115
NA	NA	0.90334	1.78047
MUC13	mucin 13, epithelial transmembrane	1.99493	1.78028
DDI2	NA	0.166346	1.78025
NA	NA	1.69258	1.77934
NA	NA	0.113898	1.77905
NA	NA	2.11175	1.77896
KIAA1935	NA	1.52759	1.77894
PVR	poliovirus receptor	2.02847	1.77893
GPRC5C	G protein-coupled receptor, family C, group 5, member C	0.713134	1.77883
RGAG1	retrotransposon gag domain containing 1	3.25099	1.77882
MAP3K15	mitogen-activated protein kinase kinase kinase 15	1.95427	1.77844
NUDT14	nudix (nucleoside diphosphate linked moiety X)-type motif 14	1.41723	1.77824
KNS2	kinesin 2 60/70kDa	2.31419	1.77794
SPG20	spastic paraplegia 20, spartin (Troyer syndrome)	1.37792	1.77776
MTCP1	mature T-cell proliferation 1	1.64773	1.77744
KLK3	kallikrein 3, (prostate specific antigen)	1.42337	1.77683
NA	NA	1.45781	1.77668
NA	NA	2.77049	1.77657
TCL6	T-cell leukemia/lymphoma 6	1.93526	1.77649
LOC283033	NA	0.242789	1.77591
NA	NA	0.594784	1.77584
KLF3	Kruppel-like factor 3 (basic)	0.0601895	1.77577
SLC2A1	solute carrier family 2 (facilitated glucose transporter), member 1	3.31688	1.77563
LOC126520	NA	1.13152	1.77495
FAM41AY	family with sequence similarity 41, member A, Y-linked	1.83593	1.77431
NA	NA	0.0567067	1.77425
NA	NA	3.06606	1.77424
TRIM43	tripartite motif-containing 43	0.221548	1.77395
NA	NA	2.00411	1.7732
IL17RB	interleukin 17 receptor B	1.01988	1.77306
HMX1	homeo box (H6 family) 1	0.0577017	1.77261
SLC16A3	solute carrier family 16 (monocarboxylic acid transporters), member 3	2.25906	1.77251
C1orf141	chromosome 1 open reading frame 141	0.0282572	1.77217
NA	NA	0.110776	1.77213
NA	NA	0.22638	1.77213
NEUROD2	neurogenic differentiation 2	0.688249	1.77201
HMCN2	hemicentin 2	0.929123	1.77198
NA	NA	0.382285	1.77191
TOLLIP	toll interacting protein	2.37522	1.77189
NA	NA	0.355946	1.77188
MUC5AC	mucin 5, subtypes A and C, tracheobronchial/gastric	2.51973	1.77175
SLC24A3	solute carrier family 24 (sodium/potassium/calcium exchanger), member 3	0.260529	1.77101
NEUROD6	neurogenic differentiation 6	1.49082	1.77097
NA	NA	2.6735	1.77052
TRIM50A	tripartite motif-containing 50A	0.979439	1.76968
MC2R	melanocortin 2 receptor (adrenocorticotropic hormone)	0.281119	1.76954
DGCR12	DiGeorge syndrome critical region gene 12	3.03639	1.76926
LOC401630	NA	1.12506	1.76869
AACS	acetoacetyl-CoA synthetase	1.70949	1.76864
NA	NA	3.87783	1.76811
C2orf18	chromosome 2 open reading frame 18	3.74984	1.76798
DNAJB8	DnaJ (Hsp40) homolog, subfamily B, member 8	1.01609	1.76791
NA	NA	1.34603	1.76774
KIAA0318	NA	0.314878	1.76771
EYA4	eyes absent homolog 4 (Drosophila)	3.38208	1.76718
NA	NA	0.843978	1.76676
NA	NA	0.190522	1.76639
NA	NA	1.74479	1.76622
HLA-DOA	major histocompatibility complex, class II, DO alpha	0.431388	1.76593
DGCR5	DiGeorge syndrome critical region gene 5 (non-coding)	0.623988	1.76579
C2orf16	chromosome 2 open reading frame 16	1.83143	1.76579
SMYD3	SET and MYND domain containing 3	2.94539	1.76575
OR8D1	olfactory receptor, family 8, subfamily D, member 1	2.96109	1.76564
C19orf15	chromosome 19 open reading frame 15	1.0394	1.76563
NA	NA	1.40297	1.76496
LOC286178	NA	0.0713816	1.76492
E2F1	E2F transcription factor 1	0.150166	1.76469
ZBTB7A	zinc finger and BTB domain containing 7A	0.494007	1.7646
NA	NA	1.57204	1.76432
FOXN4	forkhead box N4	1.55989	1.7642
NA	NA	2.76731	1.76418
FLJ11710	NA	0.657743	1.76403
DKFZP586P0123	NA	1.30133	1.76386
CYP11B1	cytochrome P450, family 11, subfamily B, polypeptide 1	1.20461	1.76375
FUT6	fucosyltransferase 6 (alpha (1,3) fucosyltransferase)	0.394138	1.76366
LOC387905	NA	1.91096	1.76353
CARHSP1	calcium regulated heat stable protein 1, 24kDa	3.32839	1.76327
ACTL7A	actin-like 7A	3.45985	1.76318
NA	NA	1.0954	1.76291
C10orf41	chromosome 10 open reading frame 41	0.152271	1.76278
PLG	plasminogen	2.29205	1.76276
TRIM50A	tripartite motif-containing 50A	0.675445	1.76247
IL28A	interleukin 28A (interferon, lambda 2)	0.604541	1.7624
SARDH	sarcosine dehydrogenase	0.467967	1.76224
LOC340357	NA	0.956233	1.7621
STK3	serine/threonine kinase 3 (STE20 homolog, yeast)	0.499041	1.76171
FIGN	fidgetin	0.683103	1.76165
GPR62	G protein-coupled receptor 62	1.97638	1.76127
OR1Q1	olfactory receptor, family 1, subfamily Q, member 1	0.649156	1.76112
NEK6	NIMA (never in mitosis gene a)-related kinase 6	1.59947	1.76082
NA	NA	0.883363	1.76065
HSD3B2	hydroxy-delta-5-steroid dehydrogenase, 3 beta- and steroid delta-isomerase 2	1.08323	1.76064
LOC164153	NA	2.28866	1.76056
LOC440792	NA	1.7673	1.76035
OR2W3	olfactory receptor, family 2, subfamily W, member 3	1.56531	1.76009
CD84	CD84 antigen (leukocyte antigen)	0.0791762	1.75974
NA	NA	2.25044	1.75963
NA	NA	1.62416	1.75955
ARR3	arrestin 3, retinal (X-arrestin)	0.432018	1.75906
NA	NA	1.22525	1.75902
SLC35F1	solute carrier family 35, member F1	0.0143343	1.75821
DSCAM	Down syndrome cell adhesion molecule	1.03955	1.75779
EIF2AK3	eukaryotic translation initiation factor 2-alpha kinase 3	0.323392	1.7575
TCF2	transcription factor 2, hepatic; LF-B3; variant hepatic nuclear factor	0.94626	1.75728
FLJ20309	NA	1.833	1.75716
FLJ41278	NA	1.28104	1.75633
NA	NA	0.572401	1.75618
LOC339975	NA	0.0640812	1.75508
NA	NA	0.534599	1.75493
AIM1L	absent in melanoma 1-like	1.05137	1.75486
CYP3A4	cytochrome P450, family 3, subfamily A, polypeptide 4	0.466608	1.75439
LOC441776	NA	1.09807	1.754
NDUFA7	NADH dehydrogenase (ubiquinone) 1 alpha subcomplex, 7, 14.5kDa	3.58113	1.75388
LOC147343	NA	1.6516	1.75356
NA	NA	0.065626	1.75342
MYO10	myosin X	3.48567	1.75279
ASCL1	achaete-scute complex-like 1 (Drosophila)	0.862856	1.75273
C1QTNF6	C1q and tumor necrosis factor related protein 6	1.96051	1.75273
NA	NA	2.5536	1.7527
NA	NA	0.362543	1.75236
NA	NA	0.930658	1.75219
KCNC3	potassium voltage-gated channel, Shaw-related subfamily, member 3	1.26626	1.75215
MYO7A	myosin VIIA (Usher syndrome 1B (autosomal recessive, severe))	0.895729	1.75205
NA	NA	2.88957	1.75198
C21orf106	chromosome 21 open reading frame 106	2.88959	1.75183
ATP4B	ATPase, H+/K+ exchanging, beta polypeptide	1.52321	1.75074
ULBP2	UL16 binding protein 2	1.65165	1.75073
ACR	acrosin	0.623335	1.75029
NA	NA	0.424321	1.75003
ATP8A2	ATPase, aminophospholipid transporter-like, Class I, type 8A, member 2	0.817191	1.74995
MED12L	mediator of RNA polymerase II transcription, subunit 12 homolog (yeast)-like	0.180116	1.7497
VSIG1	V-set and immunoglobulin domain containing 1	0.667637	1.74921
ATP4B	ATPase, H+/K+ exchanging, beta polypeptide	0.25272	1.74894
APOBEC2	apolipoprotein B mRNA editing enzyme, catalytic polypeptide-like 2	0.295813	1.7489
LOC441458	NA	1.76073	1.74876
MRPS22	mitochondrial ribosomal protein S22	1.80901	1.7487
SLC6A12	solute carrier family 6 (neurotransmitter transporter, betaine/GABA), member 12	0.625431	1.74857
OSIL	oxidative stress induced like	1.73805	1.74839
NA	NA	0.195775	1.74831
NA	NA	1.60738	1.74815
NA	NA	0.258012	1.74785
RASGRF1	Ras protein-specific guanine nucleotide-releasing factor 1	2.35868	1.74752
SLC29A4	solute carrier family 29 (nucleoside transporters), member 4	0.0757663	1.74703
LOC151121	NA	2.33206	1.74608
RGR	retinal G protein coupled receptor	0.756717	1.74579
YSG2	Ysg2 homolog (mouse)	0.828174	1.74572
RALGPS1	Ral GEF with PH domain and SH3 binding motif 1	2.35328	1.74567
NA	NA	1.71555	1.74563
KCNA10	potassium voltage-gated channel, shaker-related subfamily, member 10	0.0792599	1.74528
FLJ16124	NA	1.34749	1.74509
TSPY1	testis specific protein, Y-linked 1	1.40802	1.74497
OR13C4	olfactory receptor, family 13, subfamily C, member 4	3.43681	1.74366
FLJ21415	NA	1.41745	1.74355
FLJ12443	NA	2.59578	1.7434
EIF2C2	eukaryotic translation initiation factor 2C, 2	0.253858	1.74333
DLEU2	deleted in lymphocytic leukemia, 2	1.44914	1.74318
MIOX	myo-inositol oxygenase	0.621822	1.7431
TRIM10	tripartite motif-containing 10	5.07685	1.74274
UEV3	NA	1.56587	1.74218
NA	NA	1.61903	1.74216
NA	NA	0.725378	1.74183
HAND2	heart and neural crest derivatives expressed 2	0.375734	1.74142
ST3GAL3	ST3 beta-galactoside alpha-2,3-sialyltransferase 3	2.56669	1.74139
C21orf69	chromosome 21 open reading frame 69	1.3266	1.74138
MTP	microsomal triglyceride transfer protein (large polypeptide, 88kDa)	0.386213	1.74023
UPK1B	uroplakin 1B	0.242043	1.73998
DDX50	DEAD (Asp-Glu-Ala-Asp) box polypeptide 50	2.30728	1.73986
NA	NA	1.63724	1.73984
AKAP5	A kinase (PRKA) anchor protein 5	0.308689	1.73963
NA	NA	0.286226	1.73931
PHLDB3	pleckstrin homology-like domain, family B, member 3	1.71851	1.73928
NA	NA	0.307621	1.73925
EFHD1	EF-hand domain family, member D1	0.557259	1.7392
NA	NA	0.281563	1.73918
TRPM3	transient receptor potential cation channel, subfamily M, member 3	4.74712	1.73911
LOC388906	NA	0.490056	1.73883
KRT2A	keratin 2A (epidermal ichthyosis bullosa of Siemens)	1.3173	1.7386
NA	NA	2.3892	1.73846
CBARA1	calcium binding atopy-related autoantigen 1	0.403099	1.73842
KIAA1166	KIAA1166	0.388769	1.73842
GORASP1	golgi reassembly stacking protein 1, 65kDa	0.270695	1.73839
FLJ39051	NA	1.5202	1.73834
MAPK10	mitogen-activated protein kinase 10	0.418587	1.73816
FYCO1	FYVE and coiled-coil domain containing 1	1.22184	1.73801
NA	NA	3.33344	1.73773
BAZ1B	bromodomain adjacent to zinc finger domain, 1B	0.611073	1.73764
APOH	apolipoprotein H (beta-2-glycoprotein I)	2.19383	1.73718
ZG16	NA	0.27408	1.73713
EPM2A	epilepsy, progressive myoclonus type 2A, Lafora disease (laforin)	0.621388	1.73674
PPA2	NA	2.02058	1.73662
NA	NA	0.39552	1.73654
NA	NA	0.50355	1.73637
NA	NA	1.77108	1.73631
SHB	Src homology 2 domain containing adaptor protein B	1.96241	1.73623
MGC34774	NA	0.225274	1.73621
CDKL1	cyclin-dependent kinase-like 1 (CDC2-related kinase)	1.26054	1.73572
RNF185	ring finger protein 185	1.55307	1.73553
LRP5	low density lipoprotein receptor-related protein 5	0.0791849	1.73551
RASAL2	RAS protein activator like 2	1.52451	1.7353
PRKCE	protein kinase C, epsilon	0.638659	1.73519
RUTBC3	RUN and TBC1 domain containing 3	0.499278	1.73514
MGC22014	NA	1.84809	1.73489
CTRB1	chymotrypsinogen B1	0.222654	1.73432
ZNF70	zinc finger protein 70 (Cos17)	1.15702	1.73405
NA	NA	3.31348	1.73397
LOC284701	NA	1.9985	1.73385
POLH	polymerase (DNA directed), eta	1.68294	1.73381
CHD9	chromodomain helicase DNA binding protein 9	0.375159	1.73356
FLJ31528	NA	0.0636177	1.73336
LOC346653	NA	2.3583	1.73328
LRRTM1	leucine rich repeat transmembrane neuronal 1	1.70898	1.73328
SLC7A2	solute carrier family 7 (cationic amino acid transporter, y+ system), member 2	2.98339	1.73267
ACRV1	acrosomal vesicle protein 1	2.76837	1.73209
LOC440569	NA	1.50666	1.73191
NA	NA	0.142213	1.73188
HCG4P6	HLA complex group 4 pseudogene 6	0.0538945	1.73176
[truncated: 736 more rows]
