# Supplementary material for: GeneChip analysis of human embryonic stem cell differentiation into hemangioblasts: an in silico dissection of mixed phenotypes
Source: Genome Biol. 2007 Nov 13;8(11):R240. doi: 10.1186/gb-2007-8-11-r240 (PMC2258184; doi:10.1186/gb-2007-8-11-r240)
Supplement: Additional data file 12 — Genes that are up-regulated in BCs when compared to leukocytes. [file gb-2007-8-11-r240-S12.xls]

## Sheet: BL (not es) leuko
Symbol	Name	PValue	B	fc
HBZ	hemoglobin, zeta	3.06759e-09	19.7886	1041.13
HBE1	hemoglobin, epsilon 1	1.54762e-09	21.4174	812.202
SERPINB6	serpin peptidase inhibitor, clade B (ovalbumin), member 6	5.01607e-05	4.80902	287.269
COL3A1	collagen, type III, alpha 1 (Ehlers-Danlos syndrome type IV, autosomal dominant)	1.65021e-05	6.37871	211.371
GYPA	glycophorin A (includes MN blood group)	6.20259e-09	18.1267	148.727
AFP	alpha-fetoprotein	2.30399e-06	9.13597	115.725	ecto?
COL3A1	collagen, type III, alpha 1 (Ehlers-Danlos syndrome type IV, autosomal dominant)	0.000131375	3.4622	112.577
DLK1	delta-like 1 homolog (Drosophila)	1.64692e-05	6.3818	109.428	Development
LOC492304	NA	4.39101e-05	4.9907	105.205
COL1A1	collagen, type I, alpha 1	0.00101287	0.584078	102.82
GYPA	glycophorin A (includes MN blood group)	3.83224e-08	15.348	101.003
RARA	retinoic acid receptor, alpha	1.9233e-05	6.15899	97.7635
LUM	lumican	4.50951e-05	4.95316	94.1491
GYPA	glycophorin A (includes MN blood group)	5.13599e-08	14.8626	77.3588
TAC3	tachykinin 3 (neuromedin K, neurokinin beta)	8.73872e-06	7.28349	75.2479
GYPB	glycophorin B (includes Ss blood group)	4.00712e-08	15.2361	66.059
HBG2	hemoglobin, gamma G	0.000109867	3.7106	63.5883
RHAG	Rhesus blood group-associated glycoprotein	2.39422e-07	12.517	56.7743
HBG1	hemoglobin, gamma A	0.0003221	2.2053	56.412
COL1A2	collagen, type I, alpha 2	0.000194022	2.91749	56.3171
RELN	reelin	1.42892e-06	9.85363	52.4813	neuronal?
IGFBP3	insulin-like growth factor binding protein 3	0.000651612	1.20991	51.9663
HBG2	hemoglobin, gamma G	0.000254131	2.54399	51.8075
GYPB	glycophorin B (includes Ss blood group)	3.55225e-07	11.8679	48.7396
CXCL14	chemokine (C-X-C motif) ligand 14	0.00106701	0.504442	43.0036
HAND1	heart and neural crest derivatives expressed 1	5.34303e-05	4.71596	42.1406	heart/eb
CXCL14	chemokine (C-X-C motif) ligand 14	0.0011664	0.382578	39.5372
PPAP2B	phosphatidic acid phosphatase type 2B	0.000275638	2.42657	36.4943
HAPLN1	hyaluronan and proteoglycan link protein 1	1.29935e-06	9.99315	31.6249
NID2	nidogen 2 (osteonidogen)	7.29913e-05	4.28319	29.7275
NA	NA	0.00115512	0.395957	28.5956
PPAP2B	phosphatidic acid phosphatase type 2B	0.000329152	2.17184	27.9315
GDF15	growth differentiation factor 15	7.48773e-05	4.25073	27.3723
RHAG	Rhesus blood group-associated glycoprotein	2.83114e-06	8.84321	26.5377
FGB	fibrinogen beta chain	9.34983e-05	3.93653	25.8201
TFPI2	tissue factor pathway inhibitor 2	0.00111473	0.446634	25.0562
SEPP1	selenoprotein P, plasma, 1	0.000733629	1.04277	24.3544
RHOBTB3	Rho-related BTB domain containing 3	0.000214857	2.76821	22.5106
SLIT2	slit homolog 2 (Drosophila)	0.000308289	2.26724	21.7523	Development
SMAD6	SMAD, mothers against DPP homolog 6 (Drosophila)	1.58146e-06	9.69626	21.5444
SLC25A37	solute carrier family 25, member 37	0.000526272	1.52425	21.0253
ALAS2	aminolevulinate, delta-, synthase 2 (sideroblastic/hypochromic anemia)	0.000302271	2.29476	20.9477	heme
GYPA	glycophorin A (includes MN blood group)	5.08488e-08	14.8817	20.774
GYPE	glycophorin E	6.77728e-06	7.63942	20.6011
RHOBTB3	Rho-related BTB domain containing 3	0.000795441	0.926133	19.7518
SLC25A37	solute carrier family 25, member 37	1.90054e-05	6.17478	19.6264
MYL4	myosin, light polypeptide 4, alkali; atrial, embryonic	7.77792e-07	10.7029	17.4217	heart/eb
HAPLN1	hyaluronan and proteoglycan link protein 1	7.12064e-06	7.57074	17.0466
GYPA	glycophorin A (includes MN blood group)	1.77057e-08	16.5495	17.0017
NA	NA	0.000322836	2.20216	16.799
FGA	fibrinogen alpha chain	0.00135276	0.171183	16.5868
COL4A2	collagen, type IV, alpha 2	0.000706973	1.09603	16.5076
TFPI	tissue factor pathway inhibitor (lipoprotein-associated coagulation inhibitor)	0.00125729	0.271797	16.1898
SPARC	secreted protein, acidic, cysteine-rich (osteonectin)	0.00109526	0.470353	16.0897	bone?
COL4A6	collagen, type IV, alpha 6	0.000829326	0.864729	16.0712
KLF1	Kruppel-like factor 1 (erythroid)	7.47422e-08	14.2823	16.0236	BL
SLC25A37	solute carrier family 25, member 37	3.44525e-05	5.32527	15.2187
GYPB	glycophorin B (includes Ss blood group)	2.49616e-06	9.02342	15.1524
NA	NA	0.000746723	1.01867	14.7244
SLC4A1	solute carrier family 4, anion exchanger, member 1 (erythrocyte membrane protein band 3, Diego blood group)	3.34255e-05	5.36802	14.13
TIMP3	TIMP metallopeptidase inhibitor 3 (Sorsby fundus dystrophy, pseudoinflammatory)	0.000335	2.14823	13.9565
SNCA	synuclein, alpha (non A4 component of amyloid precursor)	0.000277596	2.41581	13.6725	neuronal?
A2M	alpha-2-macroglobulin	2.8547e-05	5.6018	12.554
COL15A1	collagen, type XV, alpha 1	6.41769e-06	7.71619	12.4743
COL5A1	collagen, type V, alpha 1	0.000604979	1.31716	12.4384
TFPI	tissue factor pathway inhibitor (lipoprotein-associated coagulation inhibitor)	0.000904726	0.743054	12.3013
SPARC	secreted protein, acidic, cysteine-rich (osteonectin)	0.00131494	0.209632	11.3932	bone?
LOC200230	NA	4.84006e-06	8.10798	11.233
GFI1B	growth factor independent 1B (potential regulator of CDKN1A, translocated in CML)	2.12751e-06	9.25803	11.2205
ANK1	ankyrin 1, erythrocytic	6.87861e-05	4.36365	11.2057
MYL4	myosin, light polypeptide 4, alkali; atrial, embryonic	1.81418e-06	9.48453	11.1608	heart/eb
NA	NA	1.66385e-06	9.62581	10.9872
LOC145786	NA	6.33354e-06	7.73341	10.9633
TM4SF1	transmembrane 4 L six family member 1	0.00126051	0.267638	10.9233
LOX	lysyl oxidase	0.000729893	1.05021	10.3951
FLRT2	fibronectin leucine rich transmembrane protein 2	0.00112221	0.437839	10.2704
LOX	lysyl oxidase	6.16925e-05	4.51626	10.2349
PPIC	peptidylprolyl isomerase C (cyclophilin C)	0.000467994	1.68651	10.0952
URB	NA	0.000236746	2.64032	9.80204
UNC5B	unc-5 homolog B (C. elegans)	0.000707585	1.09447	9.73638
SCD5	stearoyl-CoA desaturase 5	0.000830927	0.862045	9.64284
MYL4	myosin, light polypeptide 4, alkali; atrial, embryonic	1.72967e-06	9.56349	9.62087
PBK	PDZ binding kinase	7.52146e-05	4.24511	9.54299
NA	NA	0.000655319	1.20207	9.50724
TAL1	T-cell acute lymphocytic leukemia 1	0.000154973	3.23087	9.45036	EB
C2orf32	chromosome 2 open reading frame 32	0.000710953	1.0869	9.20047
SLIT2	slit homolog 2 (Drosophila)	0.00142103	0.102772	9.11426	Development
NA	NA	0.00052346	1.53178	9.0631
NA	NA	8.46197e-05	4.07573	9.03014
S100A14	S100 calcium binding protein A14	0.000110999	3.69507	8.82766
DCN	decorin	0.00104712	0.533378	8.72641	bone?
EMX2	empty spiracles homolog 2 (Drosophila)	0.000546699	1.46738	8.71184
NA	NA	0.000110314	3.70573	8.67997
SPTA1	spectrin, alpha, erythrocytic 1 (elliptocytosis 2)	1.46184e-06	9.81338	8.57929
ANK1	ankyrin 1, erythrocytic	8.85584e-05	4.01226	8.4838
NA	NA	6.48302e-05	4.44578	8.46691
GAD1	glutamate decarboxylase 1 (brain, 67kDa)	0.00139694	0.124927	8.44845
ID3	inhibitor of DNA binding 3, dominant negative helix-loop-helix protein	0.00126249	0.265313	8.41685
C10orf58	chromosome 10 open reading frame 58	4.15982e-05	5.06257	8.37056
NA	NA	0.0012022	0.337888	8.333
EGFL6	EGF-like-domain, multiple 6	0.00105384	0.524233	8.28875	not sure?
ANK1	ankyrin 1, erythrocytic	5.80426e-05	4.60585	8.27224
MEIS2	Meis1, myeloid ecotropic viral integration site 1 homolog 2 (mouse)	0.00060679	1.31323	8.23876
TAL1	T-cell acute lymphocytic leukemia 1	6.55549e-08	14.5454	8.23088	BL
MXRA8	matrix-remodelling associated 8	0.000391864	1.92989	8.22908
ADAMTS9	ADAM metallopeptidase with thrombospondin type 1 motif, 9	0.000251674	2.55845	8.20239
VTN	vitronectin (serum spreading factor, somatomedin B, complement S-protein)	0.000835521	0.853243	8.20151
PROS1	protein S (alpha)	0.000452807	1.73007	8.12903
ANK1	ankyrin 1, erythrocytic	2.17027e-05	5.99508	8.08801
GMPR	guanosine monophosphate reductase	0.000585693	1.36584	8.04869
GJA4	gap junction protein, alpha 4, 37kDa (connexin 37)	8.73497e-07	10.5347	8.01096
DNAJC6	DnaJ (Hsp40) homolog, subfamily C, member 6	0.00104145	0.54275	7.96303
LMNA	lamin A/C	0.000581337	1.37656	7.95732
COL1A1	collagen, type I, alpha 1	0.000403722	1.88976	7.7557
ANK1	ankyrin 1, erythrocytic	2.49993e-05	5.7966	7.70639
RHAG	Rhesus blood group-associated glycoprotein	6.14283e-07	11.0371	7.64074
ANK1	ankyrin 1, erythrocytic	8.71084e-05	4.03505	7.45838
GATA5	GATA binding protein 5	0.000955627	0.663268	7.45653	not sure?
EFS	embryonal Fyn-associated substrate	0.000276682	2.42045	7.44722
Fos	FBJ murine osteosarcoma viral oncogene homolog	0.000306392	2.27542	7.44361
CDH5	cadherin 5, type 2, VE-cadherin (vascular epithelium)	0.000105005	3.77337	7.43909	VE
NA	NA	0.000130522	3.47205	7.38856
FMOD	fibromodulin	2.01622e-05	6.09548	7.38669
LOC145786	NA	2.73969e-06	8.89453	7.37688
SERPINF1	serpin peptidase inhibitor, clade F (alpha-2 antiplasmin, pigment epithelium derived factor), member 1	0.000532072	1.50801	7.35576
C11orf9	chromosome 11 open reading frame 9	0.000907419	0.738137	7.29
PCDH17	protocadherin 17	7.76982e-06	7.45089	7.25261
HAPLN1	hyaluronan and proteoglycan link protein 1	0.000106182	3.75683	7.24114
PCDH10	protocadherin 10	0.00012337	3.54746	7.0799
FECH	ferrochelatase (protoporphyria)	1.55282e-06	9.72314	7.078
FBN1	fibrillin 1 (Marfan syndrome)	0.000513111	1.55831	7.0439
PRSS23	protease, serine, 23	0.00102051	0.57248	7.03535
ATP7B	ATPase, Cu++ transporting, beta polypeptide (Wilson disease)	0.000800731	0.915411	7.01509
C9orf150	chromosome 9 open reading frame 150	0.0013256	0.198267	6.97491
PLVAP	plasmalemma vesicle associated protein	4.15698e-06	8.312	6.95125
MYL4	myosin, light polypeptide 4, alkali; atrial, embryonic	2.07033e-06	9.30123	6.94235
DDR2	discoidin domain receptor family, member 2	0.0014835	0.0401556	6.87152
PMP22	peripheral myelin protein 22	0.000521931	1.53614	6.70174
NA	NA	5.00118e-05	4.81313	6.66416
DOC1	NA	0.000359773	2.04602	6.66016
COL11A1	collagen, type XI, alpha 1	0.00104852	0.531505	6.64929
HEMGN	hemogen	1.49035e-06	9.78762	6.64598
PCDH7	BH-protocadherin (brain-heart)	0.00139328	0.128883	6.61958
GPRC5C	G protein-coupled receptor, family C, group 5, member C	0.000281439	2.39726	6.58228
SNCA	synuclein, alpha (non A4 component of amyloid precursor)	2.2389e-05	5.94854	6.53846
TRIM4	tripartite motif-containing 4	0.000629091	1.25746	6.523
SHANK3	SH3 and multiple ankyrin repeat domains 3	0.000447904	1.74509	6.5228
EPHA7	EPH receptor A7	0.00019423	2.91548	6.517
HOXB6	homeo box B6	0.000157739	3.2059	6.47906
NA	NA	0.000121932	3.56515	6.45725
TFRC	transferrin receptor (p90, CD71)	5.17363e-06	8.01459	6.43826	heme?
NA	NA	8.21345e-05	4.11972	6.41535
NA	NA	0.000185175	2.98076	6.39646
LPL	lipoprotein lipase	0.000896683	0.756155	6.39479	endo?
OPHN1	oligophrenin 1	0.000275036	2.42985	6.22393
GPR124	G protein-coupled receptor 124	2.61762e-05	5.72947	6.10262
CRYM	crystallin, mu	2.48007e-05	5.80977	6.09221
DLC1	deleted in liver cancer 1	9.65969e-05	3.88968	5.96
SST	somatostatin	0.00114998	0.402044	5.95516
TIMP3	TIMP metallopeptidase inhibitor 3 (Sorsby fundus dystrophy, pseudoinflammatory)	0.00028126	2.39813	5.90426
SNCA	synuclein, alpha (non A4 component of amyloid precursor)	1.43426e-06	9.84536	5.84349
GJA4	gap junction protein, alpha 4, 37kDa (connexin 37)	0.000384455	1.95881	5.78848
CDC42EP4	CDC42 effector protein (Rho GTPase binding) 4	2.53023e-05	5.77962	5.77778
C5orf4	chromosome 5 open reading frame 4	0.000100097	3.84281	5.75842
AKR1C1	aldo-keto reductase family 1, member C1 (dihydrodiol dehydrogenase 1; 20-alpha (3-alpha)-hydroxysteroid dehydrogenase)	1.02449e-05	7.06613	5.73112
DEFB106A	defensin, beta 106A	3.76008e-05	5.20726	5.7142
PPP1R14C	protein phosphatase 1, regulatory (inhibitor) subunit 14C	2.78667e-06	8.86522	5.6825
FLJ45803	NA	0.000528518	1.51752	5.63766
LOC441461	NA	1.05704e-05	7.02514	5.63474
CCDC3	coiled-coil domain containing 3	0.000439963	1.76878	5.61825
SH3GL3	SH3-domain GRB2-like 3	0.000171578	3.08437	5.60907
LTBP1	latent transforming growth factor beta binding protein 1	3.7698e-05	5.2023	5.55948
LRRC41	leucine rich repeat containing 41	0.000969242	0.645048	5.51609
HOXB9	homeo box B9	0.000167964	3.11338	5.44405
RECK	reversion-inducing-cysteine-rich protein with kazal motifs	0.000459058	1.71036	5.43689
CDH11	cadherin 11, type 2, OB-cadherin (osteoblast)	0.000510785	1.56435	5.41237
PCDH17	protocadherin 17	2.53356e-05	5.77622	5.3915
TFRC	transferrin receptor (p90, CD71)	0.000945467	0.678889	5.34938
CTTN	cortactin	0.000800239	0.916324	5.34134
GNAI1	guanine nucleotide binding protein (G protein), alpha inhibiting activity polypeptide 1	0.00023826	2.63235	5.32639
HBBP1	hemoglobin, beta pseudogene 1	8.10101e-06	7.39114	5.3101
GREM2	gremlin 2, cysteine knot superfamily, homolog (Xenopus laevis)	0.00141227	0.110336	5.30323	development?
C20orf108	chromosome 20 open reading frame 108	3.06816e-05	5.49274	5.29216
SNCA	synuclein, alpha (non A4 component of amyloid precursor)	0.000472577	1.67354	5.27466
FLJ39155	NA	0.000874298	0.79065	5.26284
BLVRB	biliverdin reductase B (flavin reductase (NADPH))	9.77466e-06	7.12901	5.2573
DKFZP586H2123	NA	0.00017497	3.05676	5.21425
GFI1B	growth factor independent 1B (potential regulator of CDKN1A, translocated in CML)	3.66631e-05	5.24242	5.19927
KALRN	kalirin, RhoGEF kinase	1.24556e-05	6.77667	5.17189
EPOR	erythropoietin receptor	0.000156975	3.2136	5.14582	heme
GABRE	gamma-aminobutyric acid (GABA) A receptor, epsilon	0.000337631	2.13689	5.14536
AGTRL1	angiotensin II receptor-like 1	0.000267514	2.47023	5.11139	BL?
NA	NA	6.33406e-05	4.48029	5.11002
RDX	radixin	0.000324189	2.19496	5.06134
PRKD2	protein kinase D2	0.000674392	1.16188	5.05326
PRPH	peripherin	0.00124607	0.284829	4.95032
FBLN2	fibulin 2	0.00139036	0.132455	4.94497
SYNJ2	synaptojanin 2	0.000446118	1.75018	4.91977
SPTB	spectrin, beta, erythrocytic (includes spherocytosis, clinical type I)	0.000423541	1.82202	4.91688
TMEM56	transmembrane protein 56	2.01982e-05	6.0908	4.90446
C1orf181	chromosome 1 open reading frame 181	8.01255e-05	4.15642	4.84109
KEL	Kell blood group	0.000133895	3.43493	4.80448
MGC35097	NA	0.000829124	0.865117	4.80392
ALAD	aminolevulinate, delta-, dehydratase	5.19272e-05	4.7577	4.80212
MPZL1	myelin protein zero-like 1	0.000270338	2.45465	4.8013
TBX3	T-box 3 (ulnar mammary syndrome)	4.30408e-05	5.01688	4.79967	development?
HS6ST2	heparan sulfate 6-O-sulfotransferase 2	1.24035e-05	6.78467	4.78582
HAPLN1	hyaluronan and proteoglycan link protein 1	2.77965e-05	5.63512	4.77173
GATA1	GATA binding protein 1 (globin transcription factor 1)	1.03857e-05	7.04651	4.74331
TBX3	T-box 3 (ulnar mammary syndrome)	3.68213e-05	5.23488	4.7307
NA	NA	0.000234262	2.65389	4.72985
NA	NA	0.000312597	2.24793	4.69191
NA	NA	0.000629091	1.25752	4.65886
NA	NA	0.000393441	1.92515	4.64927
FGG	fibrinogen gamma chain	0.000125994	3.51571	4.62007
MRC2	mannose receptor, C type 2	0.00069328	1.12419	4.61802
NRP2	neuropilin 2	0.000481731	1.64648	4.58632	endo?
NA	NA	0.00112181	0.438334	4.581
NA	NA	0.000117798	3.61402	4.57765
COL1A1	collagen, type I, alpha 1	0.000133022	3.44486	4.57599
MSX1	msh homeo box homolog 1 (Drosophila)	0.000353216	2.07375	4.57
PROX1	prospero-related homeobox 1	5.69234e-05	4.63023	4.56482
SYNPO2	synaptopodin 2	8.17301e-07	10.6348	4.55665
TMPRSS6	transmembrane protease, serine 6	0.000179078	3.02526	4.53141
DES	desmin	0.000144203	3.33089	4.52246
TSC22D1	TSC22 domain family, member 1	0.000598152	1.33381	4.4888
CGA	glycoprotein hormones, alpha polypeptide	0.000275855	2.42535	4.45888
LHFP	lipoma HMGIC fusion partner	0.000314616	2.2387	4.45671
BF	B-factor, properdin	0.000546203	1.46937	4.43175
C14orf105	chromosome 14 open reading frame 105	0.00017043	3.09371	4.42254
NA	NA	0.000507558	1.57324	4.3911
NA	NA	0.000141732	3.35357	4.38141
ADORA2B	adenosine A2b receptor	0.000116983	3.62313	4.37408
AKR1C2	aldo-keto reductase family 1, member C2 (dihydrodiol dehydrogenase 2; bile acid binding protein; 3-alpha hydroxysteroid dehydrogenase, type III)	0.000448186	1.74383	4.34546
ATP1B2	ATPase, Na+/K+ transporting, beta 2 polypeptide	0.000493264	1.61482	4.2759
HMX1	homeo box (H6 family) 1	8.30906e-05	4.10174	4.27334
LOC157860	NA	0.0007071	1.09555	4.27001
NA	NA	0.000140811	3.36237	4.26072
GYPC	glycophorin C (Gerbich blood group)	2.94783e-05	5.55128	4.25556
PLXNA2	plexin A2	0.000172708	3.0751	4.24228
RNU71B	RNA, U71B small nucleolar	4.5067e-05	4.95419	4.23437
NA	NA	0.000196815	2.89501	4.22992
UNC5B	unc-5 homolog B (C. elegans)	0.000789063	0.937278	4.20745
FOLR1	folate receptor 1 (adult)	0.000535148	1.49914	4.18996
TAL1	T-cell acute lymphocytic leukemia 1	0.000153307	3.24531	4.16867	BL
NA	NA	0.000388375	1.94416	4.16476
FABP3	fatty acid binding protein 3, muscle and heart (mammary-derived growth inhibitor)	1.15106e-05	6.89595	4.16332
TGM2	transglutaminase 2 (C polypeptide, protein-glutamine-gamma-glutamyltransferase)	0.000357216	2.05693	4.14124
APOA4	apolipoprotein A-IV	0.00082311	0.87594	4.12002	endo?
AKR1C2	aldo-keto reductase family 1, member C2 (dihydrodiol dehydrogenase 2; bile acid binding protein; 3-alpha hydroxysteroid dehydrogenase, type III)	3.22435e-05	5.41803	4.10583
KREMEN1	kringle containing transmembrane protein 1	0.000277494	2.41639	4.10352	development
BCL2L1	BCL2-like 1	0.00042286	1.82455	4.09816
DOK4	docking protein 4	0.000760259	0.991682	4.08963
COPA	coatomer protein complex, subunit alpha	0.00115044	0.40151	4.05322
NA	NA	0.000181217	3.01061	4.05116
SPBC24	spindle pole body component 24 homolog (S. cerevisiae)	0.0010659	0.506639	4.028
SCNN1A	sodium channel, nonvoltage-gated 1 alpha	0.000705917	1.09788	4.01666
GPRC5A	G protein-coupled receptor, family C, group 5, member A	3.05511e-05	5.49882	3.99943
PRRG1	proline rich Gla (G-carboxyglutamic acid) 1	0.00012056	3.58166	3.99318
APOL2	apolipoprotein L, 2	0.000846093	0.836078	3.96955
PCDHA10	protocadherin alpha 10	0.00145874	0.0656957	3.96273
LTBP1	latent transforming growth factor beta binding protein 1	0.000110942	3.69692	3.95909	tgfb
MYBBP1A	MYB binding protein (P160) 1a	0.00017659	3.04479	3.9566
DAB2IP	DAB2 interacting protein	0.00149292	0.0312814	3.95196
NPY	neuropeptide Y	5.88722e-05	4.58519	3.94026
MAP1A	microtubule-associated protein 1A	0.000139439	3.37511	3.91456
EPB42	erythrocyte membrane protein band 4.2	0.00108783	0.480242	3.89053
ADAM12	ADAM metallopeptidase domain 12 (meltrin alpha)	0.00087898	0.783669	3.86979
TFF1	trefoil factor 1 (breast cancer, estrogen-inducible sequence expressed in)	0.00017144	3.08544	3.86746
NA	NA	5.29709e-05	4.72712	3.86443
RHD	Rhesus blood group, D antigen	3.67559e-05	5.23932	3.8485
CDX2	caudal type homeo box transcription factor 2	0.000280665	2.40074	3.83876
PRDM6	PR domain containing 6	0.000798375	0.92025	3.83147
SEC15L2	SEC15-like 2 (S. cerevisiae)	0.000367029	2.01947	3.82238
PGM3	phosphoglucomutase 3	0.000165905	3.13118	3.8168
C14orf87	chromosome 14 open reading frame 87	0.000372119	2.00227	3.80224
LOC401237	NA	0.000803917	0.909643	3.80126
DOK5	docking protein 5	0.000778565	0.956206	3.79739
C6orf69	chromosome 6 open reading frame 69	6.52573e-05	4.43512	3.78246
TSPAN5	tetraspanin 5	0.000102077	3.81625	3.78
LOC386597	NA	0.000637776	1.24	3.77812
FAM84A	family with sequence similarity 84, member A	0.00141156	0.110966	3.77289
BCL6B	B-cell CLL/lymphoma 6, member B (zinc finger protein)	6.35616e-05	4.47537	3.77096
RBMY2FP	RNA binding motif protein, Y-linked, family 2, member F pseudogene	0.000160568	3.18018	3.76921
PHLDA3	pleckstrin homology-like domain, family A, member 3	0.000649112	1.2162	3.7686
BLOC1S3	biogenesis of lysosome-related organelles complex-1, subunit 3	0.000427195	1.81063	3.76774
FSTL3	follistatin-like 3 (secreted glycoprotein)	0.000408281	1.87357	3.76573
CABC1	chaperone, ABC1 activity of bc1 complex like (S. pombe)	0.000887439	0.770823	3.76469
C9orf86	chromosome 9 open reading frame 86	2.88385e-05	5.58454	3.76164
PLA2G4F	NA	0.000336042	2.14385	3.75802
ARL6IP2	ADP-ribosylation factor-like 6 interacting protein 2	9.09847e-05	3.97344	3.75594
WHSC1	Wolf-Hirschhorn syndrome candidate 1	0.00136034	0.163075	3.74965
CTF1	cardiotrophin 1	0.00104671	0.534166	3.74903	cardio?
KRTAP4-5	keratin associated protein 4-5	0.000225871	2.70158	3.74555
SLC30A5	solute carrier family 30 (zinc transporter), member 5	0.000347587	2.09692	3.74276
ALPK3	alpha-kinase 3	0.00111237	0.449334	3.73791
FLJ33318	NA	0.000278465	2.41116	3.73544
GLIS1	GLIS family zinc finger 1	0.000387634	1.94704	3.72852
GIT1	G protein-coupled receptor kinase interactor 1	0.00030016	2.30557	3.7275
GAS1	growth arrest-specific 1	0.000401002	1.89979	3.72346
C2orf23	chromosome 2 open reading frame 23	0.000425355	1.81584	3.71339
ADAMTS9	ADAM metallopeptidase with thrombospondin type 1 motif, 9	1.53621e-05	6.4792	3.70712
APLN	apelin, AGTRL1 ligand	0.000153627	3.24218	3.70628
HCN3	hyperpolarization activated cyclic nucleotide-gated potassium channel 3	3.37818e-06	8.592	3.69539
OSBP2	oxysterol binding protein 2	7.30943e-05	4.28059	3.69465
PRICKLE1	prickle-like 1 (Drosophila)	0.000804137	0.908934	3.69299
LOC442496	NA	0.00059259	1.34601	3.69144
ERBB4	v-erb-a erythroblastic leukemia viral oncogene homolog 4 (avian)	0.0011731	0.37444	3.68939
ADARB1	adenosine deaminase, RNA-specific, B1 (RED1 homolog rat)	0.000242793	2.60641	3.67809
COBLL1	COBL-like 1	0.000136891	3.4016	3.67506
TNFSF9	tumor necrosis factor (ligand) superfamily, member 9	0.000223592	2.71475	3.67405
RHD	Rhesus blood group, D antigen	0.000320697	2.2123	3.67171
ECE1	endothelin converting enzyme 1	0.000804137	0.908811	3.66156	endo?
SLC27A5	solute carrier family 27 (fatty acid transporter), member 5	0.00039309	1.92627	3.65064
GENX-3414	NA	0.00142194	0.101723	3.65003
NA	NA	0.000106099	3.75792	3.63727
NA	NA	0.000293514	2.339	3.63519
NA	NA	0.000504962	1.58151	3.63422
TECTA	tectorin alpha	0.000707696	1.09381	3.6318
LOC388948	NA	0.000686888	1.13776	3.62263
UBTF	upstream binding transcription factor, RNA polymerase I	0.000406596	1.87983	3.62204
LOC374920	NA	0.000626033	1.26505	3.60568
KCNC3	potassium voltage-gated channel, Shaw-related subfamily, member 3	0.000784523	0.945768	3.60479
PRO1268	NA	0.000354195	2.06851	3.59833
NA	NA	0.000100901	3.83098	3.59751
COL2A1	collagen, type II, alpha 1 (primary osteoarthritis, spondyloepiphyseal dysplasia, congenital)	0.000136643	3.40498	3.59575
NA	NA	0.000490061	1.62332	3.58887
NA	NA	0.000504444	1.58291	3.58244
NA	NA	0.000246515	2.58572	3.58018
NA	NA	0.00096286	0.654359	3.56877
GIYD2	GIY-YIG domain containing 2	0.00014471	3.32613	3.56241
GPR162	G protein-coupled receptor 162	0.000778025	0.957574	3.55481
CD34	CD34 antigen	0.00038566	1.95463	3.55275	endo
ADAM9	ADAM metallopeptidase domain 9 (meltrin gamma)	4.3856e-05	4.99271	3.55145
DUSP10	dual specificity phosphatase 10	0.000436855	1.7794	3.54734
LMO2	LIM domain only 2 (rhombotin-like 1)	0.00118763	0.356241	3.54378	BL
SMAD6	SMAD, mothers against DPP homolog 6 (Drosophila)	0.000563164	1.4237	3.54031
DNAH3	dynein, axonemal, heavy polypeptide 3	0.00104611	0.535381	3.53621
PRG2	NA	0.000815766	0.888936	3.52735
PCSK6	proprotein convertase subtilisin/kexin type 6	0.000504185	1.58361	3.52439
NA	NA	0.000509082	1.56914	3.52121
ELTD1	EGF, latrophilin and seven transmembrane domain containing 1	0.000747934	1.01668	3.51946	EGF?
KLK15	kallikrein 15	0.0010321	0.554977	3.51817
GATA1	GATA binding protein 1 (globin transcription factor 1)	4.30408e-05	5.0167	3.51817
ZNF444	zinc finger protein 444	0.000842586	0.842267	3.51267
MEIS1	Meis1, myeloid ecotropic viral integration site 1 homolog (mouse)	0.00115686	0.393917	3.51064
SLC39A2	solute carrier family 39 (zinc transporter), member 2	0.000290614	2.35309	3.50821
CART1	cartilage paired-class homeoprotein 1	0.000128546	3.49185	3.50745	cartilage
LOC201191	NA	7.72649e-05	4.20547	3.5058
C8orf51	chromosome 8 open reading frame 51	5.61116e-05	4.64861	3.48479
PVR	poliovirus receptor	0.000800098	0.916777	3.47697
LOC222171	NA	0.000811347	0.896236	3.47426
TNRC4	trinucleotide repeat containing 4	0.000376058	1.98853	3.47265
MAZ	MYC-associated zinc finger protein (purine-binding transcription factor)	0.000696141	1.11869	3.46979
FECH	ferrochelatase (protoporphyria)	0.000113882	3.65971	3.4685
RPL10A	ribosomal protein L10a	0.00077548	0.962411	3.4624
TRIM15	tripartite motif-containing 15	0.000163121	3.15452	3.45832
RSPO4	R-spondin family, member 4	0.000209907	2.79801	3.45544
EMID2	EMI domain containing 2	0.000155184	3.22816	3.44978
PCSK6	proprotein convertase subtilisin/kexin type 6	0.000356225	2.06107	3.44786
C20orf151	chromosome 20 open reading frame 151	0.000629097	1.25731	3.44768
BTBD14B	BTB (POZ) domain containing 14B	0.000891704	0.764061	3.44766
ACCN4	amiloride-sensitive cation channel 4, pituitary	0.0009111	0.731896	3.43888
NA	NA	0.000303218	2.29071	3.43292
THRAP5	thyroid hormone receptor associated protein 5	0.000519838	1.54131	3.42487
FXYD3	FXYD domain containing ion transport regulator 3	0.000855824	0.819844	3.42008
CDH17	cadherin 17, LI cadherin (liver-intestine)	0.000135502	3.41874	3.41542
SLC25A29	solute carrier family 25, member 29	0.00115516	0.395807	3.4086
NA	NA	0.000563059	1.42415	3.408
IQSEC1	IQ motif and Sec7 domain 1	0.000535148	1.49899	3.40414
TIMP3	TIMP metallopeptidase inhibitor 3 (Sorsby fundus dystrophy, pseudoinflammatory)	0.000287155	2.36973	3.40023
C1S	complement component 1, s subcomponent	0.00064557	1.22346	3.39652
FGF18	fibroblast growth factor 18	0.000701871	1.10645	3.39571
HTRA3	HtrA serine peptidase 3	0.0005903	1.35192	3.3909
ELK1	ELK1, member of ETS oncogene family	0.000257286	2.52518	3.38331
SOX9	SRY (sex determining region Y)-box 9 (campomelic dysplasia, autosomal sex-reversal)	9.47003e-05	3.91699	3.38011	development
PPP1R3C	protein phosphatase 1, regulatory (inhibitor) subunit 3C	0.000206235	2.82356	3.37419
FBN1	fibrillin 1 (Marfan syndrome)	0.0010572	0.519591	3.36929
GRIN1	glutamate receptor, ionotropic, N-methyl D-aspartate 1	0.000196376	2.89898	3.36412
NA	NA	0.000746723	1.01852	3.35951
XTP7	NA	3.73291e-05	5.21779	3.35433
SSX2IP	synovial sarcoma, X breakpoint 2 interacting protein	0.000810223	0.898016	3.35281
EMCN	NA	0.000151057	3.26566	3.35055
HAND2	heart and neural crest derivatives expressed 2	0.0014258	0.0973795	3.3421
SLCO2B1	solute carrier organic anion transporter family, member 2B1	0.000202119	2.85317	3.34203
DPF3	D4, zinc and double PHD fingers, family 3	0.000269561	2.45886	3.33234
HPX	hemopexin	8.18933e-05	4.1231	3.33233
DUX1	double homeobox, 1	0.000285904	2.37591	3.33217
ITGA2	integrin, alpha 2 (CD49B, alpha 2 subunit of VLA-2 receptor)	0.000162876	3.15749	3.3282	endo?
LOC401074	NA	0.000508955	1.56956	3.32568
HIC2	hypermethylated in cancer 2	0.000179078	3.02573	3.32354
NFASC	NA	0.0002227	2.72063	3.32249
PTPRA	protein tyrosine phosphatase, receptor type, A	5.00118e-05	4.81273	3.31901
LOC389253	NA	0.000377761	1.98273	3.31884
PLAC7	placenta-specific 7	0.000195243	2.90716	3.30931
SARDH	sarcosine dehydrogenase	0.000845009	0.838212	3.30812
ANKRD47	ankyrin repeat domain 47	8.17824e-05	4.12482	3.30541
LOC388389	NA	0.00123571	0.297025	3.30374
NPM2	nucleophosmin/nucleoplasmin, 2	0.0007221	1.06579	3.29764
HSPB6	heat shock protein, alpha-crystallin-related, B6	0.000112206	3.68133	3.29467
ARHGEF17	Rho guanine nucleotide exchange factor (GEF) 17	4.57864e-05	4.9319	3.28691
KIAA1856	NA	0.00122791	0.305303	3.28438
PCDH17	protocadherin 17	9.02522e-05	3.98487	3.28018
OR7E104P	olfactory receptor, family 7, subfamily E, member 104 pseudogene	0.000305738	2.27861	3.27858
RLTPR	NA	0.000609989	1.30429	3.27069
LOC401131	NA	0.000845127	0.837934	3.26655
GPSM1	G-protein signalling modulator 1 (AGS3-like, C. elegans)	0.00067036	1.1698	3.26243
NA	NA	0.000200589	2.86548	3.26207
IGSF4C	immunoglobulin superfamily, member 4C	0.00112813	0.431141	3.26047
NA	NA	0.00130652	0.218489	3.25594
DIO3	deiodinase, iodothyronine, type III	0.000444377	1.75645	3.25502
NA	NA	0.00029426	2.33442	3.24565
NA	NA	0.00105365	0.524631	3.24379
NA	NA	0.000604917	1.31796	3.24336
CITED2	Cbp/p300-interacting transactivator, with Glu/Asp-rich carboxy-terminal domain, 2	0.00103153	0.555959	3.23237
MICAL-L2	NA	0.00015228	3.25404	3.22609
NA	NA	0.000885698	0.773349	3.22609
HES1	hairy and enhancer of split 1, (Drosophila)	0.00129021	0.23636	3.21749	EB?
EHMT1	euchromatic histone-lysine N-methyltransferase 1	0.000330035	2.16848	3.21629
AGT	angiotensinogen (serpin peptidase inhibitor, clade A, member 8)	8.39411e-05	4.08756	3.21552	Blood vessel?
TF	transferrin	0.00134583	0.178657	3.21471
PPM1B	protein phosphatase 1B (formerly 2C), magnesium-dependent, beta isoform	0.000496926	1.60398	3.21119
ENTPD3	ectonucleoside triphosphate diphosphohydrolase 3	3.8752e-05	5.16469	3.20614
IGFALS	insulin-like growth factor binding protein, acid labile subunit	0.000449778	1.73927	3.20602
D21S2088E	NA	0.00122804	0.304926	3.20577
LTB4R2	leukotriene B4 receptor 2	0.000618678	1.28331	3.20465
MRC2	mannose receptor, C type 2	0.000746723	1.01857	3.20401
FBXL18	F-box and leucine-rich repeat protein 18	0.000282847	2.39041	3.2034
CIP29	NA	0.000398948	1.90571	3.20314
LRRC4C	leucine rich repeat containing 4C	5.96309e-05	4.56196	3.20237
LAMA5	laminin, alpha 5	0.000671833	1.16688	3.20117
NA	NA	0.000357711	2.05472	3.19776
OSBP2	oxysterol binding protein 2	0.000662467	1.1865	3.19135
KCNQ3	potassium voltage-gated channel, KQT-like subfamily, member 3	0.000245757	2.58957	3.1826
PWWP2	PWWP domain containing 2	0.000549797	1.45798	3.18029
MYST3	MYST histone acetyltransferase (monocytic leukemia) 3	0.00152609	0.0034162	3.18008
NES	nestin	0.00070834	1.09202	3.17957	neuronal
KBTBD9	kelch repeat and BTB (POZ) domain containing 9	0.001381	0.141886	3.17947
ERG	v-ets erythroblastosis virus E26 oncogene like (avian)	0.000902255	0.74708	3.16684
C20orf10	chromosome 20 open reading frame 10	0.000185626	2.97773	3.16546
NA	NA	0.000340689	2.12505	3.15864
NA	NA	2.53896e-05	5.77329	3.15784
LOC132430	NA	0.00069785	1.11518	3.15757
ATE1	arginyltransferase 1	0.00046171	1.70334	3.15348
TTLL7	tubulin tyrosine ligase-like family, member 7	2.62439e-05	5.72493	3.15212
HBQ1	hemoglobin, theta 1	0.000253377	2.54815	3.15111
KIAA1713	KIAA1713	4.01473e-05	5.11292	3.14913
SPACA4	sperm acrosome associated 4	0.00116842	0.37979	3.14813
DYRK3	dual-specificity tyrosine-(Y)-phosphorylation regulated kinase 3	0.000360868	2.04159	3.14711
FREQ	frequenin homolog (Drosophila)	0.000327929	2.17852	3.14684
LPHN3	latrophilin 3	0.00104991	0.529876	3.14493
BCL2L1	BCL2-like 1	0.000504633	1.58236	3.14415
PENK	proenkephalin	0.000895407	0.758294	3.1369
CD9	CD9 antigen (p24)	0.00075845	0.995554	3.13444
NA	NA	0.00119589	0.345488	3.13269
HTN1	histatin 1	1.86418e-05	6.20359	3.13182
CDC5L	CDC5 cell division cycle 5-like (S. pombe)	0.000995779	0.607144	3.12742
NA	NA	0.000472031	1.67503	3.12518
MMRN2	multimerin 2	1.1814e-05	6.85739	3.12369
EDN1	endothelin 1	0.000267639	2.46954	3.12188	endo
FLJ20859	NA	0.000118655	3.60356	3.12083
GPRC5C	G protein-coupled receptor, family C, group 5, member C	0.000315098	2.2364	3.11879
AIPL1	aryl hydrocarbon receptor interacting protein-like 1	0.000900899	0.749559	3.11567
CASC5	cancer susceptibility candidate 5	0.000245778	2.58927	3.11481
DKFZp434K2435	NA	0.000553574	1.44779	3.11463
MVD	mevalonate (diphospho) decarboxylase	0.00122791	0.305264	3.11355
DKFZP434A062	NA	0.000109829	3.71149	3.11282
LGI2	leucine-rich repeat LGI family, member 2	0.000403201	1.89181	3.11106
GSN	gelsolin (amyloidosis, Finnish type)	0.00112258	0.43714	3.11093
KLF16	Kruppel-like factor 16	0.0010156	0.580275	3.1101
SAA3P	serum amyloid A3 pseudogene	0.000222391	2.72271	3.10924
ZNF445	zinc finger protein 445	0.000487504	1.63056	3.10651
CAPS	calcyphosine	0.000171015	3.08856	3.10633
RHEB	Ras homolog enriched in brain	0.000328919	2.17296	3.10591
FABP3	fatty acid binding protein 3, muscle and heart (mammary-derived growth inhibitor)	0.000233249	2.65907	3.10291
CSS3	NA	0.000337991	2.13541	3.10082
SSX2IP	synovial sarcoma, X breakpoint 2 interacting protein	0.000913987	0.728009	3.10067
BMP4	bone morphogenetic protein 4	0.000463593	1.69808	3.10045
PBX2	pre-B-cell leukemia transcription factor 2	0.00106637	0.505933	3.09959
LOC441422	NA	0.000275036	2.43026	3.09358
NRP2	neuropilin 2	0.000165907	3.13048	3.09286	endo
NA	NA	0.00116608	0.38313	3.08966
CDC42EP4	CDC42 effector protein (Rho GTPase binding) 4	0.000221765	2.72694	3.08808
IHH	Indian hedgehog homolog (Drosophila)	0.000980989	0.628243	3.08581	development
C9orf117	chromosome 9 open reading frame 117	4.07549e-05	5.09022	3.08534
C20orf141	chromosome 20 open reading frame 141	0.000613557	1.29569	3.08425
MEG3	maternally expressed 3	0.000403695	1.89	3.08397
CPOX	coproporphyrinogen oxidase	0.000986108	0.620212	3.08221
PDGFRB	platelet-derived growth factor receptor, beta polypeptide	0.00130799	0.216634	3.08127	HSC?
CDC42EP4	CDC42 effector protein (Rho GTPase binding) 4	0.000810223	0.898169	3.07977
TNRC9	trinucleotide repeat containing 9	0.000335	2.14876	3.0793
HOXB5	homeo box B5	1.85488e-05	6.20978	3.07876
ZA20D1	zinc finger, A20 domain containing 1	0.000525277	1.52655	3.07759
NR2F1	nuclear receptor subfamily 2, group F, member 1	9.48979e-05	3.91415	3.07564
PGK2	phosphoglycerate kinase 2	0.000542159	1.47964	3.07437
NA	NA	0.000238793	2.62859	3.06965
SLC2A9	solute carrier family 2 (facilitated glucose transporter), member 9	0.000431919	1.7957	3.06892
LOC146177	NA	0.000855824	0.819757	3.06781
NA	NA	0.00018664	2.96978	3.0667
WDR44	WD repeat domain 44	0.00125168	0.27807	3.06438
CHD5	chromodomain helicase DNA binding protein 5	0.000331251	2.16388	3.06371
PROX1	prospero-related homeobox 1	0.000186217	2.97283	3.054
AMHR2	anti-Mullerian hormone receptor, type II	0.000726057	1.05755	3.05383	weird?
LOC441884	NA	0.000538897	1.4885	3.05191
CXorf39	chromosome X open reading frame 39	0.000600618	1.32784	3.05106
CDK2	cyclin-dependent kinase 2	0.000660945	1.18992	3.05057
BCAP29	B-cell receptor-associated protein 29	0.000651937	1.20924	3.04743
EMCN	NA	5.07242e-05	4.79558	3.04148
LOC388279	NA	0.00114619	0.407297	3.03839
RSHL2	radial spokehead-like 2	0.000188864	2.95218	3.03707
ISLR	immunoglobulin superfamily containing leucine-rich repeat	0.00029377	2.33713	3.03451
ST3GAL2	ST3 beta-galactoside alpha-2,3-sialyltransferase 2	0.000733428	1.04347	3.0339
PAPPA	pregnancy-associated plasma protein A, pappalysin 1	0.000549748	1.45822	3.03379
DUOX1	dual oxidase 1	0.000690693	1.12914	3.0313
NA	NA	0.000246941	2.58349	3.0311
FYCO1	FYVE and coiled-coil domain containing 1	7.631e-05	4.22241	3.03058
VDAC3	voltage-dependent anion channel 3	0.000452026	1.73287	3.02954
FBP2	fructose-1,6-bisphosphatase 2	0.000130095	3.47599	3.02945
SAA2	serum amyloid A2	0.00121395	0.323537	3.0284
NTRK3	neurotrophic tyrosine kinase, receptor, type 3	0.00126992	0.257209	3.02814
EMP1	epithelial membrane protein 1	6.42862e-05	4.45835	3.02752
HIF3A	hypoxia inducible factor 3, alpha subunit	9.55826e-05	3.9052	3.02572
FUT7	fucosyltransferase 7 (alpha (1,3) fucosyltransferase)	0.00121234	0.325616	3.0194
LOC554175	NA	0.00022853	2.68678	3.01434
RILP	Rab interacting lysosomal protein	0.000805184	0.907044	3.01269
BMP1	bone morphogenetic protein 1	0.000554727	1.44473	3.01199
KIAA0182	NA	9.08006e-05	3.97615	3.01042
LOC440996	NA	0.000511581	1.5624	3.0083
HBB	hemoglobin, beta	0.000810223	0.898271	3.0083
TBX5	T-box 5	0.000232436	2.6648	3.00595	mesoderm/heart
LOC221122	NA	0.000551606	1.45328	3.005
ATOH8	atonal homolog 8 (Drosophila)	0.000702845	1.10443	3.00433
FMO1	flavin containing monooxygenase 1	0.000163611	3.1509	3.0005
MGC13034	NA	0.000116377	3.63093	2.99712
FCN2	ficolin (collagen/fibrinogen domain containing lectin) 2 (hucolin)	0.000887965	0.770021	2.99643
CDH23	cadherin-like 23	0.00106697	0.504709	2.99596
KIAA1324	KIAA1324	0.000255957	2.53323	2.9944
NA	NA	0.0011399	0.41563	2.99389
SRGAP1	SLIT-ROBO Rho GTPase activating protein 1	0.000391864	1.92994	2.99229
NA	NA	0.000463045	1.69998	2.99175
GRLF1	glucocorticoid receptor DNA binding factor 1	0.00011099	3.69541	2.99062
LOC90835	NA	0.00136577	0.157465	2.98887
FBLN1	fibulin 1	0.00120625	0.332281	2.98564
MAST2	microtubule associated serine/threonine kinase 2	0.00019794	2.88423	2.98496
GATA6	GATA binding protein 6	4.45768e-05	4.96919	2.98445	developing heart, lung, GI
NA	NA	0.00023826	2.63218	2.98354
SHC2	SHC (Src homology 2 domain containing) transforming protein 2	6.09537e-05	4.53532	2.98341
DRD2	dopamine receptor D2	0.000188327	2.9568	2.98145
EPO	erythropoietin	0.000593737	1.34338	2.97829	kidney?
NA	NA	0.00117198	0.375854	2.97707
DRAP1	DR1-associated protein 1 (negative cofactor 2 alpha)	0.000505022	1.58107	2.97641
NA	NA	0.0010952	0.470534	2.97611
LOC201191	NA	0.000431617	1.79661	2.97353
HS6ST3	heparan sulfate 6-O-sulfotransferase 3	0.000757908	0.996716	2.97271
C20orf17	chromosome 20 open reading frame 17	0.000800098	0.916898	2.97087
PTP4A3	protein tyrosine phosphatase type IVA, member 3	0.0010423	0.541652	2.96982
TUSC5	tumor suppressor candidate 5	0.000476768	1.66159	2.96643
NA	NA	9.99261e-05	3.84555	2.96231
GAS2L2	growth arrest-specific 2 like 2	0.00118921	0.354258	2.96152
KLK6	kallikrein 6 (neurosin, zyme)	0.000183859	2.99087	2.96103
FOXD1	forkhead box D1	0.000587338	1.36097	2.96083
PTCD1	pentatricopeptide repeat domain 1	0.000339292	2.13006	2.9604
PIK3C3	phosphoinositide-3-kinase, class 3	0.000308299	2.26702	2.95739
NA	NA	0.000481071	1.64889	2.95612
ATF3	activating transcription factor 3	0.000838699	0.848974	2.95584
SLC8A3	solute carrier family 8 (sodium-calcium exchanger), member 3	0.000354195	2.06918	2.9518
LOC400621	NA	0.00120267	0.337359	2.95105
NA	NA	0.000782315	0.949537	2.94821
PDE3B	phosphodiesterase 3B, cGMP-inhibited	0.000553179	1.4489	2.94732
EPOR	erythropoietin receptor	6.40598e-05	4.46369	2.94679	heme
FLJ38288	NA	4.12183e-05	5.07472	2.94468
GNG4	guanine nucleotide binding protein (G protein), gamma 4	0.000723216	1.0639	2.9379
MYO15B	myosin XVB pseudogene	0.000820999	0.880522	2.93571
ANKRD9	ankyrin repeat domain 9	0.00120531	0.333691	2.93567
PKLR	pyruvate kinase, liver and RBC	6.12336e-05	4.52794	2.93371
HTR6	5-hydroxytryptamine (serotonin) receptor 6	0.000358894	2.04931	2.93148
SCUBE3	signal peptide, CUB domain, EGF-like 3	0.00146993	0.0539175	2.93041
NA	NA	7.58222e-05	4.23301	2.93031
C1orf61	chromosome 1 open reading frame 61	0.00131089	0.21398	2.92789
FLJ38819	NA	0.000375184	1.99124	2.92757
BTG2	BTG family, member 2	0.0010465	0.534624	2.92671
NA	NA	0.000384455	1.95887	2.92481
HSPC009	NA	0.00041623	1.84693	2.92444
PLEKHB2	pleckstrin homology domain containing, family B (evectins) member 2	0.000598151	1.33396	2.92191
FLJ39599	NA	0.000400099	1.90251	2.92119
NA	NA	0.00102697	0.562317	2.91918
WNT2	wingless-type MMTV integration site family member 2	5.51717e-05	4.67128	2.91824	development
KIAA1656	NA	0.00060306	1.32194	2.91542
SOX5	SRY (sex determining region Y)-box 5	6.58369e-05	4.4223	2.91337	development
SLITRK6	SLIT and NTRK-like family, member 6	0.000354195	2.06885	2.91236
C10orf46	chromosome 10 open reading frame 46	0.000307051	2.27224	2.91085
PTCRA	pre T-cell antigen receptor alpha	0.000646352	1.2219	2.91013
CACNA1A	calcium channel, voltage-dependent, P/Q type, alpha 1A subunit	0.000500368	1.59469	2.9094
CLDN5	claudin 5 (transmembrane protein deleted in velocardiofacial syndrome)	0.000391374	1.93251	2.90726
CSEN	calsenilin, presenilin binding protein, EF-hand transcription factor	0.000379181	1.9772	2.90208
ATRNL1	attractin-like 1	0.000502976	1.58709	2.90056
IF	I factor (complement)	0.00115703	0.393646	2.89996
LOC388588	NA	1.00661e-05	7.09078	2.89713
SRPR	signal recognition particle receptor ('docking protein')	0.000640425	1.23434	2.8971
NA	NA	0.00121843	0.316748	2.8968
TXNDC2	thioredoxin domain containing 2 (spermatozoa)	0.000781668	0.95113	2.89643
DO	Dombrock blood group	0.00139988	0.122177	2.89331
LOC283177	NA	0.000527562	1.52073	2.89278
TDRD10	tudor domain containing 10	0.000446521	1.74907	2.89003
NDFIP2	Nedd4 family interacting protein 2	8.62895e-05	4.04791	2.88989
EMILIN1	elastin microfibril interfacer 1	9.35106e-05	3.93574	2.88871
FLJ13236	NA	0.000524385	1.52929	2.88745
LOC148490	NA	0.000287403	2.36843	2.88687
VASH1	vasohibin 1	0.000473827	1.66957	2.88633
SIRPB1	signal-regulatory protein beta 1	0.000615577	1.29132	2.88259
SSX2IP	synovial sarcoma, X breakpoint 2 interacting protein	0.000607603	1.31029	2.88218
NA	NA	0.000133895	3.43462	2.882
PTPRH	protein tyrosine phosphatase, receptor type, H	0.000248503	2.57462	2.88163
NA	NA	0.00151603	0.0118624	2.8809
NA	NA	4.21232e-05	5.04579	2.87967
CX36	NA	0.000360516	2.04311	2.87806
C14orf121	chromosome 14 open reading frame 121	0.000624736	1.26828	2.87397
FLJ31568	NA	0.00116899	0.379109	2.87324
IGSF21	immunoglobin superfamily, member 21	0.000931677	0.700889	2.87213
TM4SF18	transmembrane 4 L six family member 18	0.000931851	0.700546	2.87201
NA	NA	0.0005692	1.40861	2.87153
AYP1p1	NA	0.00124429	0.287236	2.87106
NA	NA	0.000140786	3.36281	2.86678
FLJ90834	NA	0.000165838	3.13184	2.86662
NA	NA	0.000264186	2.48684	2.86596
ASMTL	acetylserotonin O-methyltransferase-like	0.00135053	0.173317	2.86392
FAM3D	family with sequence similarity 3, member D	0.000417527	1.84196	2.8627
HECW1	HECT, C2 and WW domain containing E3 ubiquitin protein ligase 1	0.00141851	0.104742	2.86075
HABP2	hyaluronan binding protein 2	0.000102292	3.81305	2.86008
BCORL1	BCL6 co-repressor-like 1	4.1936e-05	5.05227	2.85998
MMP28	matrix metallopeptidase 28	0.000631312	1.25333	2.85965
USH1C	Usher syndrome 1C (autosomal recessive, severe)	0.000396322	1.91472	2.85799
HOXA7	homeo box A7	0.000131422	3.46132	2.85797
C20orf108	chromosome 20 open reading frame 108	0.000350514	2.08505	2.85686
SNCG	synuclein, gamma (breast cancer-specific protein 1)	0.00127937	0.247335	2.85604
ACTN2	actinin, alpha 2	0.00129717	0.228933	2.85523	muscle
SLC5A11	solute carrier family 5 (sodium/glucose cotransporter), member 11	0.000453654	1.72727	2.85246
GNAS	GNAS complex locus	0.000539407	1.48673	2.85113
DNM1	dynamin 1	0.000825033	0.872295	2.85102
FARP1	FERM, RhoGEF (ARHGEF) and pleckstrin domain protein 1 (chondrocyte-derived)	0.00069328	1.12421	2.85079
FLJ10707	NA	0.000661053	1.18961	2.85074
GAB1	GRB2-associated binding protein 1	0.000810223	0.898195	2.85054
EFEMP2	EGF-containing fibulin-like extracellular matrix protein 2	0.000297672	2.316	2.85052
SLC11A1	solute carrier family 11 (proton-coupled divalent metal ion transporters), member 1	0.0014835	0.040108	2.84984
HDHD3	haloacid dehalogenase-like hydrolase domain containing 3	0.00106048	0.514402	2.84976
TTLL9	tubulin tyrosine ligase-like family, member 9	0.000321466	2.20886	2.8495
NDUFV1	NADH dehydrogenase (ubiquinone) flavoprotein 1, 51kDa	0.000322571	2.20321	2.84948
LMAN1L	lectin, mannose-binding, 1 like	0.00148727	0.0368114	2.84934
NUDT4	nudix (nucleoside diphosphate linked moiety X)-type motif 4	0.000534033	1.50221	2.84809
SCARF2	scavenger receptor class F, member 2	0.00135422	0.169572	2.845
NA	NA	0.00116255	0.387362	2.84487
PROK1	prokineticin 1	0.000123133	3.55051	2.84344
NA	NA	0.00142472	0.0985333	2.84312
EFS	embryonal Fyn-associated substrate	0.000407291	1.87725	2.84217
KHSRP	KH-type splicing regulatory protein (FUSE binding protein 2)	0.00150558	0.0206959	2.84115
FLJ37638	NA	0.000282847	2.39027	2.84021
LOC151300	NA	0.00125603	0.273186	2.83982
SORD	sorbitol dehydrogenase	0.000436855	1.77947	2.83892
COL1A2	collagen, type I, alpha 2	9.28238e-05	3.94656	2.83678
NA	NA	0.000416279	1.84663	2.83664
TFPI	tissue factor pathway inhibitor (lipoprotein-associated coagulation inhibitor)	0.000940211	0.687515	2.83638
NA	NA	0.000552044	1.45214	2.8358
SERPINA9	serpin peptidase inhibitor, clade A (alpha-1 antiproteinase, antitrypsin), member 9	0.00127106	0.255965	2.83544
SPR	sepiapterin reductase (7,8-dihydrobiopterin:NADP+ oxidoreductase)	0.000206306	2.82232	2.83532
NA	NA	3.42851e-05	5.33108	2.83509
HAO2	hydroxyacid oxidase 2 (long chain)	0.000177399	3.03863	2.83452
NA	NA	0.000978695	0.631368	2.83041
GRRP1	glycine/arginine rich protein 1	0.0012504	0.280169	2.82972
MMP11	matrix metallopeptidase 11 (stromelysin 3)	5.6576e-05	4.63831	2.82919
ADRBK1	adrenergic, beta, receptor kinase 1	0.000143597	3.33642	2.8284
BCL6B	B-cell CLL/lymphoma 6, member B (zinc finger protein)	4.10842e-05	5.07923	2.82653
NA	NA	0.00131888	0.205832	2.82629
ID4	inhibitor of DNA binding 4, dominant negative helix-loop-helix protein	2.86607e-05	5.59515	2.82471
CAMK2B	calcium/calmodulin-dependent protein kinase (CaM kinase) II beta	0.000684775	1.14199	2.82388
AMMECR1	Alport syndrome, mental retardation, midface hypoplasia and elliptocytosis chromosomal region, gene 1	0.000243487	2.603	2.82365
TNS1	tensin 1	0.000826981	0.868893	2.82074
SPDEF	SAM pointed domain containing ets transcription factor	0.000276547	2.42135	2.81994
ADCY8	adenylate cyclase 8 (brain)	0.0010465	0.534651	2.81991
FLJ22795	NA	0.00119068	0.352387	2.81866
LLGL1	lethal giant larvae homolog 1 (Drosophila)	0.000818473	0.884662	2.81719
NA	NA	0.00100649	0.592779	2.81682
NA	NA	0.000886336	0.772465	2.81479
EMCN	NA	0.000220852	2.73266	2.81385
SSX2	synovial sarcoma, X breakpoint 2	0.000104905	3.77465	2.80985
TMEM37	transmembrane protein 37	0.000138937	3.38013	2.80906
NA	NA	0.00074568	1.02109	2.80779
LOXL4	lysyl oxidase-like 4	0.000797011	0.923118	2.80504
C20orf98	chromosome 20 open reading frame 98	0.000452333	1.7317	2.7989
LOC388383	NA	0.000396941	1.91256	2.79694
MASP1	mannan-binding lectin serine peptidase 1 (C4/C2 activating component of Ra-reactive factor)	0.000252252	2.55502	2.79613
MMP11	matrix metallopeptidase 11 (stromelysin 3)	0.00129131	0.234906	2.79561
SCARB1	scavenger receptor class B, member 1	0.000271999	2.44508	2.79549
NA	NA	0.000749385	1.01354	2.79494
SEMA6D	sema domain, transmembrane domain (TM), and cytoplasmic domain, (semaphorin) 6D	0.00146108	0.062721	2.79475
LOC388134	NA	0.000875173	0.789198	2.79206
NA	NA	0.000495068	1.61002	2.79162
EPHA8	EPH receptor A8	0.000326934	2.18447	2.79154
NOL7	nucleolar protein 7, 27kDa	0.000627339	1.26186	2.79011
AKR1C1	aldo-keto reductase family 1, member C1 (dihydrodiol dehydrogenase 1; 20-alpha (3-alpha)-hydroxysteroid dehydrogenase)	0.000944617	0.680338	2.78707
HDAC5	histone deacetylase 5	0.00121843	0.316683	2.7859
SLC30A10	solute carrier family 30, member 10	8.02513e-06	7.40547	2.78437
FLJ20345	NA	0.000456669	1.71866	2.7836
LOC400236	NA	0.000524948	1.52798	2.78045
NA	NA	0.000420223	1.83265	2.77886
ALPK2	alpha-kinase 2	0.000165223	3.13666	2.7756
CDC27	cell division cycle 27	0.000159391	3.19142	2.77445
NA	NA	0.00124294	0.289267	2.77331
C21orf127	chromosome 21 open reading frame 127	0.000378707	1.97957	2.77098
HOXA13	homeo box A13	0.000525277	1.52659	2.7704
CEP2	centrosomal protein 2	0.000528169	1.51853	2.76981
OR1F1	olfactory receptor, family 1, subfamily F, member 1	0.000210317	2.79491	2.76832
ZNF337	zinc finger protein 337	0.000480966	1.64929	2.76755
LOC149773	NA	0.000602578	1.32308	2.76447
TFAP2A	transcription factor AP-2 alpha (activating enhancer binding protein 2 alpha)	0.000821299	0.879541	2.76095
HLRC1	HEAT-like (PBS lyase) repeat containing 1	0.000561903	1.42692	2.75851
NXF	NA	0.00138081	0.142586	2.75714
GPR116	G protein-coupled receptor 116	0.00010457	3.77949	2.75493
NA	NA	0.000482489	1.6445	2.75465
STXBP6	syntaxin binding protein 6 (amisyn)	0.00133986	0.184845	2.75371
ACVRL1	activin A receptor type II-like 1	0.00054987	1.45768	2.75303
C14orf174	chromosome 14 open reading frame 174	0.000202817	2.84804	2.7517
NOX5	NADPH oxidase, EF-hand calcium binding domain 5	0.000598982	1.33209	2.75006
TNRC4	trinucleotide repeat containing 4	0.000429975	1.80196	2.74941
C1orf164	chromosome 1 open reading frame 164	0.00106074	0.514026	2.74807
TGFBR3	transforming growth factor, beta receptor III (betaglycan, 300kDa)	0.000695983	1.11912	2.74693
DST	dystonin	0.000799228	0.918323	2.74607
LOC257407	NA	0.000141948	3.35173	2.74478
NA	NA	0.000101718	3.82086	2.74431
NA	NA	0.000719025	1.07158	2.74408
DPEP1	dipeptidase 1 (renal)	0.000457882	1.71406	2.7431
DIAPH1	diaphanous homolog 1 (Drosophila)	0.00071538	1.07785	2.73885
L3MBTL	l(3)mbt-like (Drosophila)	0.00083891	0.848579	2.73809
NA	NA	0.000487038	1.63286	2.73762
TMEM23	transmembrane protein 23	0.00101606	0.579391	2.73718
LOC339768	NA	0.000256932	2.52803	2.73624
FLJ21865	NA	0.000459058	1.71021	2.73568
ARHGEF10L	Rho guanine nucleotide exchange factor (GEF) 10-like	0.000581036	1.37756	2.73559
STK3	serine/threonine kinase 3 (STE20 homolog, yeast)	0.000387261	1.94857	2.73458
RAB37	RAB37, member RAS oncogene family	0.000583369	1.371	2.73393
NA	NA	0.000221688	2.72751	2.73147
CITED2	Cbp/p300-interacting transactivator, with Glu/Asp-rich carboxy-terminal domain, 2	0.000390929	1.93396	2.7307
C1orf95	chromosome 1 open reading frame 95	0.000320226	2.2144	2.73059
HTR1E	5-hydroxytryptamine (serotonin) receptor 1E	0.00143442	0.0895652	2.73006
LOC143381	NA	0.000362119	2.03706	2.72994
SLC41A2	solute carrier family 41, member 2	0.000907666	0.737722	2.72928
RNF157	ring finger protein 157	0.0004172	1.84346	2.72806
NA	NA	4.02859e-05	5.10711	2.72806
FUT3	fucosyltransferase 3 (galactoside 3(4)-L-fucosyltransferase, Lewis blood group included)	0.000386532	1.95124	2.72777
EPN1	epsin 1	0.000864669	0.806486	2.72764
NA	NA	0.000627594	1.26128	2.72539
NOL7	nucleolar protein 7, 27kDa	0.000949036	0.674308	2.72499
KCTD17	potassium channel tetramerisation domain containing 17	0.000509099	1.5687	2.724
NA	NA	0.000285015	2.3803	2.7232
ZNF503	zinc finger protein 503	0.000427203	1.81027	2.72265
NA	NA	3.85024e-05	5.17343	2.72192
CPEB3	cytoplasmic polyadenylation element binding protein 3	0.00143612	0.0875774	2.72064
NA	NA	0.000849211	0.830906	2.72047
KRTAP1-5	keratin associated protein 1-5	0.000507558	1.57333	2.72044
FBXO24	F-box protein 24	0.000827511	0.867822	2.71815
SIPA1L2	signal-induced proliferation-associated 1 like 2	0.000515232	1.55222	2.71684
PCSK6	proprotein convertase subtilisin/kexin type 6	0.000755733	1.00097	2.71678
SPANXA1	sperm protein associated with the nucleus, X-linked, family member A1	0.000874347	0.790381	2.71436
CNOT2	CCR4-NOT transcription complex, subunit 2	0.00151685	0.0110804	2.71293
GUCA1B	guanylate cyclase activator 1B (retina)	0.0014028	0.119562	2.70808
NA	NA	0.00126574	0.261491	2.70769
PAX3	paired box gene 3 (Waardenburg syndrome 1)	0.00121088	0.327344	2.70423
SYNGAP1	synaptic Ras GTPase activating protein 1 homolog (rat)	0.000527912	1.51965	2.70416
SLCO2B1	solute carrier organic anion transporter family, member 2B1	8.03073e-05	4.15195	2.70329
C3orf20	chromosome 3 open reading frame 20	0.00140707	0.115771	2.70328
GEFT	NA	0.00100826	0.590474	2.70197
GPR110	G protein-coupled receptor 110	0.000305942	2.27772	2.70029
LOC339005	NA	0.000752582	1.00756	2.69884
VPS37C	vacuolar protein sorting 37C (yeast)	0.000110818	3.69837	2.69811
NA	NA	0.000119667	3.59282	2.69772
ZNF703	zinc finger protein 703	0.000532808	1.50624	2.69758
CA12	carbonic anhydrase XII	0.000487118	1.63236	2.69755
NA	NA	0.000195096	2.90817	2.69714
IL1RAPL1	interleukin 1 receptor accessory protein-like 1	0.000500368	1.59464	2.69698
CYP1A1	cytochrome P450, family 1, subfamily A, polypeptide 1	2.50261e-05	5.7946	2.69633
RUNX1T1	runt-related transcription factor 1; translocated to, 1 (cyclin D-related)	0.00130716	0.217523	2.69211	BL
FKBP3	FK506 binding protein 3, 25kDa	0.00074568	1.02121	2.69014
NA	NA	0.000441561	1.76439	2.68946
KIFC3	kinesin family member C3	0.00100647	0.593326	2.68916
GREM2	gremlin 2, cysteine knot superfamily, homolog (Xenopus laevis)	5.6112e-05	4.64827	2.68724
RARG	retinoic acid receptor, gamma	0.000700532	1.10999	2.68595
PRDX2	peroxiredoxin 2	0.0014066	0.116299	2.68549
NDRG2	NDRG family member 2	0.000845565	0.836996	2.68332
IGFBP4	insulin-like growth factor binding protein 4	0.000702836	1.10458	2.67917
MGC3040	NA	0.000582638	1.37288	2.67824
LOC143903	NA	0.000740035	1.03167	2.67705
SPON1	spondin 1, extracellular matrix protein	0.000225447	2.70418	2.67701
ALS2CL	ALS2 C-terminal like	0.00067304	1.16471	2.67499
NA	NA	0.000271999	2.44506	2.67487
NA	NA	0.000333769	2.15445	2.67425
EFCBP1	EF-hand calcium binding protein 1	0.0014123	0.110201	2.67372
DIO2	deiodinase, iodothyronine, type II	0.00102875	0.559765	2.67153
PCDH1	protocadherin 1 (cadherin-like 1)	0.00125446	0.274817	2.67082
NRG1	neuregulin 1	0.00101812	0.576196	2.66957
GPR161	G protein-coupled receptor 161	0.000712472	1.08423	2.6693
RHCE	Rhesus blood group, CcEe antigens	0.00127915	0.247629	2.66805
NA	NA	0.00125338	0.275968	2.66722
MTUS1	mitochondrial tumor suppressor 1	0.000686667	1.13834	2.66401
HOXB3	homeo box B3	0.0012426	0.28969	2.6627
ASCL3	achaete-scute complex (Drosophila) homolog-like 3	0.000383359	1.96358	2.66249
LOC339240	NA	0.000138201	3.38791	2.66247
CP	ceruloplasmin (ferroxidase)	0.000540164	1.48494	2.66202
NA	NA	0.00129186	0.234345	2.66185
LOXL2	lysyl oxidase-like 2	6.22356e-05	4.50132	2.65849
LOC390874	NA	0.000195096	2.90837	2.65846
LOXL2	lysyl oxidase-like 2	0.000729187	1.05165	2.65607
OR2H1	olfactory receptor, family 2, subfamily H, member 1	0.000151848	3.25799	2.65567
STEAP3	STEAP family member 3	0.000154676	3.23431	2.6553
CAPZB	capping protein (actin filament) muscle Z-line, beta	0.000842586	0.842408	2.65379
ARID1A	AT rich interactive domain 1A (SWI- like)	0.000821864	0.878194	2.65307
SLC22A14	solute carrier family 22 (organic cation transporter), member 14	0.000951661	0.669519	2.652
C19orf19	chromosome 19 open reading frame 19	0.000389617	1.93906	2.64975
LOC196463	NA	0.00041599	1.8477	2.64833
NNAT	neuronatin	0.000521931	1.53612	2.64769
NA	NA	0.000806307	0.90518	2.6466
NA	NA	0.000362054	2.03743	2.64645
RIMS2	regulating synaptic membrane exocytosis 2	0.000664981	1.18209	2.64604
NA	NA	0.000665302	1.1809	2.64083
NA	NA	0.000773557	0.966515	2.64013
LOC442499	NA	0.000753186	1.00644	2.63999
KIAA2002	NA	0.00150987	0.0171882	2.63802
SH3BP1	SH3-domain binding protein 1	0.000767814	0.978978	2.63608
FGF22	fibroblast growth factor 22	0.000240041	2.62167	2.63497
NA	NA	0.00106684	0.505236	2.63441
NA	NA	0.000808465	0.901573	2.6336
FAM87A	family with sequence similarity 87, member A	0.000954995	0.664441	2.63238
NA	NA	0.000160862	3.17662	2.63099
SYT12	synaptotagmin XII	0.00130081	0.224758	2.63058
LRRC46	leucine rich repeat containing 46	0.000973765	0.638664	2.63045
DPF3	D4, zinc and double PHD fingers, family 3	0.00108783	0.480091	2.62759
SLC6A20	solute carrier family 6 (proline IMINO transporter), member 20	0.00114895	0.4031	2.62703
FLJ36131	NA	0.000957411	0.660936	2.62662
C17orf31	chromosome 17 open reading frame 31	3.48476e-05	5.3094	2.62597
BAZ1B	bromodomain adjacent to zinc finger domain, 1B	0.000820864	0.880936	2.62506
SLIT3	slit homolog 3 (Drosophila)	0.000181625	3.00697	2.62456
SHMT1	serine hydroxymethyltransferase 1 (soluble)	0.00124439	0.287039	2.62207
NA	NA	0.000775433	0.962611	2.62152
TIMP3	TIMP metallopeptidase inhibitor 3 (Sorsby fundus dystrophy, pseudoinflammatory)	0.000255406	2.5361	2.61685
RAB31	RAB31, member RAS oncogene family	0.00053746	1.4924	2.61567
SYDE1	synapse defective 1, Rho GTPase, homolog 1 (C. elegans)	0.000506352	1.57718	2.61422
NCAM1	neural cell adhesion molecule 1	0.000251212	2.56079	2.60962
GPR153	G protein-coupled receptor 153	0.000865283	0.805089	2.60903
LGI4	leucine-rich repeat LGI family, member 4	0.000607173	1.31167	2.60839
LOC349236	NA	0.000296639	2.3208	2.60752
SLC17A7	solute carrier family 17 (sodium-dependent inorganic phosphate cotransporter), member 7	0.000952027	0.66828	2.60732
MYO3A	myosin IIIA	0.000815785	0.888779	2.60705	muscle
SLC4A9	solute carrier family 4, sodium bicarbonate cotransporter, member 9	0.00142491	0.0981732	2.60657
AHNAK	AHNAK nucleoprotein (desmoyokin)	0.000533581	1.50398	2.6065
UBE2D4	ubiquitin-conjugating enzyme E2D 4 (putative)	0.000510743	1.56476	2.60645
SLC1A2	solute carrier family 1 (glial high affinity glutamate transporter), member 2	0.00121934	0.315439	2.60473
PGBD2	piggyBac transposable element derived 2	0.00012574	3.51935	2.60456
SCN3B	sodium channel, voltage-gated, type III, beta	6.18461e-05	4.51165	2.6041
XAGE2	X antigen family, member 2	0.00142742	0.0956769	2.60016
STAC2	SH3 and cysteine rich domain 2	0.0001614	3.17194	2.59902
APOD	apolipoprotein D	0.0010142	0.581967	2.59882	endo?
ACCN2	amiloride-sensitive cation channel 2, neuronal	0.00055123	1.45416	2.5976
ABCB9	ATP-binding cassette, sub-family B (MDR/TAP), member 9	0.000755222	1.00209	2.59723
PTGS1	prostaglandin-endoperoxide synthase 1 (prostaglandin G/H synthase and cyclooxygenase)	0.000613129	1.29667	2.59506
HIVEP1	human immunodeficiency virus type I enhancer binding protein 1	0.00146014	0.0639345	2.59483
FGA	fibrinogen alpha chain	0.000188774	2.95294	2.59445
NA	NA	0.000275876	2.42488	2.59293
MESP1	NA	0.00096772	0.64682	2.59164
NA	NA	0.00145562	0.0684371	2.59156
LOC338579	NA	0.000204839	2.83407	2.59021
PDZK2	PDZ domain containing 2	0.000165353	3.13561	2.58918
LOH3CR2A	loss of heterozygosity, 3, chromosomal region 2, gene A	0.00129117	0.235168	2.58915
NA	NA	0.00105059	0.528681	2.58889
LOC149069	NA	0.000668952	1.17306	2.58787
PTPRN2	protein tyrosine phosphatase, receptor type, N polypeptide 2	0.00028447	2.38251	2.58601
RGS6	regulator of G-protein signalling 6	0.000313558	2.24305	2.58407
KRTAP5-8	keratin associated protein 5-8	0.00033253	2.15862	2.58337
NKD1	naked cuticle homolog 1 (Drosophila)	0.000902004	0.7475	2.58311
NA	NA	0.00100617	0.594	2.58227
C10orf72	chromosome 10 open reading frame 72	0.000238432	2.63101	2.57847
RPESP	NA	0.00103693	0.548924	2.57778
NA	NA	0.000950661	0.67163	2.57767
CTTNBP2	cortactin binding protein 2	0.000289583	2.3584	2.5754
NA	NA	0.000254844	2.53943	2.57494
NA	NA	0.00152609	0.00314117	2.57491
RPL10A	ribosomal protein L10a	0.000722018	1.06636	2.5749
HOXC6	homeo box C6	0.000214131	2.77241	2.57462
PLXDC1	plexin domain containing 1	0.000191474	2.93381	2.57381
NA	NA	0.000374729	1.99333	2.57285
AKAP7	A kinase (PRKA) anchor protein 7	0.00114634	0.406781	2.56993
LOC162073	NA	0.000701671	1.10749	2.56959
IFRG15	NA	0.000495938	1.60741	2.56908
FLJ23754	NA	0.000309671	2.26054	2.5682
NA	NA	0.00100785	0.591022	2.56814
GATA5	GATA binding protein 5	0.000197937	2.88463	2.56793	cardiac/muscle?
CLSTN2	calsyntenin 2	0.000952027	0.668231	2.56697
KRTHB5	keratin, hair, basic, 5	0.00104241	0.541405	2.56645
AK1	adenylate kinase 1	0.000790473	0.934459	2.56622
NA	NA	0.000282415	2.39246	2.56611
LOC387601	NA	0.00127345	0.253552	2.56422
COPZ2	coatomer protein complex, subunit zeta 2	0.000800533	0.915805	2.56235
C1orf105	chromosome 1 open reading frame 105	0.000871684	0.794751	2.56187
CD109	CD109 antigen (Gov platelet alloantigens)	1.58416e-05	6.4376	2.56011	HSC?
HPX	hemopexin	0.000294851	2.33039	2.56007
ITGA2	integrin, alpha 2 (CD49B, alpha 2 subunit of VLA-2 receptor)	0.00045704	1.71727	2.55885	endo?
TCF20	transcription factor 20 (AR1)	0.000595587	1.33967	2.55712
KIAA1055	NA	0.000153281	3.24573	2.55139
DPYSL5	dihydropyrimidinase-like 5	0.00107891	0.490553	2.54859
JPH2	junctophilin 2	0.000650168	1.21383	2.5469
MGC11242	NA	0.000412122	1.86024	2.54675
C1orf78	chromosome 1 open reading frame 78	0.00049139	1.61972	2.54615
LGI4	leucine-rich repeat LGI family, member 4	0.00123173	0.301177	2.54513
KCNAB1	potassium voltage-gated channel, shaker-related subfamily, beta member 1	0.000588295	1.35745	2.54496
DNCL2A	dynein, cytoplasmic, light polypeptide 2A	0.000271688	2.44685	2.54482
SPTBN4	spectrin, beta, non-erythrocytic 4	0.00120348	0.336422	2.54457
TEAD2	TEA domain family member 2	0.000519246	1.54328	2.54441
MAST2	microtubule associated serine/threonine kinase 2	0.00126423	0.263306	2.54377
IGLC2	immunoglobulin lambda constant 2 (Kern-Oz- marker)	0.000533056	1.50531	2.54329
WWP2	WW domain containing E3 ubiquitin protein ligase 2	0.000570944	1.40387	2.53995
SLC2A1	solute carrier family 2 (facilitated glucose transporter), member 1	0.000327544	2.18104	2.53971
ADD3	adducin 3 (gamma)	0.00023528	2.64839	2.53924
LOC391047	NA	0.00139222	0.129934	2.53909
HFE	hemochromatosis	0.000170161	3.09583	2.5382
IL17D	interleukin 17D	0.00011916	3.59832	2.53777
OIT3	oncoprotein induced transcript 3	0.00152795	0.00132224	2.53738
CRISP1	cysteine-rich secretory protein 1	0.000185175	2.98074	2.53587
PLEKHB1	pleckstrin homology domain containing, family B (evectins) member 1	0.000457561	1.71529	2.53526
LOC90246	NA	0.000987361	0.618133	2.5326
BMP8A	bone morphogenetic protein 8a	0.00116946	0.378408	2.53195
NA	NA	0.000488466	1.62784	2.53013
DRD2	dopamine receptor D2	0.000323935	2.19655	2.5287
FLJ20581	NA	0.000845403	0.837329	2.52823
ADAMTS18	ADAM metallopeptidase with thrombospondin type 1 motif, 18	4.01473e-05	5.11306	2.52797
MAP6	microtubule-associated protein 6	0.000963232	0.653521	2.52524
DDR2	discoidin domain receptor family, member 2	0.000620309	1.27898	2.52471
KIAA0738	NA	0.000244695	2.59575	2.52458
MAP1A	microtubule-associated protein 1A	0.000986981	0.618943	2.52379
MUC8	mucin 8, tracheobronchial	0.000821406	0.879177	2.52326
NA	NA	8.31554e-05	4.10006	2.52186
PDZK7	PDZ domain containing 7	0.000435414	1.78505	2.52064
LOC440986	NA	0.00141156	0.111074	2.52064
NA	NA	0.00150845	0.0182736	2.52013
OR2H1	olfactory receptor, family 2, subfamily H, member 1	0.00108849	0.479139	2.51971
PROP1	prophet of Pit1, paired-like homeodomain transcription factor	0.000575771	1.38929	2.51908
ZNF521	zinc finger protein 521	0.00054883	1.46169	2.51858
NA	NA	0.00113207	0.425764	2.51856
TPM2	tropomyosin 2 (beta)	0.00120951	0.328992	2.51802
GRASP	GRP1 (general receptor for phosphoinositides 1)-associated scaffold protein	0.00103776	0.54769	2.51767
PCSK6	proprotein convertase subtilisin/kexin type 6	0.000282393	2.39273	2.51726
KLK3	kallikrein 3, (prostate specific antigen)	3.76008e-05	5.20813	2.51725
FAM38B	family with sequence similarity 38, member B	0.000487366	1.63134	2.5172
NA	NA	0.000281445	2.39705	2.51718
CARD12	caspase recruitment domain family, member 12	0.000900899	0.749561	2.51649
CPNE7	copine VII	0.00133752	0.187451	2.51524
NA	NA	3.94819e-05	5.13892	2.51459
NA	NA	0.000124793	3.52982	2.51445
FLJ36208	NA	0.000725092	1.05937	2.5136
NA	NA	0.00104545	0.536656	2.51321
LOXL4	lysyl oxidase-like 4	0.000428452	1.80653	2.51258
SAP30	sin3-associated polypeptide, 30kDa	0.00101142	0.586447	2.51231
DNAJB4	DnaJ (Hsp40) homolog, subfamily B, member 4	0.000259487	2.51341	2.51224
SLC4A4	solute carrier family 4, sodium bicarbonate cotransporter, member 4	0.000501502	1.5913	2.51223
ARHGEF12	Rho guanine nucleotide exchange factor (GEF) 12	0.00142669	0.0965399	2.5111
PLEKHA6	pleckstrin homology domain containing, family A member 6	0.000285332	2.3787	2.5104
NA	NA	0.000283059	2.38928	2.50893
NA	NA	0.000168408	3.10981	2.50891
LRRC43	leucine rich repeat containing 43	0.000123727	3.54341	2.5083
FLJ10211	NA	0.000168324	3.11068	2.50791
ATP2B2	ATPase, Ca++ transporting, plasma membrane 2	0.000314638	2.23831	2.5062
CCL14	chemokine (C-C motif) ligand 14	6.18896e-05	4.51036	2.50516
LOC151261	NA	0.000373414	1.99735	2.50514
SYNPO2L	synaptopodin 2-like	0.000704298	1.10141	2.50385
NA	NA	0.000231019	2.67269	2.50265
RNF151	ring finger protein 151	0.000708177	1.09255	2.50185
LOC402779	NA	0.00100617	0.593886	2.50019
ZNF96	zinc finger protein 96	0.00126918	0.258314	2.49963
SPN	sialophorin (gpL115, leukosialin, CD43)	0.000305738	2.27869	2.49955
NA	NA	0.00114883	0.403332	2.49952
FLJ20753	NA	0.000409585	1.86944	2.49938
NMUR2	neuromedin U receptor 2	0.000294551	2.33277	2.49868
RDH16	retinol dehydrogenase 16 (all-trans and 13-cis)	0.000604979	1.31711	2.49724
NA	NA	0.000840382	0.846344	2.49597
NDP52	NA	0.000447904	1.74528	2.495
TMEM16G	transmembrane protein 16G	0.000176263	3.04741	2.49475
ABCC5	ATP-binding cassette, sub-family C (CFTR/MRP), member 5	0.000134394	3.42959	2.49324
PCDH12	protocadherin 12	0.000337607	2.13715	2.49137
TSPAN1	tetraspanin 1	0.00060034	1.32908	2.4905
FLJ30430	NA	0.00132554	0.198507	2.48942
VWF	von Willebrand factor	0.000824813	0.872709	2.48849	endo!
LOC92270	NA	0.000708388	1.09161	2.48496
ALK	anaplastic lymphoma kinase (Ki-1)	0.00121382	0.323769	2.48419
C5orf4	chromosome 5 open reading frame 4	0.000746723	1.01867	2.48396
FAM14A	family with sequence similarity 14, member A	0.00128813	0.238388	2.48341
ATP6V1F	ATPase, H+ transporting, lysosomal 14kDa, V1 subunit F	0.00152201	0.00688862	2.48299
NA	NA	0.00149773	0.0271258	2.48264
ART1	ADP-ribosyltransferase 1	0.000122424	3.55887	2.48216
RGS6	regulator of G-protein signalling 6	0.000984149	0.623638	2.48208
NA	NA	0.00143905	0.0842483	2.48198
ZBTB17	zinc finger and BTB domain containing 17	0.000550786	1.45531	2.48133
MMP16	matrix metallopeptidase 16 (membrane-inserted)	0.000687791	1.1357	2.48113
HIC2	hypermethylated in cancer 2	0.000884574	0.77546	2.47788
FOLH1	folate hydrolase (prostate-specific membrane antigen) 1	0.000633751	1.24855	2.47782
EHMT2	euchromatic histone-lysine N-methyltransferase 2	0.00058456	1.36854	2.4757
CTSE	cathepsin E	7.05019e-05	4.32856	2.47545
MAPK12	mitogen-activated protein kinase 12	0.000761835	0.988959	2.47525
NA	NA	0.000157218	3.21126	2.4752
PLA2G2D	phospholipase A2, group IID	0.00122092	0.313391	2.47516
LOC440462	NA	0.000744851	1.02281	2.47502
NA	NA	0.000482489	1.6445	2.47469
LOC257358	NA	0.00150061	0.0250118	2.47347
WWP2	WW domain containing E3 ubiquitin protein ligase 2	0.00144915	0.0745435	2.47292
NA	NA	8.10308e-05	4.13891	2.47236
TBXA2R	thromboxane A2 receptor	0.000521931	1.53627	2.47219	endo?
IGHMBP2	immunoglobulin mu binding protein 2	0.000188702	2.95356	2.47048
ERMAP	erythroblast membrane-associated protein	2.62963e-05	5.72198	2.47008
NA	NA	0.00138907	0.134031	2.46929
NA	NA	6.36619e-05	4.47308	2.46839
SEMA6C	sema domain, transmembrane domain (TM), and cytoplasmic domain, (semaphorin) 6C	0.000478896	1.65626	2.46801
PVR	poliovirus receptor	0.000463391	1.69886	2.46414
PDLIM7	PDZ and LIM domain 7 (enigma)	0.00134899	0.175408	2.46368
KIAA1202	NA	0.00094119	0.685898	2.4636
NA	NA	0.00137074	0.152336	2.46268
NA	NA	0.00120091	0.339648	2.46236
DAB2IP	DAB2 interacting protein	0.000987321	0.618379	2.4605
FLJ36674	NA	0.00146106	0.062845	2.46043
CALCRL	calcitonin receptor-like	0.000707696	1.09388	2.45994
L3MBTL	l(3)mbt-like (Drosophila)	0.00109431	0.472343	2.45864
DLL4	delta-like 4 (Drosophila)	0.00121791	0.318165	2.45832
ITGA9	integrin, alpha 9	0.000562714	1.4251	2.4579
ABCC4	ATP-binding cassette, sub-family C (CFTR/MRP), member 4	0.00128737	0.239228	2.45753
CYP2C9	cytochrome P450, family 2, subfamily C, polypeptide 9	0.00016856	3.10829	2.45752
FNDC1	fibronectin type III domain containing 1	0.00094165	0.684268	2.45551
FLJ36888	NA	0.00120463	0.334871	2.45434
LOC400411	NA	0.000479622	1.65369	2.45253
SVEP1	sushi, von Willebrand factor type A, EGF and pentraxin domain containing 1	2.42004e-05	5.84277	2.45197	endo
MCAM	melanoma cell adhesion molecule	0.00138699	0.13593	2.45073
HTRA2	HtrA serine peptidase 2	0.000279077	2.40768	2.45016
MGC24039	NA	0.00142194	0.101374	2.4499
B3GNT3	UDP-GlcNAc:betaGal beta-1,3-N-acetylglucosaminyltransferase 3	0.000358511	2.05096	2.4488
LRCH1	leucine-rich repeats and calponin homology (CH) domain containing 1	0.000452361	1.73143	2.44723
LOC126520	NA	0.00121843	0.316849	2.44696
NA	NA	0.000420594	1.83155	2.44666
SCRG1	NA	0.000286507	2.37326	2.446
NA	NA	0.000733256	1.044	2.44586
DOC2B	double C2-like domains, beta	0.000405897	1.88291	2.44516
MTHFD2L	methylenetetrahydrofolate dehydrogenase (NADP+ dependent) 2-like	8.03655e-05	4.15051	2.4448
BUB1	BUB1 budding uninhibited by benzimidazoles 1 homolog (yeast)	0.000760259	0.991771	2.44455
PRKAR1B	protein kinase, cAMP-dependent, regulatory, type I, beta	0.00122218	0.311853	2.44323
CDH22	cadherin-like 22	0.00045698	1.71762	2.44265
NA	NA	0.000501215	1.59206	2.44254
NA	NA	0.000168292	3.1111	2.44239
MEF2D	MADS box transcription enhancer factor 2, polypeptide D (myocyte enhancer factor 2D)	0.000605116	1.31672	2.44103
MGC33846	NA	0.00121987	0.314755	2.44055
DUSP15	dual specificity phosphatase 15	0.00086627	0.803632	2.43991
NA	NA	9.89306e-05	3.85774	2.43835
NA	NA	0.000614483	1.29361	2.43813
FNDC5	fibronectin type III domain containing 5	0.00119635	0.344851	2.43759
NA	NA	0.00113353	0.423878	2.43585
LOC257407	NA	0.000211786	2.78652	2.43479
NA	NA	0.000319378	2.21738	2.4344
TBCD	tubulin-specific chaperone d	0.000589164	1.35451	2.43297
ALS2CR19	amyotrophic lateral sclerosis 2 (juvenile) chromosome region, candidate 19	7.03295e-05	4.33196	2.43272
POLQ	polymerase (DNA directed), theta	0.00104447	0.538127	2.43121
TRPM7	transient receptor potential cation channel, subfamily M, member 7	0.000582133	1.37406	2.43083
NA	NA	0.000391485	1.93195	2.43082
KCTD17	potassium channel tetramerisation domain containing 17	0.000687326	1.13694	2.43031
ISL1	ISL1 transcription factor, LIM/homeodomain, (islet-1)	0.000563648	1.42243	2.43008
DHX32	DEAH (Asp-Glu-Ala-His) box polypeptide 32	0.00047485	1.66697	2.42997
LOC440282	NA	0.000521815	1.53699	2.42741
NA	NA	0.00111067	0.45117	2.42738
ZNF556	zinc finger protein 556	0.00138861	0.134597	2.42609
KIR2DS1	killer cell immunoglobulin-like receptor, two domains, short cytoplasmic tail, 1	0.00104118	0.543387	2.42583
SLC4A1	solute carrier family 4, anion exchanger, member 1 (erythrocyte membrane protein band 3, Diego blood group)	0.00106503	0.507835	2.42563
SPRR4	small proline rich protein 4	0.000381198	1.9704	2.42394
SAMD1	sterile alpha motif domain containing 1	0.00139585	0.126207	2.42324
SLC22A7	solute carrier family 22 (organic anion transporter), member 7	0.000815621	0.889523	2.42267
GDEP	NA	0.000444703	1.75496	2.41818
TLE6	transducin-like enhancer of split 6 (E(sp1) homolog, Drosophila)	0.000625175	1.26739	2.41808
TACR2	tachykinin receptor 2	0.00113731	0.419207	2.41708
ZHX3	zinc fingers and homeoboxes 3	0.000604881	1.31818	2.41417
LSS	lanosterol synthase (2,3-oxidosqualene-lanosterol cyclase)	0.000959913	0.657698	2.41402
NA	NA	0.000358321	2.05188	2.41389
CAMTA1	calmodulin binding transcription activator 1	0.000130121	3.47553	2.4135
LOC338588	NA	0.00138634	0.137192	2.41285
MGC4655	NA	0.000830076	0.863251	2.41272
XIST	X (inactive)-specific transcript	0.00129717	0.228928	2.41257
LOC440841	NA	0.000734602	1.04124	2.4125
METRNL	meteorin, glial cell differentiation regulator-like	0.00138082	0.142468	2.41249
NA	NA	0.00114324	0.411576	2.41182
ASB10	ankyrin repeat and SOCS box-containing 10	5.513e-05	4.67276	2.41178
ITGA11	integrin, alpha 11	0.00115544	0.395433	2.41164
LOC90113	NA	0.000657136	1.19844	2.41144
PPP1R12B	protein phosphatase 1, regulatory (inhibitor) subunit 12B	0.001381	0.141995	2.41133
NRP2	neuropilin 2	0.00128224	0.244767	2.41059	endo
RAB4B	RAB4B, member RAS oncogene family	0.00136278	0.160648	2.41003
TU12B1-TY	NA	0.00028033	2.40239	2.40949
LOC284244	NA	3.18421e-05	5.43353	2.40904
BRSK1	BR serine/threonine kinase 1	0.00119566	0.345805	2.40884
SOX9	SRY (sex determining region Y)-box 9 (campomelic dysplasia, autosomal sex-reversal)	0.000406273	1.88125	2.40869
HDAC7A	histone deacetylase 7A	0.000514903	1.55305	2.4081
APP	amyloid beta (A4) precursor protein (peptidase nexin-II, Alzheimer disease)	0.00121843	0.316876	2.40802
NA	NA	0.000774243	0.965312	2.40775
HEYL	hairy/enhancer-of-split related with YRPW motif-like	0.00128265	0.244091	2.40723
NA	NA	0.000945918	0.678263	2.40696
RPUSD3	RNA pseudouridylate synthase domain containing 3	0.00121327	0.324583	2.40669
C20orf67	chromosome 20 open reading frame 67	0.00133856	0.186307	2.40606
FSTL3	follistatin-like 3 (secreted glycoprotein)	0.00023886	2.62789	2.40527
CXorf36	chromosome X open reading frame 36	0.000143173	3.3405	2.40481
HIBADH	3-hydroxyisobutyrate dehydrogenase	0.000408817	1.87195	2.40322
CLDN18	claudin 18	0.000650508	1.21286	2.40172
KIAA1751	KIAA1751	0.000223068	2.71805	2.40141
PMP22	peripheral myelin protein 22	0.00036329	2.03331	2.40109
F2R	coagulation factor II (thrombin) receptor	0.000148305	3.29021	2.40084	endo
COMMD4	COMM domain containing 4	0.00126574	0.261559	2.40058
CDH18	cadherin 18, type 2	0.000337022	2.13988	2.3993
MGC14839	NA	0.000342698	2.11742	2.39921
RUNX1	runt-related transcription factor 1 (acute myeloid leukemia 1; aml1 oncogene)	0.000115223	3.64427	2.39812
FLJ12825	NA	0.000124003	3.54005	2.39779
IBSP	integrin-binding sialoprotein (bone sialoprotein, bone sialoprotein II)	0.00043605	1.78234	2.39725
CDC25C	cell division cycle 25C	0.000139993	3.37017	2.39617
NA	NA	0.00144326	0.0801064	2.39529
FLJ25422	NA	0.000357825	2.05404	2.39425
ATP4B	ATPase, H+/K+ exchanging, beta polypeptide	0.000772668	0.969222	2.39197
KCNH7	potassium voltage-gated channel, subfamily H (eag-related), member 7	0.00123571	0.297004	2.39194
LOC440858	NA	0.00119187	0.350758	2.39148
PRSS23	protease, serine, 23	0.000588839	1.35524	2.39032
FLJ22659	NA	0.000427203	1.81031	2.39
NA	NA	0.00104126	0.543187	2.38992
NA	NA	0.00150788	0.0189962	2.38975
NA	NA	0.000487038	1.63302	2.3873
YOD1	YOD1 OTU deubiquinating enzyme 1 homolog ( yeast)	0.000353893	2.07088	2.38702
LOC391269	NA	0.000767814	0.97908	2.38663
CXorf45	chromosome X open reading frame 45	0.00114596	0.408308	2.38644
GPR133	G protein-coupled receptor 133	0.00126359	0.264061	2.38642
HGD	homogentisate 1,2-dioxygenase (homogentisate oxidase)	0.00058854	1.35652	2.38568
CLEC1A	C-type lectin domain family 1, member A	0.000785076	0.944604	2.38542
OR7A5	olfactory receptor, family 7, subfamily A, member 5	0.000118655	3.60367	2.38536
RUNX1T1	runt-related transcription factor 1; translocated to, 1 (cyclin D-related)	0.000924319	0.712022	2.38423	BL
GALNT5	UDP-N-acetyl-alpha-D-galactosamine:polypeptide N-acetylgalactosaminyltransferase 5 (GalNAc-T5)	0.000675006	1.1605	2.38252
ZCCHC7	zinc finger, CCHC domain containing 7	0.000463142	1.69959	2.38166
COL2A1	collagen, type II, alpha 1 (primary osteoarthritis, spondyloepiphyseal dysplasia, congenital)	0.000685225	1.14101	2.3802
BDKRB1	bradykinin receptor B1	0.000349495	2.08973	2.38
PQLC2	PQ loop repeat containing 2	0.000851149	0.827859	2.37981
FLJ20014	NA	0.000862823	0.809643	2.37956
LOC196993	NA	0.000385593	1.95503	2.37942
HNF4A	hepatocyte nuclear factor 4, alpha	0.000500175	1.59537	2.37905
PPFIA3	protein tyrosine phosphatase, receptor type, f polypeptide (PTPRF), interacting protein (liprin), alpha 3	0.000504126	1.58389	2.37873
SOX5	SRY (sex determining region Y)-box 5	0.000429144	1.80449	2.37872
MLL3	myeloid/lymphoid or mixed-lineage leukemia 3	0.000749881	1.01257	2.37796
NA	NA	0.000346964	2.09899	2.37752
ID4	inhibitor of DNA binding 4, dominant negative helix-loop-helix protein	8.94823e-05	3.99776	2.37726
MVK	mevalonate kinase (mevalonic aciduria)	0.000254355	2.54286	2.37719
TSPAN9	tetraspanin 9	0.0007336	1.04295	2.37592
DELGEF	NA	0.0011399	0.415526	2.37534
LOC348180	NA	0.000348293	2.09425	2.37527
SSX2IP	synovial sarcoma, X breakpoint 2 interacting protein	0.000197762	2.88626	2.37216
TSPAN9	tetraspanin 9	0.00129961	0.226061	2.37148
CDH22	cadherin-like 22	0.000149247	3.28207	2.37095
DSCR10	Down syndrome critical region gene 10	0.000835521	0.853219	2.37049
DMPK	dystrophia myotonica-protein kinase	0.00129756	0.228499	2.37002
ZDHHC11	zinc finger, DHHC-type containing 11	0.000803134	0.911271	2.36951
DSCR1L1	Down syndrome critical region gene 1-like 1	0.000786745	0.941582	2.36934
BCL2L1	BCL2-like 1	0.000904405	0.743606	2.36933
LOC440069	NA	0.000327929	2.17845	2.36918
SYNPO	synaptopodin	0.000448966	1.7415	2.36904
CAMTA1	calmodulin binding transcription activator 1	0.000479079	1.65552	2.36892
DCN	decorin	0.000676946	1.15649	2.36852
CALCRL	calcitonin receptor-like	0.00121843	0.316981	2.36852
LOC285711	NA	0.00142178	0.102005	2.36743
CSPP1	centrosome and spindle pole associated protein 1	0.0014611	0.0625985	2.36722
EVER2	epidermodysplasia verruciformis 2	0.0007196	1.07056	2.36698
POU2F2	POU domain, class 2, transcription factor 2	0.00056861	1.41047	2.36693
PPIB	peptidylprolyl isomerase B (cyclophilin B)	0.00141273	0.109668	2.36643
NA	NA	0.000123396	3.54699	2.36616
PDE3A	phosphodiesterase 3A, cGMP-inhibited	0.00056565	1.41748	2.36543
PURG	purine-rich element binding protein G	0.000487512	1.63036	2.36541
KCNMA1	potassium large conductance calcium-activated channel, subfamily M, alpha member 1	0.000502763	1.58786	2.36527
VIPR2	vasoactive intestinal peptide receptor 2	0.000290183	2.35523	2.36504	GI
NA	NA	0.000443645	1.75835	2.36465
PTGS1	prostaglandin-endoperoxide synthase 1 (prostaglandin G/H synthase and cyclooxygenase)	0.000572803	1.39825	2.36295
RNF187	ring finger protein 187	0.000203162	2.84582	2.3627
FGF22	fibroblast growth factor 22	0.000884991	0.774706	2.36014
NOS1	nitric oxide synthase 1 (neuronal)	0.00089808	0.754007	2.35986
ZFP91	zinc finger protein 91 homolog (mouse)	0.00146253	0.0607116	2.35966
MGC48595	NA	0.00137522	0.148376	2.35959
PGF	placental growth factor, vascular endothelial growth factor-related protein	0.00147792	0.0455585	2.35931	vegf?
LOC220980	NA	0.00135009	0.173889	2.3591
C19orf20	chromosome 19 open reading frame 20	0.000687791	1.13567	2.35881
NRP1	neuropilin 1	0.000296474	2.32176	2.35785	endo
LOC284578	NA	0.000407335	1.87697	2.35669
SLC28A1	solute carrier family 28 (sodium-coupled nucleoside transporter), member 1	0.00118988	0.353438	2.35654
PRELP	proline/arginine-rich end leucine-rich repeat protein	0.000411603	1.86242	2.35646
ACE2	angiotensin I converting enzyme (peptidyl-dipeptidase A) 2	0.000717972	1.07336	2.35639	endo?
GNB4	guanine nucleotide binding protein (G protein), beta polypeptide 4	0.00134899	0.1754	2.35615
STAB1	stabilin 1	0.000278569	2.41057	2.35582
FXR2	fragile X mental retardation, autosomal homolog 2	0.00042286	1.82469	2.35454
TSC22D1	TSC22 domain family, member 1	0.000418167	1.83933	2.35324
FLJ25967	NA	0.000912686	0.729802	2.35244
MGC9564	NA	0.00111266	0.448941	2.35237
SIRT3	sirtuin (silent mating type information regulation 2 homolog) 3 (S. cerevisiae)	0.000228636	2.68608	2.35183
GRK5	G protein-coupled receptor kinase 5	0.000921918	0.715497	2.35102
RCL1	RNA terminal phosphate cyclase-like 1	0.000316861	2.22905	2.35085
THRA	thyroid hormone receptor, alpha (erythroblastic leukemia viral (v-erb-a) oncogene homolog, avian)	0.000571281	1.40233	2.34998
ATP10A	ATPase, Class V, type 10A	0.000934289	0.696659	2.34923
TTC7B	tetratricopeptide repeat domain 7B	0.000661359	1.18898	2.34884
NA	NA	0.000241575	2.61433	2.34868
PTPRM	protein tyrosine phosphatase, receptor type, M	8.46098e-05	4.07633	2.34811
PTCRA	pre T-cell antigen receptor alpha	0.000704638	1.10063	2.34798
CXorf36	chromosome X open reading frame 36	0.00125234	0.277066	2.34675
NA	NA	0.00135801	0.165202	2.34592
SLC39A5	solute carrier family 39 (metal ion transporter), member 5	0.000527376	1.52158	2.34431
NTRK3	neurotrophic tyrosine kinase, receptor, type 3	0.00148786	0.0361837	2.34418
POLDIP3	polymerase (DNA-directed), delta interacting protein 3	0.000546572	1.46812	2.34355
NA	NA	0.000196294	2.89998	2.34274
FIGN	fidgetin	0.000161462	3.17085	2.34179
CLCA1	chloride channel, calcium activated, family member 1	0.00125941	0.269582	2.34138
KRTHB3	keratin, hair, basic, 3	0.000835433	0.853726	2.33897
HADHA	hydroxyacyl-Coenzyme A dehydrogenase/3-ketoacyl-Coenzyme A thiolase/enoyl-Coenzyme A hydratase (trifunctional protein), alpha subunit	0.000773285	0.967429	2.33736
C20orf39	chromosome 20 open reading frame 39	0.00030847	2.26588	2.33691
NA	NA	0.000280382	2.402	2.33606
CFTR	cystic fibrosis transmembrane conductance regulator, ATP-binding cassette (sub-family C, member 7)	0.000849546	0.830098	2.33483
E2IG5	NA	0.000317707	2.22475	2.33124
GFER	growth factor, augmenter of liver regeneration (ERV1 homolog, S. cerevisiae)	0.00139585	0.126389	2.33001
LOC440460	NA	0.000257019	2.52748	2.32983
GRIA1	glutamate receptor, ionotropic, AMPA 1	0.000729981	1.04994	2.32932
C22orf3	chromosome 22 open reading frame 3	0.00127218	0.254932	2.32886
ELMO2	engulfment and cell motility 2 (ced-12 homolog, C. elegans)	0.000329658	2.17005	2.32863
DKFZp564N2472	NA	0.000354429	2.06764	2.32859
MGC10946	NA	0.000202399	2.85107	2.32833
FGF6	fibroblast growth factor 6	0.00105019	0.529476	2.32669
SLC35D1	solute carrier family 35 (UDP-glucuronic acid/UDP-N-acetylgalactosamine dual transporter), member D1	0.000177542	3.03688	2.32643
NA	NA	0.000127995	3.49663	2.32565
ARHGEF10	Rho guanine nucleotide exchange factor (GEF) 10	0.00101127	0.586859	2.32505
LOC220594	NA	8.7486e-05	4.02773	2.32486
KCNQ1OT1	KCNQ1 overlapping transcript 1	0.00106697	0.504698	2.32247
DUX4	double homeobox, 4	0.000640794	1.23359	2.32166
NA	NA	0.000550103	1.45708	2.32122
MGC42630	NA	0.000544223	1.47414	2.32078
NA	NA	0.0007347	1.04096	2.32066
C21orf69	chromosome 21 open reading frame 69	0.000213014	2.77917	2.32012
SPTBN1	spectrin, beta, non-erythrocytic 1	0.000181856	3.00534	2.31999
PNPLA2	patatin-like phospholipase domain containing 2	0.000569512	1.40789	2.31993
MGC45491	NA	0.00126154	0.266287	2.31984
NA	NA	0.000686667	1.13824	2.31918
SLC18A3	solute carrier family 18 (vesicular acetylcholine), member 3	0.00022145	2.72906	2.31803
NA	NA	0.000580425	1.37881	2.31747
NHSL1	NHS-like 1	0.000931967	0.700181	2.31706
NA	NA	0.000834878	0.855216	2.31439
KIBRA	NA	0.000780094	0.953785	2.31436
LOC339237	NA	0.00123891	0.293827	2.31389
CSF2	colony stimulating factor 2 (granulocyte-macrophage)	0.000754252	1.00419	2.31382	HSC
IGSF4B	immunoglobulin superfamily, member 4B	0.000249678	2.56865	2.31243
PARVG	parvin, gamma	0.00119229	0.350157	2.31156
USH1C	Usher syndrome 1C (autosomal recessive, severe)	0.00135689	0.166623	2.31095
NA	NA	0.000611704	1.30074	2.3094
MAP1LC3C	microtubule-associated protein 1 light chain 3 gamma	0.00105857	0.517621	2.3084
C4orf9	chromosome 4 open reading frame 9	0.00146148	0.0621112	2.30802
KLK3	kallikrein 3, (prostate specific antigen)	0.00113256	0.425015	2.30774
C9orf7	chromosome 9 open reading frame 7	0.000184376	2.9864	2.30701
CILP	cartilage intermediate layer protein, nucleotide pyrophosphohydrolase	0.000681429	1.14827	2.30639
NA	NA	0.000748084	1.01619	2.30437
CFH	complement factor H	0.000492496	1.61694	2.30345
SETBP1	SET binding protein 1	0.00122911	0.303866	2.30172
DUSP9	dual specificity phosphatase 9	0.00129487	0.231688	2.30094
SEC15L2	SEC15-like 2 (S. cerevisiae)	0.000585704	1.36541	2.30092
SUFU	suppressor of fused homolog (Drosophila)	0.00108585	0.482634	2.30091
KRTAP5-9	keratin associated protein 5-9	0.00149192	0.0325792	2.3005
ICAM1	intercellular adhesion molecule 1 (CD54), human rhinovirus receptor	0.00109814	0.466164	2.30026
OR10A5	olfactory receptor, family 10, subfamily A, member 5	0.000956083	0.662642	2.30015
MTSS1	metastasis suppressor 1	0.00144361	0.0796372	2.29854
GRP	gastrin-releasing peptide	0.000905005	0.741958	2.29692
SLC16A9	solute carrier family 16 (monocarboxylic acid transporters), member 9	0.000900196	0.750765	2.29691
2'-PDE	NA	0.000919461	0.71951	2.29669
NA	NA	0.000766301	0.981597	2.29365
TGFA	transforming growth factor, alpha	0.00135279	0.171008	2.29304
LOC160313	NA	0.000983923	0.624036	2.2918
NA	NA	5.1059e-05	4.786	2.29118
FGF10	fibroblast growth factor 10	0.000708388	1.09147	2.29115
MBP	myelin basic protein	0.000881867	0.779192	2.29102
LOC133619	NA	0.000851286	0.827558	2.29039
PSG3	pregnancy specific beta-1-glycoprotein 3	0.000311857	2.25101	2.29019
C16orf45	chromosome 16 open reading frame 45	0.000228063	2.68976	2.28954
PEX11G	peroxisomal biogenesis factor 11 gamma	0.000495876	1.60798	2.28895
CHRNA2	cholinergic receptor, nicotinic, alpha polypeptide 2 (neuronal)	0.00148138	0.0423576	2.28809
WFDC3	WAP four-disulfide core domain 3	0.000181524	3.00793	2.28795
RGAG4	retrotransposon gag domain containing 4	0.000765243	0.983593	2.28788
VWCD1	von Willebrand factor type A and cache domain containing 1	0.000267025	2.47295	2.28786
LOC388383	NA	0.00115469	0.396589	2.28699
C9orf37	chromosome 9 open reading frame 37	0.000805084	0.907308	2.28646
TRPV5	transient receptor potential cation channel, subfamily V, member 5	0.00120623	0.332414	2.28529
NA	NA	0.000931463	0.701338	2.28259
TFG	TRK-fused gene	0.00145978	0.0644063	2.28246
NTAN1	N-terminal asparagine amidase	0.00109258	0.474451	2.28188
PLCD4	phospholipase C, delta 4	0.000358493	2.05119	2.27795
CSRP2BP	CSRP2 binding protein	0.00151958	0.00877467	2.27788
LOC146562	NA	0.00103008	0.558043	2.27785
MGC20235	NA	0.000864228	0.807414	2.2774
CAMK2A	calcium/calmodulin-dependent protein kinase (CaM kinase) II alpha	0.000926485	0.708786	2.27727
LOC389677	NA	0.00110535	0.457393	2.27582
IPO11	importin 11	0.000328697	2.17403	2.2751
FLJ21408	NA	0.000639916	1.23561	2.2745
RBM21	RNA binding motif protein 21	0.00129902	0.226646	2.27375
NA	NA	0.00053746	1.49251	2.27199
TBCD	tubulin-specific chaperone d	0.00125458	0.274507	2.27163
ADD2	adducin 2 (beta)	0.00144039	0.0826251	2.27143
LOC440053	NA	0.000449525	1.74003	2.27087
MXRA7	matrix-remodelling associated 7	0.00144514	0.0783104	2.26895
LOC352909	NA	0.0012959	0.230515	2.26878
IHPK3	inositol hexaphosphate kinase 3	0.00142422	0.0992274	2.26869
PCDHA2	protocadherin alpha 2	0.000168874	3.10518	2.26843
LOC339274	NA	0.000957841	0.660339	2.26478
PAX5	paired box gene 5 (B-cell lineage specific activator)	0.000133572	3.43903	2.26452	B lineage
NA	NA	0.000512364	1.56032	2.26401
PSG1	pregnancy specific beta-1-glycoprotein 1	0.000133693	3.43758	2.26371
ZNF79	zinc finger protein 79 (pT7)	0.00105688	0.520265	2.26178
LOC440602	NA	0.00119229	0.350256	2.26172
NA	NA	0.000507303	1.57455	2.26158
NA	NA	0.000164446	3.1437	2.2614
RPIP8	NA	0.00135276	0.171142	2.26129
CGI-96	NA	0.000783591	0.947692	2.26095
SLC36A1	solute carrier family 36 (proton/amino acid symporter), member 1	0.00136833	0.154955	2.25991
FLJ21736	NA	0.000417891	1.84053	2.2597
DST	dystonin	0.000214353	2.77089	2.2586
PDZRN3	PDZ domain containing RING finger 3	0.000472031	1.67527	2.25741
DKFZp779M0652	NA	0.000919787	0.71869	2.25732
NA	NA	0.000436855	1.77948	2.25622
DOK6	docking protein 6	0.000389426	1.93992	2.25529
XLKD1	extracellular link domain containing 1	0.000151213	3.2643	2.25512
ZDHHC1	zinc finger, DHHC-type containing 1	0.000709578	1.08909	2.25501
SORCS3	sortilin-related VPS10 domain containing receptor 3	0.000612916	1.29718	2.25462
HSD3B2	hydroxy-delta-5-steroid dehydrogenase, 3 beta- and steroid delta-isomerase 2	0.000231091	2.67215	2.25414
C18orf30	chromosome 18 open reading frame 30	0.0009332	0.698532	2.25391
GPR4	G protein-coupled receptor 4	0.000149247	3.28188	2.25264
PIGQ	phosphatidylinositol glycan, class Q	0.00134136	0.183001	2.25255
FLJ12476	NA	0.000423906	1.82043	2.25231
SLC6A17	solute carrier family 6, member 17	0.000573009	1.39749	2.25211
C20orf3	chromosome 20 open reading frame 3	0.000675776	1.15916	2.25172
NA	NA	0.000871727	0.794438	2.24965
NA	NA	0.000238619	2.62997	2.24813
PRIC285	NA	0.000772668	0.969523	2.24596
ICAM3	intercellular adhesion molecule 3	0.00094165	0.684489	2.2451	adhesion
MYOM2	myomesin (M-protein) 2, 165kDa	0.00117746	0.368978	2.24463
FLJ22173	NA	0.00140871	0.114291	2.24398
M-RIP	NA	0.000381447	1.96936	2.2417
SRC	v-src sarcoma (Schmidt-Ruppin A-2) viral oncogene homolog (avian)	0.00101142	0.586543	2.24091
PTGES	prostaglandin E synthase	0.000935839	0.69428	2.2404
LRRC43	leucine rich repeat containing 43	0.0010298	0.55846	2.23978
NA	NA	0.00109548	0.470018	2.23903
LOC399920	NA	0.000560023	1.43182	2.2378
NA	NA	0.000647103	1.22025	2.23712
MGC12982	NA	0.000944242	0.68088	2.23703
MGC39827	NA	0.00147901	0.0444604	2.2367
NA	NA	0.000730301	1.04921	2.23645
ZNF628	zinc finger protein 628	0.000344766	2.10811	2.23638
NA	NA	0.00121492	0.321777	2.23624
LOC550631	NA	0.000708388	1.09165	2.23585
NA	NA	0.000350981	2.08257	2.2352
PIGR	polymeric immunoglobulin receptor	0.000546699	1.46705	2.2349
NA	NA	0.000768535	0.977445	2.23357
FLJ30594	NA	0.000608048	1.30897	2.23251
ALDH6A1	aldehyde dehydrogenase 6 family, member A1	0.00101415	0.582207	2.23245
FZD4	frizzled homolog 4 (Drosophila)	0.000492731	1.61628	2.23063	development
ARVCF	armadillo repeat gene deletes in velocardiofacial syndrome	0.00110195	0.461695	2.2304
THAP7	THAP domain containing 7	0.000435879	1.78358	2.23016
CREB3L1	cAMP responsive element binding protein 3-like 1	0.000266532	2.47529	2.22999
ACF	NA	0.000885226	0.774298	2.22937
C1orf61	chromosome 1 open reading frame 61	0.000901861	0.747796	2.22917
KDELR3	KDEL (Lys-Asp-Glu-Leu) endoplasmic reticulum protein retention receptor 3	0.000127535	3.50117	2.22861
OFCC1	orofacial cleft 1 candidate 1	0.000514458	1.55444	2.22842
NR6A1	nuclear receptor subfamily 6, group A, member 1	0.000671339	1.16794	2.22836
NA	NA	0.00070576	1.09853	2.22674
SH3RF2	SH3 domain containing ring finger 2	0.00134573	0.178934	2.22567
FHAD1	forkhead-associated (FHA) phosphopeptide binding domain 1	0.000293488	2.33929	2.22555
CPSF1	cleavage and polyadenylation specific factor 1, 160kDa	0.000636015	1.24378	2.22545
SLC13A2	solute carrier family 13 (sodium-dependent dicarboxylate transporter), member 2	0.000691587	1.12733	2.22498
EPB49	erythrocyte membrane protein band 4.9 (dematin)	0.00110068	0.463144	2.22488
ATG10	ATG10 autophagy related 10 homolog (S. cerevisiae)	0.000628689	1.25857	2.22478
PRDM12	PR domain containing 12	0.00142175	0.102135	2.22419
BHLHB3	basic helix-loop-helix domain containing, class B, 3	0.000724841	1.0599	2.22406
NA	NA	0.000447904	1.74543	2.22366
CHN2	chimerin (chimaerin) 2	0.000200159	2.86838	2.22364
C14orf86	chromosome 14 open reading frame 86	0.00139096	0.131504	2.22233
NA	NA	0.00119942	0.341587	2.22034
PRKAR2A	protein kinase, cAMP-dependent, regulatory, type II, alpha	0.000538573	1.4896	2.22023
NA	NA	0.000864605	0.806695	2.22022
PALM	paralemmin	0.000600341	1.32892	2.21994
TGIF	TGFB-induced factor (TALE family homeobox)	0.000199995	2.86946	2.21905	TGFB
SHB	Src homology 2 domain containing adaptor protein B	0.000191743	2.93146	2.21882
CD300LG	CD300 antigen like family member G	0.000349605	2.08908	2.21871
TSGA2	testis specific A2 homolog (mouse)	0.000469892	1.68127	2.21853
LOC283902	NA	0.000691504	1.1276	2.21696
MEG3	maternally expressed 3	0.00138662	0.13674	2.21693
SPTBN4	spectrin, beta, non-erythrocytic 4	0.00103929	0.545528	2.21559
NYD-SP25	NA	0.0014616	0.0618091	2.21487
NPPA	natriuretic peptide precursor A	0.000370755	2.00663	2.21407	cardiac?
SLC22A17	solute carrier family 22 (organic cation transporter), member 17	0.000975072	0.636507	2.21397
DATF1	death associated transcription factor 1	0.00104787	0.532274	2.21353
BCL2L1	BCL2-like 1	0.000628615	1.25914	2.21349
PDCD1	programmed cell death 1	0.00101727	0.57721	2.21247
CC2D1B	coiled-coil and C2 domain containing 1B	0.00129357	0.232848	2.21219
NA	NA	0.000549544	1.45954	2.21135
NFIB	nuclear factor I/B	0.00151513	0.0126985	2.20989
ITGB4	integrin, beta 4	0.000792827	0.930665	2.20965
MYO5B	myosin VB	0.000881351	0.780216	2.20868
TAOK2	TAO kinase 2	0.00113164	0.426463	2.20847
LOC339894	NA	0.000311857	2.2511	2.20841
PSG6	pregnancy specific beta-1-glycoprotein 6	0.000528169	1.51842	2.20826
HOXC9	homeo box C9	0.0010937	0.473165	2.20779
LIMD1	LIM domains containing 1	0.000856973	0.817954	2.2072
LOC388503	NA	0.000596959	1.3368	2.20679
KIAA0953	KIAA0953	0.000514768	1.55349	2.20667
NA	NA	0.000842689	0.841668	2.20591
SLC34A3	solute carrier family 34 (sodium phosphate), member 3	0.000275013	2.43072	2.20491
IGSF4B	immunoglobulin superfamily, member 4B	0.000654979	1.20291	2.20461
NA	NA	0.000140889	3.3613	2.20424
SETMAR	SET domain and mariner transposase fusion gene	0.00106315	0.510801	2.20374
RABEP2	rabaptin, RAB GTPase binding effector protein 2	0.00135311	0.170654	2.20339
NA	NA	0.000353899	2.07064	2.20328
STS	steroid sulfatase (microsomal), arylsulfatase C, isozyme S	0.000949684	0.673214	2.20279
SSX1	synovial sarcoma, X breakpoint 1	0.00143992	0.0830739	2.20225
RHOJ	ras homolog gene family, member J	0.00087701	0.786542	2.20208
KLK7	kallikrein 7 (chymotryptic, stratum corneum)	0.000266873	2.47375	2.20166
TMED4	transmembrane emp24 protein transport domain containing 4	0.00144923	0.0743796	2.20079
PSG9	pregnancy specific beta-1-glycoprotein 9	0.00142273	0.100542	2.2003
PTPRN2	protein tyrosine phosphatase, receptor type, N polypeptide 2	0.000622496	1.27411	2.20013
KIAA2018	KIAA2018	0.000393809	1.92354	2.19946
C6orf188	chromosome 6 open reading frame 188	0.00132493	0.199917	2.19887
MUC5AC	mucin 5, subtypes A and C, tracheobronchial/gastric	0.000656162	1.20043	2.19797
CDH11	cadherin 11, type 2, OB-cadherin (osteoblast)	0.00132898	0.19516	2.19767
KRTAP2-1	keratin associated protein 2-1	0.00073201	1.04623	2.19721
NA	NA	0.000646667	1.2211	2.19629
KRTAP4-15	keratin associated protein 4-15	0.00126933	0.258074	2.1961
GRIN2C	glutamate receptor, ionotropic, N-methyl D-aspartate 2C	0.000146234	3.31202	2.19532
C19orf26	chromosome 19 open reading frame 26	0.00112624	0.43349	2.19413
C1orf169	chromosome 1 open reading frame 169	0.000412645	1.85874	2.19338
C9orf85	chromosome 9 open reading frame 85	0.000572354	1.39954	2.19331
NPHS2	nephrosis 2, idiopathic, steroid-resistant (podocin)	0.00027729	2.41755	2.19322
NA	NA	0.00099209	0.612255	2.19234
GML	GPI anchored molecule like protein	0.000573709	1.39523	2.19167
NLGN2	neuroligin 2	0.00113972	0.416236	2.19143	endo
NA	NA	0.000901036	0.74927	2.19128
SLC27A2	solute carrier family 27 (fatty acid transporter), member 2	0.00120384	0.335963	2.19078
ACTR8	ARP8 actin-related protein 8 homolog (yeast)	0.00020635	2.82173	2.19042
PHLDB3	pleckstrin homology-like domain, family B, member 3	0.00106482	0.50819	2.18918
KCNJ4	potassium inwardly-rectifying channel, subfamily J, member 4	0.000601396	1.32588	2.18889
MYOZ3	myozenin 3	0.00147787	0.0457015	2.18858
CCND2	cyclin D2	0.00139429	0.128018	2.18854
ADMR	adrenomedullin receptor	0.000898822	0.752882	2.1884
PSMB2	proteasome (prosome, macropain) subunit, beta type, 2	0.0008181	0.885274	2.18775
C9orf7	chromosome 9 open reading frame 7	0.000868254	0.800842	2.18754
PRELP	proline/arginine-rich end leucine-rich repeat protein	0.000890185	0.766885	2.18643
CSEN	calsenilin, presenilin binding protein, EF-hand transcription factor	0.000723549	1.06286	2.18587
CYP3A4	cytochrome P450, family 3, subfamily A, polypeptide 4	0.000415899	1.84827	2.18502
BSND	Bartter syndrome, infantile, with sensorineural deafness (Barttin)	0.00136489	0.158476	2.18458
RGS12	regulator of G-protein signalling 12	0.000973982	0.638306	2.18396
LOC112937	NA	0.000262988	2.49434	2.18369
PTGER3	prostaglandin E receptor 3 (subtype EP3)	0.0010321	0.554889	2.18364
VEPH1	ventricular zone expressed PH domain homolog 1 (zebrafish)	0.00036622	2.02257	2.18357
EPS8L3	EPS8-like 3	0.00108231	0.48702	2.18353
NA	NA	0.00105092	0.528013	2.1833
SSX2IP	synovial sarcoma, X breakpoint 2 interacting protein	0.00102003	0.57361	2.18252
FNDC5	fibronectin type III domain containing 5	0.000278787	2.40916	2.18218
NA	NA	0.00118917	0.354416	2.18191
EGFR	epidermal growth factor receptor (erythroblastic leukemia viral (v-erb-b) oncogene homolog, avian)	0.00108585	0.482668	2.18129
GDF2	growth differentiation factor 2	0.0011152	0.445955	2.18051
TPPP	NA	0.000887439	0.770772	2.18001
LOC286149	NA	0.000207421	2.81544	2.17935
CDH8	cadherin 8, type 2	0.000220738	2.7337	2.17856
HIST1H2BL	histone 1, H2bl	9.89306e-05	3.85772	2.17803
C21orf93	chromosome 21 open reading frame 93	0.000981986	0.626725	2.17772
DST	dystonin	0.00110648	0.456087	2.17737
KRTAP13-1	keratin associated protein 13-1	0.000999486	0.602255	2.17707
SEPP1	selenoprotein P, plasma, 1	0.00117986	0.365557	2.17685
C10orf103	chromosome 10 open reading frame 103	0.00123413	0.298572	2.17674
ATP6V1C1	ATPase, H+ transporting, lysosomal 42kDa, V1 subunit C, isoform 1	0.00147204	0.051338	2.17648
NFASC	NA	0.000776325	0.960997	2.17456
PRPF31	PRP31 pre-mRNA processing factor 31 homolog (yeast)	0.000777417	0.958706	2.1744
CA12	carbonic anhydrase XII	0.000434652	1.78706	2.1737
KIAA0515	KIAA0515	0.00111575	0.445228	2.1729
BTNL9	butyrophilin-like 9	0.00135725	0.166234	2.17077
HS6ST3	heparan sulfate 6-O-sulfotransferase 3	0.00109258	0.47441	2.17042
LRP2	low density lipoprotein-related protein 2	0.000636015	1.24416	2.16965
NA	NA	0.00142451	0.0989042	2.16908
CXCL9	chemokine (C-X-C motif) ligand 9	0.00110692	0.455549	2.16887
LOC340074	NA	0.000689049	1.13332	2.16814
LOC57228	NA	0.000813746	0.892605	2.16802
NSMAF	neutral sphingomyelinase (N-SMase) activation associated factor	0.000844906	0.838473	2.16731
EPHB3	EPH receptor B3	0.00110817	0.454011	2.16729
DGCR13	DiGeorge syndrome critical region gene 13	0.000824813	0.872717	2.16656
PLA2G5	phospholipase A2, group V	0.00133323	0.191373	2.16653
C6orf165	chromosome 6 open reading frame 165	0.00083384	0.857081	2.16628
NA	NA	0.00115931	0.391349	2.16627
C21orf67	chromosome 21 open reading frame 67	0.00104241	0.540927	2.16612
DCST1	DC-STAMP domain containing 1	0.000755448	1.00164	2.1655
NY-REN-7	NA	0.00147415	0.049196	2.1653
GJB1	gap junction protein, beta 1, 32kDa (connexin 32, Charcot-Marie-Tooth neuropathy, X-linked)	0.000630294	1.25517	2.16482
LOC127841	NA	0.000301476	2.29923	2.16478
NA	NA	0.000947356	0.676545	2.16474
PTPRN2	protein tyrosine phosphatase, receptor type, N polypeptide 2	0.00104464	0.537833	2.16474
LOC389105	NA	0.000233796	2.65619	2.16459
SIGLEC6	sialic acid binding Ig-like lectin 6	0.000185895	2.97554	2.16414
GRIK5	glutamate receptor, ionotropic, kainate 5	0.00114037	0.414975	2.16348
SRC	v-src sarcoma (Schmidt-Ruppin A-2) viral oncogene homolog (avian)	0.0012005	0.340525	2.16329
INSRR	insulin receptor-related receptor	0.00080301	0.911624	2.16325
TMPRSS6	transmembrane protease, serine 6	0.000908389	0.736631	2.16276
NA	NA	0.0014737	0.0496253	2.16265
C9orf47	chromosome 9 open reading frame 47	0.00098586	0.620601	2.16164
GALC	galactosylceramidase (Krabbe disease)	0.000200496	2.8664	2.16151
GLCCI1	glucocorticoid induced transcript 1	0.00148727	0.0368805	2.16064
BTNL9	butyrophilin-like 9	0.000999486	0.602234	2.16053
ST8SIA6	ST8 alpha-N-acetyl-neuraminide alpha-2,8-sialyltransferase 6	0.00122791	0.305236	2.15979
SPIN2	spindlin family, member 2	0.000869038	0.799243	2.15849
NA	NA	0.000918935	0.720557	2.15844
NA	NA	0.000700143	1.11088	2.15825
CCL24	chemokine (C-C motif) ligand 24	0.00109733	0.467895	2.15635
NA	NA	6.5044e-05	4.44014	2.15624
ATF7	activating transcription factor 7	0.00130501	0.220146	2.15606
NA	NA	0.000726057	1.05758	2.1557
SSTR2	somatostatin receptor 2	0.000557354	1.43854	2.15539
HERV-FRD	NA	0.000490061	1.62359	2.1552
NTRK2	neurotrophic tyrosine kinase, receptor, type 2	0.000677116	1.15579	2.15492
MGC33657	NA	0.000213211	2.77778	2.15459
LOC285768	NA	0.000992678	0.611261	2.15449
GJA12	gap junction protein, alpha 12, 47kDa	0.000798375	0.920582	2.1539
FSTL1	follistatin-like 1	0.00120425	0.335406	2.15323
RAMP1	receptor (calcitonin) activity modifying protein 1	0.00119117	0.351717	2.15303
PAPPA	pregnancy-associated plasma protein A, pappalysin 1	0.000252838	2.55096	2.15297
MATP	membrane associated transporter	0.00114179	0.41308	2.15235
LOC129881	NA	0.000350606	2.08441	2.15179
KIAA0934	KIAA0934	0.00101321	0.583605	2.15021
NA	NA	0.00059954	1.3309	2.14912
AHSG	alpha-2-HS-glycoprotein	0.000327809	2.17974	2.14735
FHAD1	forkhead-associated (FHA) phosphopeptide binding domain 1	0.000265757	2.47875	2.14644
SLITRK6	SLIT and NTRK-like family, member 6	0.000588295	1.35722	2.14618
COLEC11	collectin sub-family member 11	0.0015178	0.0101083	2.14482
TFR2	transferrin receptor 2	0.00086741	0.801992	2.14469
EVI5L	ecotropic viral integration site 5-like	0.0013648	0.158657	2.14399
C8B	complement component 8, beta polypeptide	0.00144843	0.0751765	2.14305
HPS1	Hermansky-Pudlak syndrome 1	0.000659688	1.1928	2.14281
GRIN2A	glutamate receptor, ionotropic, N-methyl D-aspartate 2A	0.000558179	1.4356	2.14225
HPSE2	heparanase 2	0.000560851	1.42981	2.14218
SLC12A4	solute carrier family 12 (potassium/chloride transporters), member 4	0.000691378	1.12793	2.14091
LOC387826	NA	0.00105128	0.527416	2.13935
NEUROD4	neurogenic differentiation 4	0.000276506	2.4219	2.13795
NA	NA	0.0003654	2.0251	2.13747
LAMA1	laminin, alpha 1	0.00133565	0.189031	2.13731
POMT1	protein-O-mannosyltransferase 1	0.00129777	0.228148	2.13651
RHEB	Ras homolog enriched in brain	0.000931463	0.701257	2.13555
MGC27165	NA	0.000600294	1.32931	2.13479
LOC389834	NA	0.00109669	0.46875	2.13474
KIF13B	kinesin family member 13B	0.000981524	0.627343	2.1347
BCL2L11	BCL2-like 11 (apoptosis facilitator)	0.000507118	1.57512	2.1331
SNCG	synuclein, gamma (breast cancer-specific protein 1)	0.00126154	0.266216	2.13298
KCNK5	potassium channel, subfamily K, member 5	0.000538377	1.49028	2.13281
LOC389182	NA	0.000748541	1.015	2.13059
UNC5C	unc-5 homolog C (C. elegans)	0.000775108	0.963187	2.13053
ZNFN1A4	zinc finger protein, subfamily 1A, 4 (Eos)	0.000741868	1.02813	2.13013
DYRK1A	dual-specificity tyrosine-(Y)-phosphorylation regulated kinase 1A	0.000554236	1.44597	2.12954
RPESP	NA	0.00105761	0.519062	2.12867
DNCLI2	dynein, cytoplasmic, light intermediate polypeptide 2	0.000358774	2.04984	2.12863
RHOJ	ras homolog gene family, member J	0.000457809	1.7144	2.12805
KCTD1	potassium channel tetramerisation domain containing 1	0.0010156	0.580353	2.12743
BICD1	bicaudal D homolog 1 (Drosophila)	0.000722065	1.06599	2.12666
PFDN4	prefoldin 4	0.00148831	0.0357591	2.12617
NA	NA	0.000462902	1.70047	2.12597
C22orf1	chromosome 22 open reading frame 1	0.000702948	1.10413	2.12583
SH3GLB2	SH3-domain GRB2-like endophilin B2	0.000973247	0.639464	2.12531
A2BP1	NA	0.000978267	0.631951	2.12494
NEK6	NIMA (never in mitosis gene a)-related kinase 6	0.000264186	2.48657	2.12395
GPR158	G protein-coupled receptor 158	0.000160656	3.17897	2.12384
WISP1	WNT1 inducible signaling pathway protein 1	0.000760571	0.991113	2.12359
C10orf73	chromosome 10 open reading frame 73	0.00108309	0.485783	2.12303
LYPD4	LY6/PLAUR domain containing 4	0.000894345	0.759926	2.12059
LOC399959	NA	0.00128965	0.236932	2.12046
SLC39A8	solute carrier family 39 (zinc transporter), member 8	0.000805783	0.906129	2.11993
RCN3	reticulocalbin 3, EF-hand calcium binding domain	0.000432299	1.79444	2.11989
HDAC6	histone deacetylase 6	0.000885698	0.773587	2.11985
KIAA1217	KIAA1217	0.000336182	2.14323	2.11495
TNFAIP1	tumor necrosis factor, alpha-induced protein 1 (endothelial)	0.000226477	2.69804	2.11325	endo?
PECAM1	platelet/endothelial cell adhesion molecule (CD31 antigen)	0.000771059	0.973048	2.11198	endo!
PIK3R2	phosphoinositide-3-kinase, regulatory subunit 2 (p85 beta)	0.000414122	1.85367	2.11009
AMPD3	adenosine monophosphate deaminase (isoform E)	0.00121758	0.318574	2.10949
TRIM36	tripartite motif-containing 36	0.000437178	1.77779	2.10889
EPM2A	epilepsy, progressive myoclonus type 2A, Lafora disease (laforin)	0.00129693	0.229463	2.10876
YPEL2	yippee-like 2 (Drosophila)	0.00104241	0.541167	2.10758
OR7E24	olfactory receptor, family 7, subfamily E, member 24	0.000314341	2.24005	2.10419
LZTS2	leucine zipper, putative tumor suppressor 2	0.00122644	0.307293	2.10209
TPM4	tropomyosin 4	0.000534115	1.50163	2.10145	muscle
MCSP	mitochondrial capsule selenoprotein	0.000819341	0.88315	2.1012
NA	NA	0.00136958	0.153558	2.10102
SFXN5	sideroflexin 5	0.00133385	0.190774	2.09956
MSRB3	methionine sulfoxide reductase B3	0.000896992	0.755535	2.09925
RUNX1	runt-related transcription factor 1 (acute myeloid leukemia 1; aml1 oncogene)	0.000575493	1.39005	2.09886	BL
GIYD2	GIY-YIG domain containing 2	0.000756574	0.999665	2.09861
LOC440886	NA	0.000383436	1.96302	2.09698
KCNH7	potassium voltage-gated channel, subfamily H (eag-related), member 7	0.000496933	1.60381	2.09591
NA	NA	0.000526672	1.52314	2.09463
TRIM15	tripartite motif-containing 15	0.0013252	0.199144	2.09453
NA	NA	0.000409541	1.86975	2.09402
GEMIN7	gem (nuclear organelle) associated protein 7	0.000333848	2.15402	2.09387
ERCC4	excision repair cross-complementing rodent repair deficiency, complementation group 4	0.000787723	0.939738	2.09381
NA	NA	0.000196284	2.90036	2.09361
GALNT5	UDP-N-acetyl-alpha-D-galactosamine:polypeptide N-acetylgalactosaminyltransferase 5 (GalNAc-T5)	0.000220542	2.73488	2.09268
KCNK3	potassium channel, subfamily K, member 3	0.000615134	1.29235	2.09056
SCGN	secretagogin, EF-hand calcium binding protein	0.00117356	0.37386	2.09046
LOC339065	NA	0.000388685	1.9428	2.09045
RIMS3	regulating synaptic membrane exocytosis 3	0.000617838	1.28627	2.09024
LOC389183	NA	0.00122688	0.306803	2.08961
MGC10701	NA	0.000837955	0.850036	2.08943
STK23	serine/threonine kinase 23	0.000914372	0.727222	2.08826
KIRREL3	kin of IRRE like 3 (Drosophila)	0.00147495	0.0485216	2.08819
APC2	adenomatosis polyposis coli 2	0.00147007	0.0533386	2.088
SYT5	synaptotagmin V	0.00141092	0.112103	2.08672
SLIT1	slit homolog 1 (Drosophila)	0.000740035	1.03153	2.08493
NA	NA	0.00149292	0.0312406	2.08461
NA	NA	0.000606969	1.31232	2.08457
NA	NA	0.000615757	1.2904	2.08311
HLCS	holocarboxylase synthetase (biotin-(proprionyl-Coenzyme A-carboxylase (ATP-hydrolysing)) ligase)	0.000545894	1.47027	2.08247
NA	NA	0.00148391	0.0397156	2.08228
GNAO1	guanine nucleotide binding protein (G protein), alpha activating activity polypeptide O	0.00121756	0.318911	2.0813
CSDC2	cold shock domain containing C2, RNA binding	0.00101868	0.575368	2.08053
ST6GALNAC6	ST6 (alpha-N-acetyl-neuraminyl-2,3-beta-galactosyl-1,3)-N-acetylgalactosaminide alpha-2,6-sialyltransferase 6	0.0012207	0.313812	2.07987
LSAMP	limbic system-associated membrane protein	0.00105336	0.525223	2.0798
FAM83A	family with sequence similarity 83, member A	0.00125295	0.276442	2.07972
ARMC5	armadillo repeat containing 5	0.000792087	0.93205	2.07965
SOX10	SRY (sex determining region Y)-box 10	0.001486	0.0380242	2.07879
LIMS2	LIM and senescent cell antigen-like domains 2	0.0010133	0.58326	2.07871
FAM35A	family with sequence similarity 35, member A	0.000335	2.14803	2.07653
GPX5	glutathione peroxidase 5 (epididymal androgen-related protein)	0.000206628	2.82011	2.07511
CHRM2	cholinergic receptor, muscarinic 2	0.000636723	1.24217	2.07359
SRC	v-src sarcoma (Schmidt-Ruppin A-2) viral oncogene homolog (avian)	0.000553713	1.44712	2.07292
NA	NA	0.00121107	0.32706	2.07287
F2RL2	coagulation factor II (thrombin) receptor-like 2	0.000423311	1.82309	2.07242
ULBP2	UL16 binding protein 2	0.000471697	1.67637	2.07158
FLJ13710	NA	0.00106779	0.503451	2.07085
CD40	CD40 antigen (TNF receptor superfamily member 5)	0.00063329	1.2496	2.06991	B cell
DNAH11	dynein, axonemal, heavy polypeptide 11	0.00045704	1.71682	2.0695
CCDC21	coiled-coil domain containing 21	0.000929597	0.703946	2.06929
PDZRN3	PDZ domain containing RING finger 3	0.00113472	0.422304	2.06535
FGF23	fibroblast growth factor 23	0.000225044	2.70648	2.06512
LOC138729	NA	0.00148786	0.036254	2.06485
RAB7B	RAB7B, member RAS oncogene family	0.000682529	1.14615	2.06444
LRRTM1	leucine rich repeat transmembrane neuronal 1	0.000524156	1.53006	2.06434
HEAB	NA	0.000689242	1.1328	2.0643
FAM71A	family with sequence similarity 71, member A	0.000831219	0.861013	2.06388
LOC389432	NA	0.000523374	1.53212	2.06362
NA	NA	0.000545687	1.47083	2.06307
KIAA1598	KIAA1598	0.000503884	1.58472	2.06302
NA	NA	0.000714881	1.07905	2.06272
NA	NA	0.000620957	1.27729	2.06225
ZNF469	zinc finger protein 469	0.000654673	1.20354	2.06216
LOC390205	NA	0.00138699	0.136021	2.06215
TOM1L2	target of myb1-like 2 (chicken)	0.00127345	0.253625	2.06144
TNFSF18	tumor necrosis factor (ligand) superfamily, member 18	0.000200872	2.8627	2.06097
NA	NA	0.00061626	1.28925	2.05797
ARHGAP21	Rho GTPase activating protein 21	0.000299282	2.30957	2.05777
SNCAIP	synuclein, alpha interacting protein (synphilin)	0.00116468	0.384629	2.05675
GPLD1	glycosylphosphatidylinositol specific phospholipase D1	0.00103508	0.551136	2.05662
4-Sep	septin 4	0.000188702	2.95364	2.05618
NA	NA	0.000561424	1.42828	2.05509
NA	NA	0.00140011	0.121896	2.05505
NA	NA	0.00105365	0.524628	2.05483
NA	NA	0.00114619	0.40765	2.05413
NA	NA	0.000318685	2.22059	2.05387
FLJ14351	NA	0.000741954	1.02777	2.05268
TRIM62	tripartite motif-containing 62	0.00139222	0.129787	2.05105
MGC35169	NA	0.00118687	0.357256	2.0506
C6orf208	chromosome 6 open reading frame 208	0.00105595	0.521309	2.05011
LIX1	Lix1 homolog (mouse)	0.00140961	0.1134	2.05001
SULT4A1	sulfotransferase family 4A, member 1	0.00137594	0.147277	2.04999
SLC2A5	solute carrier family 2 (facilitated glucose/fructose transporter), member 5	0.000967457	0.647356	2.04926
ARGBP2	NA	0.00150828	0.0184983	2.04777
RP42	NA	0.000938314	0.690652	2.04739
TMED1	transmembrane emp24 protein transport domain containing 1	0.000573155	1.39676	2.04708
NA	NA	0.000798646	0.91949	2.04698
NA	NA	0.000820999	0.880364	2.04687
LOC158563	NA	0.000539323	1.48735	2.04684
PCNXL2	pecanex-like 2 (Drosophila)	0.000618022	1.28581	2.04675
GNB3	guanine nucleotide binding protein (G protein), beta polypeptide 3	0.000709265	1.08981	2.04658
NA	NA	0.00100645	0.59347	2.04582
NA	NA	0.00108309	0.485818	2.04565
NFE2L2	nuclear factor (erythroid-derived 2)-like 2	0.000205036	2.8323	2.04462
FLJ10986	NA	0.000566827	1.41484	2.04378
ANGPT2	angiopoietin 2	0.000970607	0.643116	2.04319
SAE1	NA	0.000822888	0.876489	2.0415
SPDEF	SAM pointed domain containing ets transcription factor	0.00102455	0.56602	2.0408
BAALC	brain and acute leukemia, cytoplasmic	0.000809724	0.899272	2.04054
MYO7A	myosin VIIA (Usher syndrome 1B (autosomal recessive, severe))	0.000607603	1.31035	2.04051
BF	B-factor, properdin	0.000618678	1.28339	2.04042
ZNF479	zinc finger protein 479	0.000623033	1.27276	2.04029
NA	NA	0.000222693	2.72087	2.03954
SH3YL1	SH3 domain containing, Ysc84-like 1 (S. cerevisiae)	0.000504126	1.58392	2.03914
FLJ35785	NA	0.00102623	0.563451	2.03912
TGM4	transglutaminase 4 (prostate)	0.00121306	0.324882	2.03622
MGC13114	NA	0.000997312	0.605262	2.03605
MYO10	myosin X	0.00038609	1.95297	2.0334
NA	NA	0.0003654	2.02543	2.03325
LOC285638	NA	0.000890745	0.766097	2.03306
LOC401212	NA	0.00103719	0.548383	2.03295
TRIM50C	tripartite motif-containing 50C	0.000900196	0.751012	2.0323
LOC441778	NA	0.001381	0.142211	2.03201
RBMS3	RNA binding motif, single stranded interacting protein	0.000741455	1.02886	2.03166
CMIP	NA	0.00105944	0.516153	2.0315
NA	NA	0.000485751	1.63645	2.03139
DKFZp564H213	NA	0.00101327	0.583419	2.0309
PBX1	pre-B-cell leukemia transcription factor 1	0.00104402	0.538862	2.0308
GPR6	G protein-coupled receptor 6	0.000665556	1.18032	2.03059
TBXAS1	thromboxane A synthase 1 (platelet, cytochrome P450, family 5, subfamily A)	0.00108849	0.47913	2.03031
HCG4P6	HLA complex group 4 pseudogene 6	0.00104712	0.533566	2.02949
MGC26647	NA	0.00104558	0.536282	2.02915
TRIB3	tribbles homolog 3 (Drosophila)	0.000840755	0.845482	2.02847
NA	NA	0.0012959	0.23059	2.02812
LOC151484	NA	0.00123997	0.292555	2.0269
LOC284669	NA	0.00126453	0.262942	2.02676
NA	NA	0.000404516	1.88718	2.02672
YY2	YY2 transcription factor	0.00144475	0.0787061	2.02662
OR8D1	olfactory receptor, family 8, subfamily D, member 1	0.000553383	1.44836	2.02629
CHRM5	cholinergic receptor, muscarinic 5	0.00152609	0.00313188	2.02565
PRAP1	proline-rich acidic protein 1	0.00115113	0.400633	2.02502
PTK6	PTK6 protein tyrosine kinase 6	0.000904805	0.742575	2.02449
WIBG	within bgcn homolog (Drosophila)	0.000798375	0.920309	2.02346
NA	NA	0.000177471	3.03798	2.02333
NA	NA	0.000566093	1.41651	2.02109
TMEM61	transmembrane protein 61	0.0013906	0.132109	2.021
RNF187	ring finger protein 187	0.00023302	2.66092	2.02097
TMC3	transmembrane channel-like 3	0.000773557	0.966645	2.0208
CLDN18	claudin 18	0.000496731	1.60472	2.02058
TNC	tenascin C (hexabrachion)	0.00105765	0.518729	2.02032
NA	NA	0.000842586	0.842014	2.01981
FMNL2	formin-like 2	0.00105945	0.516023	2.01892
NA	NA	0.00128351	0.243278	2.0189
MBD1	methyl-CpG binding domain protein 1	0.00152225	0.00661891	2.01884
PTPRN	protein tyrosine phosphatase, receptor type, N	0.000698869	1.11321	2.01841
GPATC4	G patch domain containing 4	0.000643976	1.22693	2.01733
ZNFN1A2	zinc finger protein, subfamily 1A, 2 (Helios)	0.000524385	1.52935	2.0172
LAMC3	laminin, gamma 3	0.00030847	2.26587	2.0146
WDR68	WD repeat domain 68	0.00152546	0.00399189	2.0145
HRH1	histamine receptor H1	0.00131629	0.208335	2.01435
NA	NA	0.00143538	0.0883387	2.01419
FLJ12056	NA	0.000546699	1.46724	2.01397
NA	NA	0.000157943	3.20384	2.01317
NOTCH4	Notch homolog 4 (Drosophila)	0.000984806	0.621986	2.01284
LOC387856	NA	0.00152676	0.00234891	2.01283
SPTB	spectrin, beta, erythrocytic (includes spherocytosis, clinical type I)	0.000689746	1.13155	2.0127
FLJ10489	NA	0.00119109	0.351907	2.01259
PLA2G12B	phospholipase A2, group XIIB	0.000644192	1.22643	2.01124
WWTR1	WW domain containing transcription regulator 1	0.000117171	3.62119	2.01046
PLA2G4B	phospholipase A2, group IVB (cytosolic)	0.000417891	1.84055	2.00773
RETNLB	resistin like beta	0.00130278	0.22238	2.00639
CYP3A4	cytochrome P450, family 3, subfamily A, polypeptide 4	0.000496292	1.60613	2.00633
TTLL10	tubulin tyrosine ligase-like family, member 10	0.00142751	0.095505	2.00617
NA	NA	0.00116946	0.378343	2.00614
KSR	kinase suppressor of ras	0.000941584	0.684733	2.00594
DZIP1L	DAZ interacting protein 1-like	0.00082311	0.875988	2.0051
PQBP1	polyglutamine binding protein 1	0.00108335	0.485288	2.00331
NR4A1	nuclear receptor subfamily 4, group A, member 1	0.00127258	0.254494	2.00157
COLEC10	collectin sub-family member 10 (C-type lectin)	0.000473733	1.67026	2.00097
FLJ20298	NA	0.00124311	0.288802	1.99923
SORCS2	sortilin-related VPS10 domain containing receptor 2	0.000910696	0.733116	1.9991
GAL3ST2	galactose-3-O-sulfotransferase 2	0.0011476	0.40487	1.9967
HMX1	homeo box (H6 family) 1	0.000342771	2.11701	1.9956
LOC440116	NA	0.00107469	0.495262	1.99482
C9orf102	chromosome 9 open reading frame 102	0.000745923	1.02035	1.99423
NA	NA	0.00144293	0.080453	1.99399
SESN2	sestrin 2	0.000801816	0.913454	1.9932
KALRN	kalirin, RhoGEF kinase	0.000723549	1.06287	1.99305
C11orf11	chromosome 11 open reading frame 11	0.00103633	0.549748	1.99278
TMPRSS6	transmembrane protease, serine 6	0.000513976	1.55596	1.99228
NA	NA	0.00113972	0.416311	1.99147
NA	NA	0.000979659	0.629961	1.99087
LOC387950	NA	0.000417609	1.84158	1.99059
NA	NA	0.000795647	0.925727	1.99
MOG	myelin oligodendrocyte glycoprotein	0.000548075	1.4636	1.98985
MLPH	melanophilin	0.000676946	1.15673	1.98963
RKHD3	ring finger and KH domain containing 3	0.00135603	0.167392	1.98827
NA	NA	0.00109783	0.466789	1.98825
LOC151171	NA	0.00068982	1.13129	1.98796
KIAA0350	NA	0.00080398	0.909403	1.98783
NA	NA	0.00104712	0.533276	1.98715
C1orf116	chromosome 1 open reading frame 116	0.00102409	0.56674	1.98693
APOM	apolipoprotein M	0.00104425	0.538465	1.98649
NA	NA	0.00118674	0.357488	1.9837
GUCY1B3	guanylate cyclase 1, soluble, beta 3	0.000870456	0.796886	1.98282
NA	NA	0.000770691	0.973959	1.98193
LOC286178	NA	0.00113378	0.423408	1.98176
NIP	NA	0.000938445	0.690379	1.98011
NA	NA	0.000611959	1.30016	1.98009
ZDHHC17	zinc finger, DHHC-type containing 17	0.000688358	1.13452	1.9798
GBF1	golgi-specific brefeldin A resistance factor 1	0.0011634	0.386482	1.97828
PER1	period homolog 1 (Drosophila)	0.00071371	1.08171	1.9782
NA	NA	0.000667504	1.17591	1.97812
C1QTNF6	C1q and tumor necrosis factor related protein 6	0.000989216	0.615669	1.97799
NA	NA	0.0009111	0.731838	1.97767
B7	NA	0.00121756	0.318809	1.97695
C20orf35	chromosome 20 open reading frame 35	0.00101233	0.585097	1.97685
NA	NA	0.00128589	0.240548	1.97649
KCNMB2	potassium large conductance calcium-activated channel, subfamily M, beta member 2	0.000722065	1.06608	1.97633
NA	NA	0.000415189	1.85024	1.97602
LOC338579	NA	0.0010733	0.497094	1.97592
HOXB8	homeo box B8	0.000864831	0.80602	1.9758
FERD3L	Fer3-like (Drosophila)	0.00133983	0.184977	1.9754
LOC284701	NA	0.000842507	0.842772	1.97492
PLCXD2	phosphatidylinositol-specific phospholipase C, X domain containing 2	0.000337454	2.13799	1.97473
ZNF596	zinc finger protein 596	0.000661583	1.18831	1.97471
SLA/LP	NA	0.00109846	0.465739	1.9747
GNG2	guanine nucleotide binding protein (G protein), gamma 2	0.000728466	1.05324	1.97391
GHR	growth hormone receptor	0.0009597	0.658056	1.97379
NA	NA	0.000904805	0.742701	1.97379
SYT13	synaptotagmin XIII	0.00136927	0.153905	1.97328
TSGA13	testis specific, 13	0.00117455	0.372388	1.97297
NA	NA	0.00122575	0.307991	1.97269
PRODH2	proline dehydrogenase (oxidase) 2	0.000844371	0.839269	1.97237
C20orf59	chromosome 20 open reading frame 59	0.0012601	0.26834	1.96988
GOLGA3	golgi autoantigen, golgin subfamily a, 3	0.000384455	1.95895	1.96988
LOC441126	NA	0.000628682	1.25873	1.96826
GNPTAB	N-acetylglucosamine-1-phosphate transferase, alpha and beta subunits	0.000643684	1.22764	1.9664
LOC400951	NA	0.000891636	0.76427	1.96564
SYNJ2	synaptojanin 2	0.00136103	0.162254	1.96519
NA	NA	0.00140639	0.11656	1.96484
NA	NA	0.00141459	0.108106	1.96308
GAS7	growth arrest-specific 7	0.000754252	1.00413	1.96291
SLC17A2	solute carrier family 17 (sodium phosphate), member 2	0.000901486	0.74836	1.96279
NR1I2	nuclear receptor subfamily 1, group I, member 2	0.000975553	0.635613	1.96254
LOC388914	NA	0.00145593	0.0678217	1.96204
DAB2	disabled homolog 2, mitogen-responsive phosphoprotein (Drosophila)	0.000598982	1.33205	1.96155
GPR25	G protein-coupled receptor 25	0.00105384	0.524138	1.96029
FLJ33534	NA	0.00145978	0.0644129	1.95978
LOC283914	NA	0.00143611	0.0876945	1.9596
MGC39821	NA	0.000983923	0.624136	1.9594
CD80	CD80 antigen (CD28 antigen ligand 1, B7-1 antigen)	0.000455396	1.72226	1.95894
NA	NA	0.000772668	0.969406	1.95889
ZNF484	zinc finger protein 484	0.00152899	0.000399441	1.95875
LOC375449	NA	0.000934289	0.696591	1.95779
B4GalNac-T3	NA	0.00124916	0.28178	1.95749
SHANK3	SH3 and multiple ankyrin repeat domains 3	0.00092205	0.715219	1.95643
KCNS2	potassium voltage-gated channel, delayed-rectifier, subfamily S, member 2	0.000691613	1.12705	1.95611
SUMF2	sulfatase modifying factor 2	0.000433161	1.79168	1.9546
LOC389677	NA	0.00106315	0.51086	1.95389
RAB27B	RAB27B, member RAS oncogene family	0.00144604	0.077444	1.95238
NA	NA	0.00149218	0.032289	1.95176
NA	NA	0.00122791	0.305395	1.95129
FLJ35784	NA	0.000352592	2.07668	1.95119
C6orf134	chromosome 6 open reading frame 134	0.000626521	1.26367	1.95053
ZNF323	zinc finger protein 323	0.00025274	2.55158	1.95031
ANKRD31	ankyrin repeat domain 31	0.0013175	0.207149	1.95001
NA	NA	0.00049909	1.59813	1.94791
NA	NA	0.000905596	0.740887	1.94665
WNT8B	wingless-type MMTV integration site family, member 8B	0.00134704	0.177583	1.94597
NPR3	natriuretic peptide receptor C/guanylate cyclase C (atrionatriuretic peptide receptor C)	0.000927489	0.707395	1.94545
FAM18B2	family with sequence similarity 18, member B2	0.00116644	0.382338	1.94512
FUT10	fucosyltransferase 10 (alpha (1,3) fucosyltransferase)	0.00121344	0.324328	1.94113
NA	NA	0.000644886	1.22487	1.94104
C6orf141	chromosome 6 open reading frame 141	0.00118327	0.361487	1.94089
SNTB2	syntrophin, beta 2 (dystrophin-associated protein A1, 59kDa, basic component 2)	0.00139101	0.131355	1.9404
NA	NA	0.00138699	0.135956	1.9403
C1orf83	chromosome 1 open reading frame 83	0.00117813	0.367799	1.94023
RNF170	ring finger protein 170	0.000864831	0.805768	1.9394
ARGBP2	NA	0.00144729	0.0763224	1.93763
NA	NA	0.000628647	1.25894	1.93745
LKAP	NA	0.000383094	1.96449	1.93728
ELSPBP1	epididymal sperm binding protein 1	0.000374918	1.9926	1.93693
NA	NA	0.000217779	2.75126	1.93605
NALP4	NACHT, leucine rich repeat and PYD containing 4	0.00146053	0.0635452	1.93598
EFEMP1	EGF-containing fibulin-like extracellular matrix protein 1	0.0013016	0.223892	1.93417
FLJ20581	NA	0.000644842	1.22508	1.93353
OR1Q1	olfactory receptor, family 1, subfamily Q, member 1	0.000464439	1.6955	1.933
FSTL4	follistatin-like 4	0.000879059	0.783315	1.93233
KALRN	kalirin, RhoGEF kinase	0.000542399	1.47889	1.9321
FLJ36779	NA	0.000896208	0.757098	1.93205
IQWD1	IQ motif and WD repeats 1	0.000659615	1.19319	1.93195
NA	NA	0.000557373	1.43835	1.93162
NA	NA	0.00128556	0.241153	1.93117
NA	NA	0.000882012	0.77889	1.92684
NF2	neurofibromin 2 (bilateral acoustic neuroma)	0.00139087	0.131792	1.92674
ALDH3B1	aldehyde dehydrogenase 3 family, member B1	0.00146148	0.0621572	1.92639
FREM1	FRAS1 related extracellular matrix 1	0.000604605	1.3188	1.92466
ANKRD1	ankyrin repeat domain 1 (cardiac muscle)	0.00142891	0.0941488	1.92461
NA	NA	0.00105595	0.521374	1.92336
RASGRF1	Ras protein-specific guanine nucleotide-releasing factor 1	0.00101233	0.585014	1.92321
CYP19A1	cytochrome P450, family 19, subfamily A, polypeptide 1	0.00058736	1.36074	1.92148
LOC387721	NA	0.00107468	0.49539	1.9208
KAL1	Kallmann syndrome 1 sequence	0.00049139	1.61963	1.92026
ADAMTS6	ADAM metallopeptidase with thrombospondin type 1 motif, 6	0.00125634	0.272814	1.91915
NA	NA	0.000406596	1.87973	1.91895
BCAP29	B-cell receptor-associated protein 29	0.00150273	0.023211	1.91814
LOC90246	NA	0.00143628	0.0873531	1.91782
KIRREL	kin of IRRE like (Drosophila)	0.000582638	1.37285	1.91694
NA	NA	0.00137032	0.152771	1.91683
TRIB1	tribbles homolog 1 (Drosophila)	0.000929597	0.703869	1.91587
NA	NA	0.000980257	0.629196	1.91542
UBADC1	ubiquitin associated domain containing 1	0.000750524	1.0114	1.91531
LOC442498	NA	0.00145593	0.0678357	1.91222
CLDN1	claudin 1	0.000893388	0.761629	1.91103
LOC439930	NA	0.00121843	0.317107	1.91079
NA	NA	0.00101593	0.579808	1.91068
KCNB2	potassium voltage-gated channel, Shab-related subfamily, member 2	0.00119367	0.348363	1.91037
RAD51L1	RAD51-like 1 (S. cerevisiae)	0.00077826	0.957025	1.90956
ZNF91	zinc finger protein 91 (HPF7, HTF10)	0.000570973	1.40337	1.90731
NA	NA	0.00113869	0.417701	1.90651
LOC440536	NA	0.00137912	0.144363	1.9057
GM2A	GM2 ganglioside activator	0.00132224	0.202722	1.9049
LOC340239	NA	0.00129117	0.235343	1.90462
CMYA1	cardiomyopathy associated 1	0.000894204	0.760221	1.90425
KCNK16	potassium channel, subfamily K, member 16	0.000984149	0.623393	1.90401
DDAH1	dimethylarginine dimethylaminohydrolase 1	0.000858171	0.815703	1.90357
PDIA2	protein disulfide isomerase family A, member 2	0.00125041	0.280044	1.90347
IGLJ3	immunoglobulin lambda joining 3	0.00112131	0.438921	1.90312
NA	NA	0.000918241	0.721861	1.90286
MYLK	myosin, light polypeptide kinase	0.000975208	0.636235	1.90205
LOC441953	NA	0.00120545	0.333322	1.90152
MDAC1	NA	0.000531474	1.50953	1.90083
EPHA5	EPH receptor A5	0.0010799	0.489477	1.90064
NA	NA	0.00144167	0.0814775	1.89895
ZNF8	zinc finger protein 8 (clone HF.18)	0.000328198	2.17657	1.89857
KLK2	kallikrein 2, prostatic	0.00132072	0.204255	1.89844
DPYS	dihydropyrimidinase	0.000689242	1.13274	1.89622
ANKRD33	ankyrin repeat domain 33	0.000978849	0.631078	1.8948
DNM3	dynamin 3	0.00145978	0.0645221	1.89197
ZFHX4	zinc finger homeodomain 4	0.00122221	0.311709	1.89158
TSGA10	testis specific, 10	0.000454448	1.72494	1.88977
DNAH9	dynein, axonemal, heavy polypeptide 9	0.000774702	0.964177	1.88967
CASKIN1	CASK interacting protein 1	0.000783778	0.947082	1.88828
NUP214	nucleoporin 214kDa	0.00141133	0.111419	1.88757
PAPPA2	pappalysin 2	0.00109783	0.466756	1.88744
MIOX	myo-inositol oxygenase	0.000367381	2.01818	1.88611
DISP2	dispatched homolog 2 (Drosophila)	0.000401989	1.896	1.88512
BNC1	basonuclin 1	0.000622836	1.27339	1.88478
PBOV1	prostate and breast cancer overexpressed 1	0.000535148	1.49897	1.88379
NA	NA	0.000913111	0.729142	1.88369
STAB2	stabilin 2	0.000914324	0.727495	1.88362
OR51M1	olfactory receptor, family 51, subfamily M, member 1	0.00057099	1.40318	1.88195
MGC34774	NA	0.00146513	0.0584473	1.88113
HSPA12B	heat shock 70kD protein 12B	0.00132095	0.203967	1.88007
ACRV1	acrosomal vesicle protein 1	0.000994743	0.60871	1.87877
MGC11271	NA	0.000864027	0.807789	1.87866
WDR66	WD repeat domain 66	0.00103471	0.551631	1.87838
HIPK2	homeodomain interacting protein kinase 2	0.00069577	1.11973	1.87777
LOC441385	NA	0.000862993	0.809305	1.87744
LDB3	LIM domain binding 3	0.00121157	0.32652	1.87732
GUCA1B	guanylate cyclase activator 1B (retina)	0.000200841	2.86329	1.87602
NA	NA	0.000889275	0.768217	1.87587
FLJ40083	NA	0.00135749	0.165718	1.87575
LOC149837	NA	0.00129657	0.229863	1.87555
SDC4	syndecan 4 (amphiglycan, ryudocan)	0.000935894	0.693993	1.87334
ARFGEF2	ADP-ribosylation factor guanine nucleotide-exchange factor 2 (brefeldin A-inhibited)	0.00146096	0.0630827	1.87061
NA	NA	0.000789207	0.936816	1.86918
SPTBN1	spectrin, beta, non-erythrocytic 1	0.00145449	0.0695076	1.86906
NA	NA	0.000755733	1.00097	1.86775
NTRK2	neurotrophic tyrosine kinase, receptor, type 2	0.000807234	0.903573	1.8674
NA	NA	0.00148094	0.0429942	1.86672
LOC441025	NA	0.000835021	0.854531	1.86599
LOC400701	NA	0.00105872	0.517125	1.86591
LECT2	leukocyte cell-derived chemotaxin 2	0.000800239	0.916367	1.8653
NA	NA	0.000820999	0.88041	1.86424
NA	NA	0.000848071	0.832709	1.86423
HOXA13	homeo box A13	0.00152259	0.0062778	1.86171
FLJ13710	NA	0.000951409	0.670048	1.8587
NA	NA	0.00146923	0.0548563	1.85864
NA	NA	0.00139152	0.130864	1.85791
LOC390550	NA	0.000542159	1.47982	1.85702
MGAT3	mannosyl (beta-1,4-)-glycoprotein beta-1,4-N-acetylglucosaminyltransferase	0.000618586	1.28426	1.85702
LYZL6	lysozyme-like 6	0.0013665	0.156686	1.85544
NA	NA	0.000502103	1.5894	1.85503
HFE	hemochromatosis	0.00139222	0.129827	1.85291
SYTL5	synaptotagmin-like 5	0.00104468	0.537674	1.8525
C3orf15	chromosome 3 open reading frame 15	0.000821844	0.878353	1.85125
GYPA	glycophorin A (includes MN blood group)	0.00043908	1.77122	1.85112
ATP8A2	ATPase, aminophospholipid transporter-like, Class I, type 8A, member 2	0.000480171	1.652	1.84997
DIXDC1	DIX domain containing 1	0.000690656	1.12974	1.84864
RGAG1	retrotransposon gag domain containing 1	0.000640202	1.23485	1.8482
GALNTL2	UDP-N-acetyl-alpha-D-galactosamine:polypeptide N-acetylgalactosaminyltransferase-like 2	0.000802814	0.912014	1.84655
UGCGL2	UDP-glucose ceramide glucosyltransferase-like 2	0.00136782	0.15546	1.84651
CD9	CD9 antigen (p24)	0.00117517	0.371366	1.84495
NDRG2	NDRG family member 2	0.00139185	0.130398	1.84272
KIAA0738	NA	0.00135603	0.167485	1.84255
BVES	blood vessel epicardial substance	0.000530839	1.51123	1.84146
MAPK12	mitogen-activated protein kinase 12	0.00086627	0.803648	1.84144
CYP2C9	cytochrome P450, family 2, subfamily C, polypeptide 9	0.00126359	0.264144	1.84091
LOC283674	NA	0.00149463	0.0298886	1.84018
FUT6	fucosyltransferase 6 (alpha (1,3) fucosyltransferase)	0.00106388	0.509591	1.83992
GGA2	golgi associated, gamma adaptin ear containing, ARF binding protein 2	0.000996259	0.606493	1.83961
NA	NA	0.0013385	0.186468	1.83905
NA	NA	0.00115455	0.396954	1.83788
PTCHD2	patched domain containing 2	0.00145109	0.0724967	1.8378	development
OR8G2	olfactory receptor, family 8, subfamily G, member 2	0.00106503	0.507737	1.83726
GPX5	glutathione peroxidase 5 (epididymal androgen-related protein)	0.000808935	0.90083	1.8369
ZNF19	zinc finger protein 19 (KOX 12)	0.00149172	0.0331457	1.83645
SLC28A1	solute carrier family 28 (sodium-coupled nucleoside transporter), member 1	0.0010755	0.494114	1.83539
RALGPS1	Ral GEF with PH domain and SH3 binding motif 1	0.000906157	0.740109	1.83532
VPS13D	vacuolar protein sorting 13D (yeast)	0.00076588	0.982582	1.83385
NA	NA	0.00118917	0.354419	1.83266
HNF4A	hepatocyte nuclear factor 4, alpha	0.00118194	0.363478	1.83151	ecto?
OR51I2	olfactory receptor, family 51, subfamily I, member 2	0.00134106	0.183448	1.83018
NA	NA	0.000384759	1.95748	1.82891
LOC286144	NA	0.00131311	0.211537	1.82432
LOC390705	NA	0.00126881	0.258732	1.82074
NFX1	nuclear transcription factor, X-box binding 1	0.00148172	0.0417958	1.82042
GPC5	glypican 5	0.000288408	2.36419	1.81984
182-FIP	NA	0.000586457	1.36341	1.81833
LAMA4	laminin, alpha 4	0.00138022	0.143184	1.8179
CA13	carbonic anhydrase XIII	0.000849725	0.829746	1.81508	heme
[truncated: 102 more rows]
