# Supplementary material for: GeneChip analysis of human embryonic stem cell differentiation into hemangioblasts: an in silico dissection of mixed phenotypes
Source: Genome Biol. 2007 Nov 13;8(11):R240. doi: 10.1186/gb-2007-8-11-r240 (PMC2258184; doi:10.1186/gb-2007-8-11-r240)
Supplement: Additional data file 13 — Genes that are up-regulated in BCs when compared to endothelial cells. [file gb-2007-8-11-r240-S13.xls]

## Sheet: BL (not es) Endo
Symbol	Name	PValue	B	fc
HBG2	hemoglobin, gamma G	7.97132e-09	17.6903	965.109	hene
HBZ	hemoglobin, zeta	1.08129e-09	18.829	846.455
HBG2	hemoglobin, gamma G	1.08129e-09	18.8312	649.944
HBG1	hemoglobin, gamma A	4.55121e-09	18.1619	585.212
HBE1	hemoglobin, epsilon 1	2.52597e-08	17.0104	514.214
SERPINB6	serpin peptidase inhibitor, clade B (ovalbumin), member 6	0.000431024	3.68529	301.521
HBA1	hemoglobin, alpha 1	2.9175e-06	12.0077	196.247
HBA1	hemoglobin, alpha 1	1.75236e-05	8.97987	174.457
GYPA	glycophorin A (includes MN blood group)	3.28723e-07	14.8064	170.895
DLK1	delta-like 1 homolog (Drosophila)	0.000172983	5.14165	144.218	development
HBA1	hemoglobin, alpha 1	3.53201e-06	11.6256	143.009
GYPA	glycophorin A (includes MN blood group)	6.75087e-07	14.0646	141.109
RARA	retinoic acid receptor, alpha	4.96572e-05	7.29274	131.309
HBA2	hemoglobin, alpha 2	1.03859e-05	9.8218	118.687
HBA2	hemoglobin, alpha 2	1.91216e-05	8.87938	116.099
AFP	alpha-fetoprotein	6.21106e-05	6.92405	89.705	ecto/fetal liver?
HBA1	hemoglobin, alpha 1	0.000247247	4.56173	87.0659
GYPA	glycophorin A (includes MN blood group)	2.20917e-06	12.563	78.6783
GYPB	glycophorin B (includes Ss blood group)	3.93156e-06	11.3598	72.8727
RHAG	Rhesus blood group-associated glycoprotein	4.60756e-05	7.41191	61.4076
TAC3	tachykinin 3 (neuromedin K, neurokinin beta)	0.000273682	4.38209	55.684
GYPB	glycophorin B (includes Ss blood group)	3.54449e-06	11.5234	53.1759
ALAS2	aminolevulinate, delta-, synthase 2 (sideroblastic/hypochromic anemia)	4.15786e-06	11.296	47.1414
PF4	platelet factor 4 (chemokine (C-X-C motif) ligand 4)	0.000528828	3.3377	42.1367
SLC25A37	solute carrier family 25, member 37	0.00139014	1.82204	42.1342
HAPLN1	hyaluronan and proteoglycan link protein 1	3.7354e-05	7.75297	40.7494
COL3A1	collagen, type III, alpha 1 (Ehlers-Danlos syndrome type IV, autosomal dominant)	0.00325322	0.461832	35.1194
RELN	reelin	0.000179301	5.08006	31.1578
FGB	fibrinogen beta chain	0.00140277	1.80231	27.7131
RHAG	Rhesus blood group-associated glycoprotein	0.00011617	5.85665	27.615
GYPA	glycophorin A (includes MN blood group)	1.29057e-06	13.4578	27.5316
TUBB1	tubulin, beta 1	7.40364e-08	16.2927	27.5093
GYPE	glycophorin E	0.000130871	5.65363	26.3545
HAND1	heart and neural crest derivatives expressed 1	0.00334802	0.420334	26.1979	heart
NFE2	nuclear factor (erythroid-derived 2), 45kDa	3.02837e-06	11.8892	24.8802
SLC25A37	solute carrier family 25, member 37	0.000212091	4.8174	22.2984
GYPB	glycophorin B (includes Ss blood group)	6.84924e-05	6.72232	20.7372
GFI1B	growth factor independent 1B (potential regulator of CDKN1A, translocated in CML)	1.78284e-06	12.9813	20.6591
MYL4	myosin, light polypeptide 4, alkali; atrial, embryonic	4.69828e-05	7.38117	18.0837	myo
SLC25A37	solute carrier family 25, member 37	0.00058132	3.2063	17.6001
KLF1	Kruppel-like factor 1 (erythroid)	2.9175e-06	12.015	17.3951	heme
FECH	ferrochelatase (protoporphyria)	3.15418e-05	8.10412	15.3333
SNCA	synuclein, alpha (non A4 component of amyloid precursor)	3.22666e-05	8.01553	15.1427
SLC4A1	solute carrier family 4, anion exchanger, member 1 (erythrocyte membrane protein band 3, Diego blood group)	9.16984e-06	10.0334	14.6639
NA	NA	0.000947006	2.41973	14.5531
NA	NA	0.000614326	3.12609	14.5335
Fos	FBJ murine osteosarcoma viral oncogene homolog	0.000760769	2.7804	14.319
SLC25A37	solute carrier family 25, member 37	0.00239068	0.952096	14.2891
HAPLN1	hyaluronan and proteoglycan link protein 1	0.000157662	5.31563	14.2578
NA	NA	0.000954471	2.40733	13.1773
PBK	PDZ binding kinase	0.000231573	4.6681	12.6725
GFI1B	growth factor independent 1B (potential regulator of CDKN1A, translocated in CML)	3.52102e-05	7.86036	12.2342
GYPA	glycophorin A (includes MN blood group)	1.09122e-05	9.72045	11.7868
LOX	lysyl oxidase	0.000507482	3.40256	11.4086
BLVRB	biliverdin reductase B (flavin reductase (NADPH))	0.00019137	4.9774	11.1638
HBZ	hemoglobin, zeta	3.54449e-06	11.5451	11.0446
HEMGN	hemogen	4.27531e-06	11.2582	10.5742
ANK1	ankyrin 1, erythrocytic	6.84197e-05	6.72946	9.89795
ANK1	ankyrin 1, erythrocytic	0.000885249	2.52845	9.76525
MYL4	myosin, light polypeptide 4, alkali; atrial, embryonic	0.000199051	4.91019	9.40422
NA	NA	0.000228301	4.68748	9.30751
MYL4	myosin, light polypeptide 4, alkali; atrial, embryonic	0.000116642	5.84472	9.10933
SLC25A37	solute carrier family 25, member 37	0.00290346	0.632733	8.87386
ANK1	ankyrin 1, erythrocytic	6.42767e-05	6.85239	8.75439
RHAG	Rhesus blood group-associated glycoprotein	3.16042e-05	8.09005	8.55377
HAPLN1	hyaluronan and proteoglycan link protein 1	0.00106462	2.22373	8.34239
C20orf108	chromosome 20 open reading frame 108	3.73595e-05	7.74544	8.29049
COL11A1	collagen, type XI, alpha 1	0.00183047	1.38271	8.28173
HBBP1	hemoglobin, beta pseudogene 1	0.000220037	4.75716	8.14061
CCND3	cyclin D3	0.000453693	3.60104	7.79726
GMPR	guanosine monophosphate reductase	0.00167132	1.52605	7.31761
QPRT	quinolinate phosphoribosyltransferase (nicotinate-nucleotide pyrophosphorylase (carboxylating))	0.00411674	0.0892995	7.3071
CLEC1B	C-type lectin domain family 1, member B	0.00321538	0.482511	7.27525
EPOR	erythropoietin receptor	0.000222861	4.72443	7.1067
ANK1	ankyrin 1, erythrocytic	0.000227913	4.69186	7.09046
C5orf4	chromosome 5 open reading frame 4	0.000966435	2.38345	6.92417
SNCA	synuclein, alpha (non A4 component of amyloid precursor)	1.3646e-05	9.34963	6.8844
EMX2	empty spiracles homolog 2 (Drosophila)	0.00189509	1.33134	6.87983
SPTA1	spectrin, alpha, erythrocytic 1 (elliptocytosis 2)	5.15437e-05	7.24668	6.82548
CPOX	coproporphyrinogen oxidase	5.47917e-05	7.14107	6.79966
XK	Kell blood group precursor (McLeod phenotype)	3.17627e-05	8.05962	6.67881
SNCA	synuclein, alpha (non A4 component of amyloid precursor)	3.47382e-05	7.8909	6.62888
SNCA	synuclein, alpha (non A4 component of amyloid precursor)	0.0028627	0.655395	6.58374
OPHN1	oligophrenin 1	0.00143969	1.76246	6.5646
ITGA2B	integrin, alpha 2b (platelet glycoprotein IIb of IIb/IIIa complex, antigen CD41B)	0.000431305	3.68228	6.55648
HBQ1	hemoglobin, theta 1	2.45656e-05	8.48267	6.52202
HEMGN	hemogen	5.64005e-06	10.671	6.51705
BTK	Bruton agammaglobulinemia tyrosine kinase	0.00230923	1.00541	6.40649
GATA1	GATA binding protein 1 (globin transcription factor 1)	0.000123211	5.75467	6.39558
PUNC	putative neuronal cell adhesion molecule	0.00213963	1.12955	6.26486
MYL4	myosin, light polypeptide 4, alkali; atrial, embryonic	0.000155405	5.36536	6.2143
FLJ45803	NA	0.00261774	0.803914	6.08984
ANK1	ankyrin 1, erythrocytic	0.000198482	4.92057	6.0501
FECH	ferrochelatase (protoporphyria)	3.47382e-05	7.89041	5.98185
GPC6	glypican 6	0.0015478	1.65197	5.95845
TAL1	T-cell acute lymphocytic leukemia 1	0.00339702	0.394871	5.85067
GYPC	glycophorin C (Gerbich blood group)	0.00026907	4.4107	5.68229
NA	NA	0.00348962	0.351231	5.51378
UROD	uroporphyrinogen decarboxylase	0.000157061	5.32717	5.51172
LOC388692	NA	0.00201136	1.2272	5.41148
COL1A1	collagen, type I, alpha 1	0.00074273	2.8224	5.39845
ANK1	ankyrin 1, erythrocytic	0.00289724	0.63665	5.33247
HAPLN1	hyaluronan and proteoglycan link protein 1	0.000395128	3.82279	5.28726
CITED2	Cbp/p300-interacting transactivator, with Glu/Asp-rich carboxy-terminal domain, 2	0.000542761	3.3046	5.19428
SELENBP1	selenium binding protein 1	0.00422405	0.0476129	5.063
ALAD	aminolevulinate, delta-, dehydratase	0.000192057	4.97146	5.02403
FAH	fumarylacetoacetate hydrolase (fumarylacetoacetase)	0.00159793	1.60492	5.01669
NA	NA	0.0010722	2.21497	4.98219
FLJ20245	NA	0.00380263	0.22238	4.93646
C20orf108	chromosome 20 open reading frame 108	0.00201325	1.22489	4.873
CDC27	cell division cycle 27	0.00295774	0.604379	4.85737
SLC30A5	solute carrier family 30 (zinc transporter), member 5	0.000577552	3.21566	4.8467
MGC13057	NA	0.00166154	1.53705	4.84207
FAM20B	family with sequence similarity 20, member B	0.00207165	1.1816	4.7748
NA	NA	0.00413232	0.0834368	4.75839
SLC25A37	solute carrier family 25, member 37	0.00205977	1.18977	4.71049
EPB41	erythrocyte membrane protein band 4.1 (elliptocytosis 1, RH-linked)	0.00193728	1.28776	4.63239
LOC400027	NA	0.00398191	0.141355	4.58865
APOA4	apolipoprotein A-IV	0.00303313	0.563184	4.57977
HS3ST4	heparan sulfate (glucosamine) 3-O-sulfotransferase 4	7.02989e-05	6.67071	4.5575
EPB42	erythrocyte membrane protein band 4.2	3.99989e-05	7.61237	4.55646
EPOR	erythropoietin receptor	0.000842032	2.61017	4.54868
TMEFF2	transmembrane protein with EGF-like and two follistatin-like domains 2	0.00432881	0.00984196	4.51387
APXL2	NA	0.00134983	1.86607	4.48302
FUT7	fucosyltransferase 7 (alpha (1,3) fucosyltransferase)	0.00173749	1.46133	4.44146
ST3GAL3	ST3 beta-galactoside alpha-2,3-sialyltransferase 3	0.00101291	2.3053	4.43386
KEL	Kell blood group	0.000122512	5.76216	4.41391
KCNC3	potassium voltage-gated channel, Shaw-related subfamily, member 3	0.0021339	1.13471	4.40881
DNAH3	dynein, axonemal, heavy polypeptide 3	0.00181258	1.39914	4.40416
MAZ	MYC-associated zinc finger protein (purine-binding transcription factor)	0.0012197	2.01117	4.39488
TMPRSS6	transmembrane protease, serine 6	0.00105456	2.2415	4.39019
BF	B-factor, properdin	0.0013506	1.86464	4.38951
SLC6A2	solute carrier family 6 (neurotransmitter transporter, noradrenalin), member 2	0.00208301	1.17128	4.33587
LOC145786	NA	0.000791056	2.71209	4.30382
ADARB1	adenosine deaminase, RNA-specific, B1 (RED1 homolog rat)	0.00192794	1.29628	4.27989
MGC40499	NA	0.001579	1.62245	4.25168
LOC441461	NA	0.0014577	1.74417	4.24851
TNIK	TRAF2 and NCK interacting kinase	0.00230462	1.00908	4.24634
MYBL1	v-myb myeloblastosis viral oncogene homolog (avian)-like 1	0.00307472	0.542362	4.2444
NA	NA	0.00236368	0.969938	4.18001
APOE	apolipoprotein E	0.00315571	0.50637	4.16841
STRA6	stimulated by retinoic acid gene 6 homolog (mouse)	0.00040947	3.76118	4.15491
ERMAP	erythroblast membrane-associated protein	0.000755709	2.7947	4.14603
UBE2D4	ubiquitin-conjugating enzyme E2D 4 (putative)	0.000425683	3.70834	4.1342
C14orf87	chromosome 14 open reading frame 87	0.00245119	0.910767	4.12284
HCN3	hyperpolarization activated cyclic nucleotide-gated potassium channel 3	0.000116297	5.85087	4.1197
CLIPR-59	NA	0.000837962	2.62106	4.1181
SPTB	spectrin, beta, erythrocytic (includes spherocytosis, clinical type I)	0.00183	1.38381	4.11049
MGC13057	NA	0.0016318	1.5722	4.09369
TNRC4	trinucleotide repeat containing 4	0.00096562	2.38651	4.08186
FABP3	fatty acid binding protein 3, muscle and heart (mammary-derived growth inhibitor)	0.000117717	5.82266	4.03802
NA	NA	0.00159143	1.61189	4.03704
ALAD	aminolevulinate, delta-, dehydratase	0.00191602	1.30867	3.99054
MAP2K2	mitogen-activated protein kinase kinase 2	0.00257163	0.836	3.97308
ARHGAP30	Rho GTPase activating protein 30	0.00219842	1.08833	3.95784
CDH23	cadherin-like 23	0.00257944	0.829154	3.95718
BAT5	HLA-B associated transcript 5	0.00135656	1.85712	3.95607
SARDH	sarcosine dehydrogenase	0.00228317	1.02516	3.95254
C5orf4	chromosome 5 open reading frame 4	0.000384027	3.87893	3.93032
NA	NA	0.00321572	0.480914	3.92694
OSBP2	oxysterol binding protein 2	0.00128267	1.9383	3.9126
LOC374920	NA	0.00189784	1.32772	3.90067
TMEM23	transmembrane protein 23	0.00361062	0.302028	3.8974
DES	desmin	0.00175719	1.44582	3.88593
MAP1A	microtubule-associated protein 1A	0.00065893	3.01163	3.87309
TAL1	T-cell acute lymphocytic leukemia 1	0.000173788	5.13565	3.86826
C11orf21	chromosome 11 open reading frame 21	0.00237277	0.963997	3.83474
DCBLD2	discoidin, CUB and LCCL domain containing 2	0.00350687	0.343182	3.83118
PLA2G4F	NA	0.00273187	0.736602	3.82817
PRO1268	NA	0.00277113	0.70674	3.82657
KSR	kinase suppressor of ras	0.000866145	2.56428	3.82566
C14orf105	chromosome 14 open reading frame 105	0.00276051	0.715075	3.81917
LY6G6D	lymphocyte antigen 6 complex, locus G6D	0.000759962	2.78218	3.80443
NA	NA	0.00221104	1.07621	3.78401
DERL3	Der1-like domain family, member 3	0.00399409	0.137418	3.76567
CLSTN3	calsyntenin 3	0.00162453	1.57952	3.76331
LOC442496	NA	0.00347672	0.356602	3.75587
PRG2	NA	0.000853387	2.5892	3.75529
HMX1	homeo box (H6 family) 1	0.00146816	1.73504	3.75248
GSK3A	glycogen synthase kinase 3 alpha	0.00151228	1.69238	3.73087
HIC2	hypermethylated in cancer 2	0.00182833	1.3854	3.71845
EPOR	erythropoietin receptor	0.000835641	2.62772	3.70775
NA	NA	0.00181905	1.39337	3.68175
C14orf166B	chromosome 14 open reading frame 166B	0.00300909	0.576172	3.67611
LOC157860	NA	0.00364821	0.283577	3.65725
FLJ20489	NA	0.000353277	4.008	3.6505
GATA1	GATA binding protein 1 (globin transcription factor 1)	0.000808131	2.67489	3.64113
FLJ11795	NA	0.000172983	5.14258	3.62679
HOXB3	homeo box B3	0.00136206	1.85081	3.61269
TNFRSF25	tumor necrosis factor receptor superfamily, member 25	0.0037807	0.23196	3.61169
WBSCR14	Williams Beuren syndrome chromosome region 14	0.00181709	1.39505	3.60638
ATP6V1A	ATPase, H+ transporting, lysosomal 70kDa, V1 subunit A	0.00162065	1.58361	3.5907
NA	NA	0.0033495	0.419296	3.58127
LOC349236	NA	0.00112239	2.14682	3.57999
RASL10B	RAS-like, family 10, member B	0.00225748	1.04157	3.57734
DOK4	docking protein 4	0.000957759	2.39959	3.57682
GPSM3	G-protein signalling modulator 3 (AGS3-like, C. elegans)	0.000549467	3.28679	3.56457
DEFB106A	defensin, beta 106A	0.00400233	0.133457	3.5572
FLJ39421	NA	0.00348962	0.350666	3.55237
EVX1	eve, even-skipped homeo box homolog 1 (Drosophila)	0.00155647	1.64491	3.55054
TUBB1	tubulin, beta 1	4.84661e-05	7.32802	3.54659
NA	NA	0.00435213	9.42548e-05	3.5387
ACCN4	amiloride-sensitive cation channel 4, pituitary	0.00215635	1.11744	3.52869
GRIN1	glutamate receptor, ionotropic, N-methyl D-aspartate 1	0.00189152	1.33415	3.51208
NUDT4	nudix (nucleoside diphosphate linked moiety X)-type motif 4	0.000966435	2.38339	3.51036
C1orf181	chromosome 1 open reading frame 181	0.00112728	2.14032	3.50671
DKFZp434K2435	NA	0.000415741	3.7415	3.50025
C9orf86	chromosome 9 open reading frame 86	0.00299103	0.584698	3.49186
NA	NA	0.00119906	2.0416	3.47662
ADAMTS10	ADAM metallopeptidase with thrombospondin type 1 motif, 10	0.00370471	0.260774	3.46382
MGC34647	NA	0.00180452	1.40594	3.46256
NA	NA	0.00181709	1.39539	3.45355
RHD	Rhesus blood group, D antigen	0.00045713	3.58639	3.45347
SSX2IP	synovial sarcoma, X breakpoint 2 interacting protein	0.000255089	4.50342	3.44663
FSTL3	follistatin-like 3 (secreted glycoprotein)	0.00272564	0.739298	3.43952
MFAP3L	microfibrillar-associated protein 3-like	0.000549509	3.28578	3.42272
CD22	CD22 antigen	0.00167263	1.52451	3.4025
LOC389253	NA	0.00189797	1.32649	3.40099
CDX2	caudal type homeo box transcription factor 2	0.00158353	1.61904	3.40012
RANBP3	RAN binding protein 3	0.00286193	0.655961	3.39859
NA	NA	0.00411987	0.0877988	3.39727
NUP153	nucleoporin 153kDa	0.00172766	1.47058	3.39651
NA	NA	0.00397421	0.144107	3.38397
MVD	mevalonate (diphospho) decarboxylase	0.00259967	0.81708	3.38386
NA	NA	0.00248068	0.890632	3.37697
NR2F6	nuclear receptor subfamily 2, group F, member 6	0.00182833	1.38579	3.36048
SHARPIN	SHANK-associated RH domain interactor	0.000659218	3.00884	3.36033
C9orf88	chromosome 9 open reading frame 88	0.00410376	0.0963062	3.34731
NA	NA	0.00221794	1.0672	3.34472
UNC5B	unc-5 homolog B (C. elegans)	0.00411043	0.0923165	3.32683
GAS1	growth arrest-specific 1	0.00140611	1.79897	3.3197
MGC31957	NA	0.00274315	0.730819	3.31661
SLC22A18	solute carrier family 22 (organic cation transporter), member 18	0.00175952	1.4437	3.30643
DVL2	dishevelled, dsh homolog 2 (Drosophila)	0.00203133	1.21279	3.29833
PTGS1	prostaglandin-endoperoxide synthase 1 (prostaglandin G/H synthase and cyclooxygenase)	0.000759667	2.78534	3.2976
OSBP2	oxysterol binding protein 2	0.00239848	0.947437	3.2963
SEZ6L2	seizure related 6 homolog (mouse)-like 2	0.00151396	1.68809	3.29289
TBXA2R	thromboxane A2 receptor	0.000979336	2.36014	3.2927
RPESP	NA	0.00120545	2.03334	3.28589
LOC442100	NA	0.00328853	0.444159	3.27974
PKN3	protein kinase N3	0.00135466	1.85983	3.27789
RSPO4	R-spondin family, member 4	0.00102147	2.28987	3.26689
PLCD3	phospholipase C, delta 3	0.00178359	1.42269	3.26635
CLCC1	chloride channel CLIC-like 1	0.00409679	0.0991012	3.26293
NA	NA	0.00391875	0.163985	3.25913
ZNF445	zinc finger protein 445	0.00162341	1.58063	3.2357
TMEM63B	transmembrane protein 63B	0.00141932	1.78709	3.22663
CHCHD5	coiled-coil-helix-coiled-coil-helix domain containing 5	0.00111143	2.16242	3.22597
HAS3	hyaluronan synthase 3	0.00109441	2.18375	3.22574
FMN2	formin 2	0.0039012	0.173436	3.21888
NPEPL1	aminopeptidase-like 1	0.0022748	1.03034	3.21053
NA	NA	0.00121258	2.02076	3.20522
TUSC5	tumor suppressor candidate 5	0.00424429	0.0397734	3.20419
TRIM15	tripartite motif-containing 15	0.00159561	1.60683	3.20058
MLL4	NA	0.00372756	0.252316	3.19547
LOC388588	NA	9.45147e-05	6.20758	3.17216
ZNF444	zinc finger protein 444	0.00210208	1.15898	3.17113
NA	NA	0.000792479	2.70665	3.16928
NA	NA	0.000757921	2.78974	3.16293
FABP3	fatty acid binding protein 3, muscle and heart (mammary-derived growth inhibitor)	0.00122007	2.01043	3.15884
EPOR	erythropoietin receptor	0.00199724	1.23768	3.15806
ARHGDIB	Rho GDP dissociation inhibitor (GDI) beta	0.000548747	3.29108	3.15593
TBXA2R	thromboxane A2 receptor	0.000737031	2.83834	3.14569
KRTAP4-5	keratin associated protein 4-5	0.00326962	0.454425	3.14509
LMNA	lamin A/C	0.00208301	1.17146	3.14307
TMEM16M	transmembrane protein 16M	0.00163507	1.56332	3.14044
MGAT5B	mannosyl (alpha-1,6-)-glycoprotein beta-1,6-N-acetyl-glucosaminyltransferase, isoenzyme B	0.00321572	0.481116	3.13661
CXXC5	CXXC finger 5	0.00315258	0.50795	3.12683
MGC11257	NA	0.00138985	1.82336	3.12518
MAST2	microtubule associated serine/threonine kinase 2	0.00257805	0.83021	3.12443
CDC42EP4	CDC42 effector protein (Rho GTPase binding) 4	0.00236717	0.967453	3.12275
ITGB3	integrin, beta 3 (platelet glycoprotein IIIa, antigen CD61)	0.00080547	2.6817	3.11412
ANP32B	acidic (leucine-rich) nuclear phosphoprotein 32 family, member B	0.000117868	5.81697	3.10673
SNPH	syntaphilin	0.00410345	0.0966777	3.10641
MYLC2PL	NA	0.00189784	1.32788	3.10487
EGFL7	EGF-like-domain, multiple 7	0.00128803	1.93295	3.1041
KCNH2	potassium voltage-gated channel, subfamily H (eag-related), member 2	0.00183	1.38368	3.09985
C21orf58	chromosome 21 open reading frame 58	0.00245119	0.910471	3.09783
FLJ13236	NA	0.00364821	0.283433	3.09198
DIO3	deiodinase, iodothyronine, type III	0.00336091	0.414406	3.08982
LOC541469	NA	0.000339423	4.06622	3.0864
MMP11	matrix metallopeptidase 11 (stromelysin 3)	0.00128811	1.93247	3.08225
FLJ35390	NA	0.000288669	4.30836	3.07175
RHEB	Ras homolog enriched in brain	0.00343088	0.379782	3.06778
BOP1	block of proliferation 1	0.00367286	0.274339	3.06495
SHCBP1	SHC SH2-domain binding protein 1	0.00385129	0.19567	3.05072
ZNF291	zinc finger protein 291	0.00160633	1.59824	3.0453
GALNT10	UDP-N-acetyl-alpha-D-galactosamine:polypeptide N-acetylgalactosaminyltransferase 10 (GalNAc-T10)	0.00118116	2.0657	3.04263
KCNG1	potassium voltage-gated channel, subfamily G, member 1	0.000486418	3.48263	3.03629
LOC81691	NA	0.00118543	2.05928	3.0309
NA	NA	0.00236401	0.969483	3.02703
UBE2D4	ubiquitin-conjugating enzyme E2D 4 (putative)	0.000628934	3.09009	3.02266
GPATC4	G patch domain containing 4	0.00408007	0.105473	3.01782
MGC15476	NA	0.000837962	2.61968	3.0135
F2	coagulation factor II (thrombin)	0.000970961	2.37553	3.01018
CART1	cartilage paired-class homeoprotein 1	0.00213713	1.13143	3.00901
NA	NA	0.00150237	1.70049	3.00793
MRC2	mannose receptor, C type 2	0.00346186	0.364934	3.00752
ARVCF	armadillo repeat gene deletes in velocardiofacial syndrome	0.00221331	1.07481	3.00624
TUSC4	tumor suppressor candidate 4	0.0035063	0.343608	3.00497
LEF1	lymphoid enhancer-binding factor 1	0.000668132	2.99174	2.99852	lymphoid
EMID2	EMI domain containing 2	0.00115142	2.1044	2.99657
FLJ38819	NA	0.00216638	1.10995	2.98539
LOC388886	NA	0.00237277	0.963336	2.98099
HPX	hemopexin	0.000149645	5.42665	2.97129
TSC22D4	TSC22 domain family, member 4	0.00216649	1.10957	2.96843
NDUFA11	NADH dehydrogenase (ubiquinone) 1 alpha subcomplex, 11, 14.7kDa	0.00300425	0.578414	2.96652
NA	NA	0.0029706	0.594106	2.9633
NAPSA	napsin A aspartic peptidase	0.00192794	1.29898	2.95954
FAM22F	family with sequence similarity 22, member F	0.00354474	0.326301	2.95557
LOC253982	NA	0.00350099	0.345712	2.95204
C10orf46	chromosome 10 open reading frame 46	0.00274666	0.72908	2.94836
DKFZp547E052	NA	0.00294032	0.612642	2.94074
NA	NA	0.0021974	1.08914	2.93736
OGFR	opioid growth factor receptor	0.00346446	0.363887	2.9267	neuronal?
RHD	Rhesus blood group, D antigen	0.00192805	1.29561	2.92313
C5orf4	chromosome 5 open reading frame 4	0.00391857	0.165646	2.92054
LOC348180	NA	0.00112326	2.14555	2.919
FLJ37464	NA	0.0028568	0.660352	2.91063
MYO7B	myosin VIIB	0.00235307	0.976849	2.90908	myo
L3MBTL	l(3)mbt-like (Drosophila)	0.00194166	1.28469	2.90765
NA	NA	0.00124206	1.98605	2.90722
SLITRK6	SLIT and NTRK-like family, member 6	0.00383882	0.201506	2.90494	development
SRCAP	NA	0.000813895	2.66423	2.90303
RNU71B	RNA, U71B small nucleolar	0.00167506	1.52074	2.90264
ZNF337	zinc finger protein 337	0.00413232	0.0835855	2.90124
NA	NA	0.00381297	0.217071	2.89873
NA	NA	0.00261227	0.809896	2.89509
GPRC5C	G protein-coupled receptor, family C, group 5, member C	0.00213029	1.1371	2.89467
KIAA1856	NA	0.00388567	0.179883	2.88876
NA	NA	0.00263328	0.794166	2.88132
C1orf92	chromosome 1 open reading frame 92	0.00328571	0.445326	2.88114
SCUBE3	signal peptide, CUB domain, EGF-like 3	0.00296741	0.597414	2.87368
CABC1	chaperone, ABC1 activity of bc1 complex like (S. pombe)	0.00195613	1.27072	2.87106
DLG4	discs, large homolog 4 (Drosophila)	0.0027549	0.720335	2.87075
ANKRD13B	ankyrin repeat domain 13B	0.00377376	0.234634	2.85763
ARHGEF15	Rho guanine nucleotide exchange factor (GEF) 15	0.00128028	1.941	2.85652
LOC285628	NA	0.00403777	0.121687	2.85382
MECT1	mucoepidermoid carcinoma translocated 1	0.00119474	2.048	2.8499
FZD2	frizzled homolog 2 (Drosophila)	0.000292672	4.2822	2.84941
NA	NA	0.000768378	2.75998	2.82244
EFS	embryonal Fyn-associated substrate	0.00391875	0.164311	2.82161
NA	NA	0.00241539	0.935117	2.80056
KCTD17	potassium channel tetramerisation domain containing 17	0.00275365	0.723122	2.78756
FMO1	flavin containing monooxygenase 1	0.00160997	1.59243	2.78639
FBP2	fructose-1,6-bisphosphatase 2	0.00253544	0.858275	2.78027
SIRT3	sirtuin (silent mating type information regulation 2 homolog) 3 (S. cerevisiae)	0.000762841	2.77192	2.77558
CCKAR	cholecystokinin A receptor	0.00405233	0.114128	2.77234
NA	NA	0.00213552	1.13288	2.77004
TBN	taube nuss homolog (mouse)	0.00314981	0.509409	2.76861
LOC389119	NA	0.000462243	3.56122	2.76819
LDB1	LIM domain binding 1	0.00077161	2.75169	2.76487
TAL1	T-cell acute lymphocytic leukemia 1	0.00255858	0.843336	2.76149
MOV10	Mov10, Moloney leukemia virus 10, homolog (mouse)	0.00261405	0.80657	2.76126
CENTA1	centaurin, alpha 1	0.0033799	0.404323	2.75994
ANKRD6	ankyrin repeat domain 6	0.00141984	1.7859	2.7598
NA	NA	0.00189542	1.3308	2.75928
NPM2	nucleophosmin/nucleoplasmin, 2	0.00246051	0.90465	2.75252
BCL2	B-cell CLL/lymphoma 2	0.00291758	0.623495	2.75159
SSX2IP	synovial sarcoma, X breakpoint 2 interacting protein	0.000576297	3.21961	2.7514
PTCH	patched homolog (Drosophila)	0.00422965	0.045814	2.74829
PKLR	pyruvate kinase, liver and RBC	0.000247395	4.5563	2.74641
NA	NA	0.00125809	1.96702	2.7292
HKDC1	hexokinase domain containing 1	0.00182196	1.39011	2.72501
C14orf121	chromosome 14 open reading frame 121	0.0017705	1.43328	2.71974
RNF151	ring finger protein 151	0.0018704	1.35078	2.71705
MEG3	maternally expressed 3	0.00391186	0.169154	2.71447
CPNE7	copine VII	0.000601297	3.16073	2.71229
CES4	carboxylesterase 4-like	0.00352481	0.334769	2.7088
NA	NA	0.00100478	2.31891	2.70853
SLC30A10	solute carrier family 30, member 10	0.000278393	4.36334	2.70698
SH2D3A	SH2 domain containing 3A	0.00387684	0.18615	2.69575
EVER2	epidermodysplasia verruciformis 2	0.00251985	0.867774	2.69492
AMHR2	anti-Mullerian hormone receptor, type II	0.000475266	3.51934	2.69394
TEAD2	TEA domain family member 2	0.00169333	1.50342	2.69216
MGC27165	NA	0.00166549	1.53196	2.69023
PAK2	p21 (CDKN1A)-activated kinase 2	0.00395111	0.15287	2.68912
LOC317671	NA	0.000704052	2.90699	2.68648
LOC149501	NA	0.00302551	0.567955	2.68541
MMP11	matrix metallopeptidase 11 (stromelysin 3)	0.000404582	3.78203	2.68329
TRIM17	tripartite motif-containing 17	0.00418741	0.0639082	2.68237
COL2A1	collagen, type II, alpha 1 (primary osteoarthritis, spondyloepiphyseal dysplasia, congenital)	0.000607938	3.14547	2.68167
LOC317671	NA	0.00136522	1.84672	2.68086
AGPAT3	1-acylglycerol-3-phosphate O-acyltransferase 3	0.00313069	0.517966	2.68063
TTC7A	tetratricopeptide repeat domain 7A	0.00302309	0.56938	2.6785
CITED2	Cbp/p300-interacting transactivator, with Glu/Asp-rich carboxy-terminal domain, 2	0.00253544	0.857978	2.67162
DNM1	dynamin 1	0.00430305	0.018188	2.66129
EHMT1	euchromatic histone-lysine N-methyltransferase 1	0.00426622	0.0313631	2.65671
TREML1	triggering receptor expressed on myeloid cells-like 1	0.000154594	5.37839	2.65522
UBE2J2	ubiquitin-conjugating enzyme E2, J2 (UBC6 homolog, yeast)	0.00420591	0.0551024	2.65434
ZNF76	zinc finger protein 76 (expressed in testis)	0.00410504	0.0948682	2.65036
C19orf32	chromosome 19 open reading frame 32	0.00142933	1.77327	2.64868
FBXL18	F-box and leucine-rich repeat protein 18	0.000981856	2.356	2.64667
C2orf18	chromosome 2 open reading frame 18	0.000405822	3.77581	2.64532
NA	NA	0.00314973	0.509701	2.64334
TAOK2	TAO kinase 2	0.0018035	1.407	2.63124
WAS	Wiskott-Aldrich syndrome (eczema-thrombocytopenia)	0.00363177	0.290688	2.62898
SLC5A12	solute carrier family 5 (sodium/glucose cotransporter), member 12	0.00345931	0.365967	2.62807
NLGN2	neuroligin 2	0.00347626	0.357201	2.62265	endo
GHRL	NA	0.00217948	1.10133	2.61991
PQLC2	PQ loop repeat containing 2	0.00268463	0.76306	2.61369
GALC	galactosylceramidase (Krabbe disease)	0.0011512	2.10548	2.61358
SEZ6L2	seizure related 6 homolog (mouse)-like 2	0.00323816	0.469193	2.61175
MGC34829	NA	0.00351667	0.339076	2.61159
NA	NA	0.00167453	1.52196	2.60875
SELPLG	selectin P ligand	0.00292313	0.620485	2.60767	endo?
RABEP2	rabaptin, RAB GTPase binding effector protein 2	0.0014003	1.80701	2.60737
IL1RAPL1	interleukin 1 receptor accessory protein-like 1	0.00384368	0.199205	2.60385
GNAS	GNAS complex locus	0.00343259	0.378745	2.57899
ICMT	isoprenylcysteine carboxyl methyltransferase	0.00321716	0.480175	2.57835
OR2W3	olfactory receptor, family 2, subfamily W, member 3	0.00034856	4.028	2.57822
GEFT	NA	0.00202534	1.21717	2.57306
NA	NA	0.00154095	1.65968	2.573
NEBL	nebulette	0.00105044	2.24798	2.56067
GLP1R	glucagon-like peptide 1 receptor	0.0042216	0.048644	2.55732
WBSCR16	Williams-Beuren syndrome chromosome region 16	0.00410376	0.0961319	2.55662
WAS	Wiskott-Aldrich syndrome (eczema-thrombocytopenia)	0.000459252	3.57412	2.5505
GNG7	guanine nucleotide binding protein (G protein), gamma 7	0.00259999	0.816654	2.54914
GLI3	GLI-Kruppel family member GLI3 (Greig cephalopolysyndactyly syndrome)	0.00234161	0.983554	2.54853	organ development
GATA4	GATA binding protein 4	0.00285979	0.657582	2.54199
DRD2	dopamine receptor D2	0.000875628	2.5489	2.5401
MGC34796	NA	0.00107289	2.21275	2.53925
LOC201191	NA	0.00096562	2.38648	2.53459
MGC52057	NA	0.00106436	2.22599	2.53356
CDC25C	cell division cycle 25C	0.000996947	2.3314	2.52922
C19orf19	chromosome 19 open reading frame 19	0.00189838	1.32361	2.52815
FLJ35220	NA	0.00184056	1.37408	2.52703
NA	NA	0.00126889	1.95463	2.52374
ABCC5	ATP-binding cassette, sub-family C (CFTR/MRP), member 5	0.00232268	0.995229	2.52267
AATK	apoptosis-associated tyrosine kinase	0.00116636	2.08248	2.51748
SSX2IP	synovial sarcoma, X breakpoint 2 interacting protein	0.00256823	0.838768	2.50807
CACNG4	calcium channel, voltage-dependent, gamma subunit 4	0.000685836	2.95482	2.50758
PRICKLE1	prickle-like 1 (Drosophila)	0.00381351	0.215759	2.50562
AIPL1	aryl hydrocarbon receptor interacting protein-like 1	0.000518467	3.36877	2.50359
CLCN7	chloride channel 7	0.000450219	3.61339	2.50212
ADAM15	ADAM metallopeptidase domain 15 (metargidin)	0.00402225	0.127064	2.49896
SPN	sialophorin (gpL115, leukosialin, CD43)	0.00303734	0.560644	2.49882
STK3	serine/threonine kinase 3 (STE20 homolog, yeast)	0.00201136	1.22716	2.49613
LOC257407	NA	0.000465313	3.5485	2.4915
FUT6	fucosyltransferase 6 (alpha (1,3) fucosyltransferase)	0.00218376	1.09764	2.48897
GPATC4	G patch domain containing 4	0.00106436	2.2253	2.48554
NA	NA	0.0042201	0.0496532	2.48549
MYO7A	myosin VIIA (Usher syndrome 1B (autosomal recessive, severe))	0.0019378	1.28713	2.4831
C11orf21	chromosome 11 open reading frame 21	0.00249755	0.879854	2.48253
CCND2	cyclin D2	0.00113267	2.13324	2.4783
IMPAD1	inositol monophosphatase domain containing 1	0.00278914	0.696847	2.47751
NPC1L1	NPC1 (Niemann-Pick disease, type C1, gene)-like 1	0.00186994	1.35174	2.47669
ARS2	NA	0.003879	0.184013	2.46207
SSX2IP	synovial sarcoma, X breakpoint 2 interacting protein	0.00165334	1.54659	2.4612
SAA3P	serum amyloid A3 pseudogene	0.00257805	0.830487	2.46058
MTHFD2L	methylenetetrahydrofolate dehydrogenase (NADP+ dependent) 2-like	0.00254935	0.84893	2.45928
ICAM3	intercellular adhesion molecule 3	0.00118615	2.05821	2.45273
TSPAN32	tetraspanin 32	0.000949776	2.41358	2.45268
MVK	mevalonate kinase (mevalonic aciduria)	0.00267431	0.76857	2.45063
DOK1	docking protein 1, 62kDa (downstream of tyrosine kinase 1)	0.00153462	1.66717	2.44606
SAP30	sin3-associated polypeptide, 30kDa	0.00349748	0.347278	2.4453
HPS3	Hermansky-Pudlak syndrome 3	0.00100192	2.3238	2.44433
NA	NA	0.00114827	2.10886	2.44234
HAO2	hydroxyacid oxidase 2 (long chain)	0.00254263	0.852613	2.44229
KHSRP	KH-type splicing regulatory protein (FUSE binding protein 2)	0.00172614	1.47312	2.44008
KCNJ5	potassium inwardly-rectifying channel, subfamily J, member 5	0.00321559	0.481969	2.43329
C7orf10	chromosome 7 open reading frame 10	0.00404442	0.118972	2.43173
LOC440691	NA	0.00384735	0.197688	2.43133
FLJ33817	NA	0.000231827	4.66221	2.42824
GATA5	GATA binding protein 5	0.00102118	2.29064	2.42642	myo?
CA1	carbonic anhydrase I	0.00172142	1.47779	2.42263
SYTL5	synaptotagmin-like 5	0.000390437	3.85017	2.42103
C16orf35	chromosome 16 open reading frame 35	0.00220442	1.08321	2.41979
NA	NA	0.000780851	2.73026	2.4181
EXOC7	exocyst complex component 7	0.00378861	0.227794	2.41789
SPDEF	SAM pointed domain containing ets transcription factor	0.0021343	1.13381	2.41705
C1orf86	chromosome 1 open reading frame 86	0.00338348	0.401661	2.41619
SSX2IP	synovial sarcoma, X breakpoint 2 interacting protein	0.00220442	1.08336	2.41504
BHLHB3	basic helix-loop-helix domain containing, class B, 3	0.00358518	0.310811	2.41065
RAB6IP2	RAB6 interacting protein 2	0.00351324	0.340761	2.40956
LOC389822	NA	0.00266734	0.774827	2.40797
PPIB	peptidylprolyl isomerase B (cyclophilin B)	0.00411812	0.0887129	2.40709
PKLR	pyruvate kinase, liver and RBC	0.00192636	1.3006	2.40696
LOC151171	NA	0.000693499	2.93662	2.40468
CLDN18	claudin 18	0.00205463	1.19336	2.40124
OR2H2	olfactory receptor, family 2, subfamily H, member 2	0.00284538	0.669036	2.39833
VASH1	vasohibin 1	0.00173155	1.46711	2.39781
IGHMBP2	immunoglobulin mu binding protein 2	0.00283981	0.671944	2.39367
ARHGAP1	Rho GTPase activating protein 1	0.00295774	0.603562	2.39126
NA	NA	0.00261242	0.808723	2.38889
EIF3S10	eukaryotic translation initiation factor 3, subunit 10 theta, 150/170kDa	0.00237277	0.963989	2.38641
GATAD2A	GATA zinc finger domain containing 2A	0.00144245	1.75908	2.38638	?
SBP1	NA	0.00222161	1.06509	2.38496
ST8SIA6	ST8 alpha-N-acetyl-neuraminide alpha-2,8-sialyltransferase 6	0.00191028	1.31269	2.38487
XAGE1	X antigen family, member 1	0.00142599	1.77933	2.38476
TMIE	transmembrane inner ear	0.00107965	2.20381	2.38465
ProSAPiP2	NA	0.00336534	0.411845	2.38419
NUDT4	nudix (nucleoside diphosphate linked moiety X)-type motif 4	0.00238386	0.956033	2.38141
FLJ20489	NA	0.00414286	0.0793689	2.38009
LOC162073	NA	0.00358174	0.312325	2.37614
FLJ38288	NA	0.00107289	2.21239	2.37388
NT5M	5',3'-nucleotidase, mitochondrial	0.0032832	0.447435	2.37336
HIF3A	hypoxia inducible factor 3, alpha subunit	0.00234002	0.984891	2.37261
HSPC072	NA	0.00139654	1.81141	2.37061
SCYL1	SCY1-like 1 (S. cerevisiae)	0.00182833	1.38536	2.36938
SLITRK6	SLIT and NTRK-like family, member 6	0.00337235	0.407975	2.36686	development
DUX4	double homeobox, 4	0.00192794	1.2966	2.35797
AGPAT2	1-acylglycerol-3-phosphate O-acyltransferase 2 (lysophosphatidic acid acyltransferase, beta)	0.00229663	1.01514	2.3575
SPTBN4	spectrin, beta, non-erythrocytic 4	0.0027635	0.71296	2.35747
PCDH1	protocadherin 1 (cadherin-like 1)	0.00313561	0.515486	2.35569
LOC196463	NA	0.00325907	0.458625	2.35427
C1orf53	chromosome 1 open reading frame 53	0.00408379	0.103909	2.35001
CISH	cytokine inducible SH2-containing protein	0.000354425	4.00292	2.34858
MAPK8IP3	mitogen-activated protein kinase 8 interacting protein 3	0.00426056	0.0336287	2.34785
RXRA	retinoid X receptor, alpha	0.00358793	0.30975	2.34712
LOC286042	NA	0.00114121	2.12132	2.34497
ALPI	alkaline phosphatase, intestinal	0.0042975	0.0200056	2.34491
LOC285711	NA	0.00154519	1.65452	2.34454
NA	NA	0.00199285	1.24088	2.3428
PIGS	phosphatidylinositol glycan, class S	0.00262899	0.796759	2.33792
LOC388503	NA	0.00134963	1.86704	2.33779
NR1D1	nuclear receptor subfamily 1, group D, member 1	0.00247187	0.897071	2.33701
LAMA1	laminin, alpha 1	0.000678145	2.97196	2.33669
NA	NA	0.00150827	1.69597	2.33465
POU2F2	POU domain, class 2, transcription factor 2	0.00292313	0.620391	2.33192
SP8	Sp8 transcription factor	0.00211665	1.14782	2.33098
LOC284701	NA	0.00325609	0.460639	2.32663
NA	NA	0.00271532	0.746386	2.32545
HTN1	histatin 1	0.000612261	3.13298	2.32446
BMP1	bone morphogenetic protein 1	0.0011479	2.10983	2.32423
YPEL2	yippee-like 2 (Drosophila)	0.00276969	0.708581	2.32286
PTP4A3	protein tyrosine phosphatase type IVA, member 3	0.0024738	0.895647	2.31926
RABEP2	rabaptin, RAB GTPase binding effector protein 2	0.00285903	0.65814	2.31883
SCARB1	scavenger receptor class B, member 1	0.00181207	1.4007	2.31718
CHRNB2	cholinergic receptor, nicotinic, beta polypeptide 2 (neuronal)	0.000773617	2.74506	2.31484
FLJ20859	NA	0.0041094	0.0928143	2.3144
ATP8A2	ATPase, aminophospholipid transporter-like, Class I, type 8A, member 2	0.000288669	4.30761	2.3125
GSTM4	glutathione S-transferase M4	0.0017705	1.43347	2.30864
SIMP	NA	0.00382737	0.208532	2.30642
SARM1	sterile alpha and TIR motif containing 1	0.00074214	2.82379	2.29981
MGC40489	NA	0.00228225	1.02595	2.29898
NA	NA	0.00310432	0.530366	2.29707
HIBADH	3-hydroxyisobutyrate dehydrogenase	0.00196434	1.26359	2.29383
ENTPD5	ectonucleoside triphosphate diphosphohydrolase 5	0.0021974	1.08926	2.29055
NA	NA	0.00275365	0.723241	2.29032
EPB49	erythrocyte membrane protein band 4.9 (dematin)	0.000445726	3.62788	2.29022
PAX8	paired box gene 8	0.00284538	0.669157	2.28662
MLLT4	myeloid/lymphoid or mixed-lineage leukemia (trithorax homolog, Drosophila); translocated to, 4	0.00420572	0.0556119	2.28406
MUC8	mucin 8, tracheobronchial	0.00414482	0.0781737	2.2826
PDE3B	phosphodiesterase 3B, cGMP-inhibited	0.00164048	1.55735	2.28227
KLK6	kallikrein 6 (neurosin, zyme)	0.0022844	1.02339	2.27407
LOC126520	NA	0.000503868	3.41152	2.27401
NA	NA	0.00141317	1.79248	2.27236
WWP2	WW domain containing E3 ubiquitin protein ligase 2	0.00391333	0.168248	2.27055
C8orf51	chromosome 8 open reading frame 51	0.00421572	0.0517225	2.2701
EVER1	epidermodysplasia verruciformis 1	0.003441	0.375393	2.27008
REG3G	regenerating islet-derived 3 gamma	0.00244517	0.915676	2.26955
LOC554235	NA	0.00345927	0.366233	2.26855
C20orf59	chromosome 20 open reading frame 59	0.00214689	1.12315	2.26582
KIAA1602	NA	0.0038808	0.182529	2.26344
DNAH1	dynein, axonemal, heavy polypeptide 1	0.00244517	0.915185	2.26324
LOC129881	NA	0.000768378	2.7606	2.26051
FAIM2	Fas apoptotic inhibitory molecule 2	0.00296236	0.600846	2.26022
FLJ23867	NA	0.0020812	1.17318	2.25767
PAX8	paired box gene 8	0.00125981	1.96473	2.25757
FLJ13868	NA	0.00434642	0.00238478	2.25714
CSMD2	CUB and Sushi multiple domains 2	0.0036144	0.299241	2.25661
RIF1	RAP1 interacting factor homolog (yeast)	0.00152404	1.67758	2.25401
PCSK6	proprotein convertase subtilisin/kexin type 6	0.00294032	0.61278	2.25314
DCST1	DC-STAMP domain containing 1	0.00335795	0.416113	2.25289
P53AIP1	NA	0.00333021	0.428508	2.25222
SLC28A1	solute carrier family 28 (sodium-coupled nucleoside transporter), member 1	0.00390053	0.174574	2.25072
KRTHB3	keratin, hair, basic, 3	0.00182132	1.39118	2.24731
MOG	myelin oligodendrocyte glycoprotein	0.00252931	0.862546	2.2468
CLCN4	chloride channel 4	0.00305346	0.55371	2.24574
NA	NA	0.000570074	3.23504	2.24084
SLC43A1	solute carrier family 43, member 1	0.00369683	0.264255	2.23681
HPS1	Hermansky-Pudlak syndrome 1	0.00120861	2.02833	2.23611
GABRB1	gamma-aminobutyric acid (GABA) A receptor, beta 1	0.00343631	0.377209	2.23439
NADK	NAD kinase	0.00113267	2.1318	2.23422
C9orf7	chromosome 9 open reading frame 7	0.00103753	2.26556	2.23412
TREML2	triggering receptor expressed on myeloid cells-like 2	0.00025995	4.46886	2.23023
CCNC	cyclin C	0.00167785	1.51862	2.22947
NA	NA	0.00412032	0.0874509	2.22871
FLJ10815	NA	0.00307278	0.543829	2.22676
PIP5K2B	phosphatidylinositol-4-phosphate 5-kinase, type II, beta	0.00291911	0.62257	2.22565
NA	NA	0.00327933	0.449203	2.22557
FLJ32130	NA	0.00372756	0.252309	2.22377
CGI-14	NA	0.0016318	1.57262	2.22253
ATP2B2	ATPase, Ca++ transporting, plasma membrane 2	0.00232674	0.993073	2.2215
C21orf69	chromosome 21 open reading frame 69	0.00276999	0.707784	2.21992
ZNF496	zinc finger protein 496	0.00428699	0.023938	2.21359
NPPA	natriuretic peptide precursor A	0.00264204	0.788467	2.21311
TCTA	T-cell leukemia translocation altered gene	0.00275365	0.722518	2.20959
PRR3	proline rich 3	0.00204947	1.19767	2.20768
C6orf85	chromosome 6 open reading frame 85	0.00362108	0.295044	2.20478
KLK9	kallikrein 9	0.00392247	0.16203	2.20318
SULT1C1	sulfotransferase family, cytosolic, 1C, member 1	0.00409679	0.0988609	2.20304
IFRG15	NA	0.0021727	1.10526	2.20138
LOC339162	NA	0.00396536	0.147646	2.2012
NA	NA	0.00345101	0.37003	2.19997
ITPK1	inositol 1,3,4-triphosphate 5/6 kinase	0.00420565	0.0558599	2.19803
PGBD2	piggyBac transposable element derived 2	0.00264036	0.790455	2.19761
SRGAP3	SLIT-ROBO Rho GTPase activating protein 3	0.00276999	0.707963	2.19726
HDAC7A	histone deacetylase 7A	0.00143969	1.76268	2.1962
MGC23280	NA	0.0014003	1.80639	2.19603
PHYHIP	phytanoyl-CoA hydroxylase interacting protein	0.00276868	0.70941	2.19442
TNNT2	troponin T2, cardiac	0.00285719	0.659167	2.19264
GDPD2	glycerophosphodiester phosphodiesterase domain containing 2	0.00379331	0.225509	2.19261
MGC33839	NA	0.00363022	0.291388	2.18987
C16orf35	chromosome 16 open reading frame 35	0.00255288	0.846581	2.18366
NA	NA	0.00251233	0.872332	2.17829
NTRK3	neurotrophic tyrosine kinase, receptor, type 3	0.00289882	0.635306	2.17763
C22orf3	chromosome 22 open reading frame 3	0.00258558	0.825381	2.1711
NA	NA	0.00164835	1.55104	2.16637
NA	NA	0.00284708	0.666179	2.16509
FLJ22659	NA	0.00264204	0.788341	2.16174
ERAF	erythroid associated factor	0.000983944	2.35281	2.16166
CTSE	cathepsin E	0.000984145	2.3507	2.16055
MYO15B	myosin XVB pseudogene	0.00203241	1.2114	2.15719
FLJ30594	NA	0.00195846	1.26841	2.15329
DIAPH1	diaphanous homolog 1 (Drosophila)	0.000687946	2.94867	2.1532
MSI2	musashi homolog 2 (Drosophila)	0.00235719	0.974075	2.15249
NA	NA	0.00276748	0.710151	2.15217
GALNT5	UDP-N-acetyl-alpha-D-galactosamine:polypeptide N-acetylgalactosaminyltransferase 5 (GalNAc-T5)	0.00169796	1.49943	2.15158
C20orf98	chromosome 20 open reading frame 98	0.00404332	0.119531	2.14867
FSHPRH1	FSH primary response (LRPR1 homolog, rat) 1	0.00281395	0.685246	2.145
AHSG	alpha-2-HS-glycoprotein	0.000431305	3.68366	2.13866
ABCB9	ATP-binding cassette, sub-family B (MDR/TAP), member 9	0.00386535	0.190379	2.13788
ZNF287	zinc finger protein 287	0.000842474	2.60856	2.13776
ZNF318	zinc finger protein 318	0.00116197	2.08957	2.13333
MGC21644	NA	0.00352481	0.33479	2.13128
FLJ20753	NA	0.00346998	0.360672	2.13096
LOC124842	NA	0.00398596	0.139816	2.12551
NA	NA	0.00136347	1.84889	2.12409
GUSB	glucuronidase, beta	0.00273708	0.734228	2.12234
NFKBIL2	nuclear factor of kappa light polypeptide gene enhancer in B-cells inhibitor-like 2	0.00149827	1.70417	2.12228
CCNE2	cyclin E2	0.00226461	1.03761	2.12221
TRIM66	tripartite motif-containing 66	0.00214184	1.12795	2.12203
NA	NA	0.00168843	1.51014	2.12148
ENTPD3	ectonucleoside triphosphate diphosphohydrolase 3	0.00381297	0.216153	2.12119
CYP2C9	cytochrome P450, family 2, subfamily C, polypeptide 9	0.00354592	0.325699	2.1209
BC37295_3	NA	0.00285719	0.659572	2.12054
PROL1	proline rich, lacrimal 1	0.00233021	0.991147	2.11999
DNCH1	dynein, cytoplasmic, heavy polypeptide 1	0.00195096	1.27579	2.1198
DST	dystonin	0.00234275	0.982421	2.11765
MFNG	manic fringe homolog (Drosophila)	0.00266734	0.774709	2.1175
NA	NA	0.00345558	0.368123	2.11631
MGC52057	NA	0.00381297	0.216464	2.11527
CAMK2B	calcium/calmodulin-dependent protein kinase (CaM kinase) II beta	0.00382712	0.208842	2.11378
NA	NA	0.00167112	1.52654	2.11267
KIAA1924	NA	0.00296207	0.601493	2.11165
NA	NA	0.00264046	0.790125	2.11007
FLJ25067	NA	0.00195038	1.27655	2.10949
SNX15	sorting nexin 15	0.0023578	0.973186	2.10769
SPTBN1	spectrin, beta, non-erythrocytic 1	0.00170419	1.49301	2.10589
LOXL2	lysyl oxidase-like 2	0.00403777	0.122009	2.10504
ZZEF1	zinc finger, ZZ-type with EF-hand domain 1	0.00203634	1.20845	2.09949
FAM22B	family with sequence similarity 22, member B	0.00249169	0.88338	2.09929
NA	NA	0.00225155	1.04716	2.09842
TFR2	transferrin receptor 2	0.0014003	1.80752	2.09809
LIMD1	LIM domains containing 1	0.00381297	0.216375	2.09809
PLCL2	phospholipase C-like 2	0.00420565	0.0559337	2.09615
LOC147111	NA	0.00340067	0.393223	2.09471
LOC389834	NA	0.00347332	0.358903	2.09195
MXD3	MAX dimerization protein 3	0.00132863	1.8869	2.09128
ADAMTS7	ADAM metallopeptidase with thrombospondin type 1 motif, 7	0.00224177	1.05368	2.09052
LOC283177	NA	0.00269304	0.758316	2.09036
NAG6	NA	0.00171437	1.48453	2.08844
HIP1R	NA	0.00428264	0.0252535	2.08844
UROS	uroporphyrinogen III synthase (congenital erythropoietic porphyria)	0.00311292	0.52611	2.08809
CMKLR1	chemokine-like receptor 1	0.00080381	2.68636	2.08253
STK11	serine/threonine kinase 11 (Peutz-Jeghers syndrome)	0.00123985	1.98877	2.07569
NA	NA	0.00391186	0.169689	2.07459
PIP5KL1	phosphatidylinositol-4-phosphate 5-kinase-like 1	0.00264204	0.788335	2.07307
NA	NA	0.00377712	0.233204	2.07223
CHD8	chromodomain helicase DNA binding protein 8	0.00211665	1.14735	2.06484
DRD2	dopamine receptor D2	0.00281395	0.685332	2.05936
FASTK	Fas-activated serine/threonine kinase	0.00235719	0.974181	2.05891
C9orf98	chromosome 9 open reading frame 98	0.000649514	3.03632	2.05866
IFNA7	interferon, alpha 7	0.00403777	0.121979	2.05799
SPAG11	sperm associated antigen 11	0.00400233	0.133353	2.05644
CD1E	CD1E antigen, e polypeptide	0.00423128	0.045077	2.05587
LOC441468	NA	0.00246751	0.90014	2.05582
LOC283194	NA	0.00151749	1.68446	2.05237
NA	NA	0.00275365	0.724451	2.05236
PGBD3	piggyBac transposable element derived 3	0.00303388	0.562655	2.05222
INSRR	insulin receptor-related receptor	0.0036144	0.299454	2.05148
LOC388565	NA	0.00404947	0.115577	2.05091
FLJ20753	NA	0.00218335	1.09817	2.05043
TP73	tumor protein p73	0.00269896	0.754847	2.0488
CFTR	cystic fibrosis transmembrane conductance regulator, ATP-binding cassette (sub-family C, member 7)	0.00326399	0.45677	2.04611
NFE2L2	nuclear factor (erythroid-derived 2)-like 2	0.00186886	1.35304	2.04422
SLC39A5	solute carrier family 39 (metal ion transporter), member 5	0.00353249	0.331213	2.04219
TCL6	T-cell leukemia/lymphoma 6	0.00191631	1.30782	2.04198
GPBAR1	G protein-coupled bile acid receptor 1	0.00195436	1.27236	2.04015
PRKAG2	protein kinase, AMP-activated, gamma 2 non-catalytic subunit	0.00195038	1.27672	2.03858
PTPRN2	protein tyrosine phosphatase, receptor type, N polypeptide 2	0.00110259	2.17365	2.03846
KIF13B	kinesin family member 13B	0.00223785	1.05616	2.03737
FGF22	fibroblast growth factor 22	0.000738021	2.83412	2.03587
PTPRN	protein tyrosine phosphatase, receptor type, N	0.000918666	2.46041	2.03532
IFNA16	interferon, alpha 16	0.00231994	0.998031	2.035
MGC4655	NA	0.00211819	1.14572	2.02971
MRPL38	mitochondrial ribosomal protein L38	0.00254176	0.853863	2.02633
ELAVL4	ELAV (embryonic lethal, abnormal vision, Drosophila)-like 4 (Hu antigen D)	0.00384293	0.199886	2.02583
BMP1	bone morphogenetic protein 1	0.00428699	0.0236818	2.02347
C16orf30	chromosome 16 open reading frame 30	0.00247113	0.897857	2.01633
F2RL2	coagulation factor II (thrombin) receptor-like 2	0.00095647	2.4023	2.01585
DPEP1	dipeptidase 1 (renal)	0.00163796	1.56033	2.01365
RDH13	retinol dehydrogenase 13 (all-trans and 9-cis)	0.0014925	1.70903	2.0136
ENAH	enabled homolog (Drosophila)	0.00355866	0.320407	2.0125
NA	NA	0.0032395	0.467497	2.01196
NA	NA	0.0019209	1.3046	2.01173
NA	NA	0.00339038	0.398221	2.0114
GIPC3	GIPC PDZ domain containing family, member 3	0.00393784	0.15761	2.01094
SNTB2	syntrophin, beta 2 (dystrophin-associated protein A1, 59kDa, basic component 2)	0.00339633	0.395427	2.00906
FLJ39739	NA	0.00412943	0.0848883	2.00905
LOC284017	NA	0.0013596	1.85353	2.00885
NA	NA	0.00195125	1.27506	2.00871
LOC442522	NA	0.00249169	0.883233	2.00833
CREB3L1	cAMP responsive element binding protein 3-like 1	0.00203885	1.20615	2.00726
LOC400752	NA	0.0019922	1.24228	2.00599
LOC390748	NA	0.00354882	0.324584	2.00536
MFAP3L	microfibrillar-associated protein 3-like	0.00130814	1.90993	2.00522
NPHP4	nephronophthisis 4	0.00404934	0.115847	2.00503
RHOBTB2	Rho-related BTB domain containing 2	0.00296253	0.600239	2.00384
FLJ90757	NA	0.00207165	1.18075	2.00182
STK23	serine/threonine kinase 23	0.00348962	0.350913	1.99884
BACE2	beta-site APP-cleaving enzyme 2	0.00340868	0.390224	1.99843
NA	NA	0.0017705	1.43318	1.99681
HFE	hemochromatosis	0.00387563	0.186851	1.99549
SNTA1	syntrophin, alpha 1 (dystrophin-associated protein A1, 59kDa, acidic component)	0.00247605	0.8938	1.99535
MST1	macrophage stimulating 1 (hepatocyte growth factor-like)	0.00406313	0.110613	1.99455
ELMO2	engulfment and cell motility 2 (ced-12 homolog, C. elegans)	0.00408379	0.103853	1.99115
NA	NA	0.000852338	2.59267	1.98554
C9orf117	chromosome 9 open reading frame 117	0.00273708	0.734018	1.98471
SYK	spleen tyrosine kinase	0.00320345	0.487327	1.9792	spleen/
LRFN1	leucine rich repeat and fibronectin type III domain containing 1	0.00314787	0.51059	1.97762
B3GTL	NA	0.00369616	0.264706	1.97702
NA	NA	0.00374581	0.246166	1.97481
WDR71	WD repeat domain 71	0.00260555	0.813518	1.97062
NA	NA	0.0042201	0.0495738	1.96782
RFX5	regulatory factor X, 5 (influences HLA class II expression)	0.00387684	0.185989	1.96279
ASXL2	additional sex combs like 2 (Drosophila)	0.00298226	0.588614	1.96192
EPS8L3	EPS8-like 3	0.00336534	0.410947	1.96074
ZDHHC24	zinc finger, DHHC-type containing 24	0.00315834	0.505227	1.95811
NA	NA	0.00264204	0.788726	1.95805
C11orf11	chromosome 11 open reading frame 11	0.00151255	1.6917	1.95784
NA	NA	0.00216212	1.11282	1.95712
DNASE1L2	deoxyribonuclease I-like 2	0.00222161	1.06471	1.95675
NA	NA	0.00268799	0.760874	1.95566
LOC339166	NA	0.00329495	0.441316	1.95284
LOC387950	NA	0.00336534	0.412174	1.95147
LOC284930	NA	0.0041185	0.0883827	1.95145
MGC33657	NA	0.00148444	1.71671	1.94958
NDUFV1	NADH dehydrogenase (ubiquinone) flavoprotein 1, 51kDa	0.00183921	1.37591	1.9482
SLC35D1	solute carrier family 35 (UDP-glucuronic acid/UDP-N-acetylgalactosamine dual transporter), member D1	0.00197437	1.25585	1.94718
CRSP3	cofactor required for Sp1 transcriptional activation, subunit 3, 130kDa	0.0032253	0.475687	1.94692
NA	NA	0.00266994	0.771451	1.94654
ZC3H7B	zinc finger CCCH-type containing 7B	0.0039007	0.174289	1.94487
TRIM65	tripartite motif-containing 65	0.00433403	0.00675724	1.94179
RGS6	regulator of G-protein signalling 6	0.00130292	1.91665	1.9411
RPESP	NA	0.00425694	0.0348027	1.94024
NA	NA	0.0013097	1.90702	1.93954
GYPA	glycophorin A (includes MN blood group)	0.00284662	0.668019	1.93817
EFNA5	ephrin-A5	0.00336534	0.411411	1.93804
SMTN	smoothelin	0.00242151	0.931227	1.93746	smooth muscle
LOC389846	NA	0.00416934	0.0698616	1.93722
NAB2	NGFI-A binding protein 2 (EGR1 binding protein 2)	0.00381297	0.217219	1.93645
CDH18	cadherin 18, type 2	0.00201325	1.22526	1.93419
CHST13	carbohydrate (chondroitin 4) sulfotransferase 13	0.00329883	0.439812	1.93349
PKM2	pyruvate kinase, muscle	0.00259042	0.822606	1.93302
LOC90313	NA	0.00137932	1.8318	1.93188
B3GNT4	UDP-GlcNAc:betaGal beta-1,3-N-acetylglucosaminyltransferase 4	0.00313898	0.513843	1.93114
AURKAIP1	aurora kinase A interacting protein 1	0.00385316	0.194194	1.93016
CENTB5	centaurin, beta 5	0.00152666	1.67538	1.92881
MGC42951	NA	0.00318639	0.494556	1.92607
JAK3	Janus kinase 3 (a protein tyrosine kinase, leukocyte)	0.000482973	3.49378	1.92284
PHF20	PHD finger protein 20	0.00190687	1.31579	1.92273
EFNB3	ephrin-B3	0.0027086	0.750218	1.92213
RSHL2	radial spokehead-like 2	0.00204014	1.20471	1.91979
MAPK12	mitogen-activated protein kinase 12	0.0042818	0.0261454	1.91659
GCC1	GRIP and coiled-coil domain containing 1	0.00364498	0.284866	1.91561
MSRB3	methionine sulfoxide reductase B3	0.00237277	0.963464	1.9155
C6orf52	chromosome 6 open reading frame 52	0.00420151	0.0575898	1.9142
NA	NA	0.00230824	1.00639	1.9141
FYCO1	FYVE and coiled-coil domain containing 1	0.00399565	0.136534	1.91312
FLJ90119	NA	0.00139546	1.81264	1.91128
NA	NA	0.00195157	1.2745	1.91045
NA	NA	0.00391715	0.166265	1.90806
MCM8	MCM8 minichromosome maintenance deficient 8 (S. cerevisiae)	0.00189497	1.33175	1.90401
SYNGAP1	synaptic Ras GTPase activating protein 1 homolog (rat)	0.00183551	1.37945	1.90027
HKDC1	hexokinase domain containing 1	0.00433411	0.00651058	1.89881
LOC389429	NA	0.00384735	0.197474	1.89839
ZNF479	zinc finger protein 479	0.002724	0.740222	1.89636
NIBP	NA	0.00322524	0.476736	1.89601
COLEC10	collectin sub-family member 10 (C-type lectin)	0.00287259	0.650518	1.89568
RNASET2	ribonuclease T2	0.00220752	1.0795	1.89406
NA	NA	0.00211665	1.1473	1.89276
LOC441025	NA	0.00203681	1.20787	1.89228
FLJ33318	NA	0.00284664	0.667732	1.89028
FRMD1	FERM domain containing 1	0.00404162	0.120211	1.88466
NA	NA	0.00240579	0.941765	1.88331
SEC15L1	SEC15-like 1 (S. cerevisiae)	0.00214689	1.12312	1.87887
NDRG2	NDRG family member 2	0.00375442	0.241728	1.87881
WFDC3	WAP four-disulfide core domain 3	0.00168304	1.51498	1.87751
LOC283314	NA	0.001988	1.24655	1.87501
DKFZp434E1119	NA	0.00310489	0.529908	1.87438
MGC45800	NA	0.0026936	0.757809	1.87402
C1QTNF6	C1q and tumor necrosis factor related protein 6	0.00117396	2.07345	1.87339
APBA2	amyloid beta (A4) precursor protein-binding, family A, member 2 (X11-like)	0.00398596	0.139807	1.87214
NA	NA	0.00312129	0.522474	1.86846
CD300LG	CD300 antigen like family member G	0.00186176	1.36022	1.86767
FLJ23322	NA	0.00162065	1.58318	1.8662
CEACAM21	carcinoembryonic antigen-related cell adhesion molecule 21	0.00411342	0.0903851	1.86396
LECT2	leukocyte cell-derived chemotaxin 2	0.0020973	1.16208	1.86324
CHRD	chordin	0.00391495	0.167096	1.86151
CYP19A1	cytochrome P450, family 19, subfamily A, polypeptide 1	0.00275365	0.722684	1.85886
FLJ25477	NA	0.00418944	0.062935	1.85828
ACADS	acyl-Coenzyme A dehydrogenase, C-2 to C-3 short chain	0.00413974	0.0803958	1.8538
DKFZp434B1231	NA	0.00276034	0.715987	1.85321
CXCL14	chemokine (C-X-C motif) ligand 14	0.00247605	0.893784	1.85288
MBD1	methyl-CpG binding domain protein 1	0.00418842	0.0634224	1.84887
HIC2	hypermethylated in cancer 2	0.00393801	0.157089	1.84873
ADAM28	ADAM metallopeptidase domain 28	0.00421175	0.053179	1.84713
SPN	sialophorin (gpL115, leukosialin, CD43)	0.00395664	0.150918	1.84462
CDH22	cadherin-like 22	0.00276036	0.715695	1.84371
GLP1R	glucagon-like peptide 1 receptor	0.00297033	0.594503	1.8437
NA	NA	0.00136377	1.84825	1.83724
DKFZp779M0652	NA	0.00344302	0.374519	1.83665
NA	NA	0.00218744	1.09522	1.83126
C21orf2	chromosome 21 open reading frame 2	0.00293382	0.615984	1.82737
PRO1621	NA	0.00214686	1.12404	1.82604
NA	NA	0.00135889	1.85449	1.82506
FLJ46026	NA	0.00295774	0.60331	1.82399
C9orf27	chromosome 9 open reading frame 27	0.00388686	0.179238	1.81941
P2RX1	purinergic receptor P2X, ligand-gated ion channel, 1	0.0042609	0.0329074	1.81921
NA	NA	0.0031135	0.525648	1.81732
LOC440503	NA	0.00241437	0.936175	1.81003
NA	NA	0.00257488	0.83367	1.80828
FAM18B2	family with sequence similarity 18, member B2	0.00332468	0.431043	1.80209
TBC1D16	TBC1 domain family, member 16	0.00368927	0.268118	1.80098
GIPR	gastric inhibitory polypeptide receptor	0.00310743	0.528777	1.7962
DOK6	docking protein 6	0.00288249	0.644131	1.78989
PRKACA	protein kinase, cAMP-dependent, catalytic, alpha	0.00310184	0.531478	1.78749
OR13C4	olfactory receptor, family 13, subfamily C, member 4	0.00369812	0.263148	1.78456
SLC18A3	solute carrier family 18 (vesicular acetylcholine), member 3	0.00347869	0.355497	1.7838
SLC4A8	solute carrier family 4, sodium bicarbonate cotransporter, member 8	0.00344709	0.371996	1.78333
LPP	LIM domain containing preferred translocation partner in lipoma	0.0030205	0.570826	1.78002
MGC14839	NA	0.00360338	0.30471	1.77681
LOC440793	NA	0.00257805	0.830016	1.7735
ATP5S	ATP synthase, H+ transporting, mitochondrial F0 complex, subunit s (factor B)	0.00287891	0.646392	1.76646
PTBP1	polypyrimidine tract binding protein 1	0.00258558	0.825171	1.76376
C9orf157	chromosome 9 open reading frame 157	0.00154364	1.65596	1.76297
AMBP	alpha-1-microglobulin/bikunin precursor	0.00249048	0.884348	1.76218
NA	NA	0.00380447	0.221188	1.76154
SFRP5	secreted frizzled-related protein 5	0.00366452	0.277731	1.75601
FGF23	fibroblast growth factor 23	0.00267007	0.77111	1.75554
PFKFB2	6-phosphofructo-2-kinase/fructose-2,6-biphosphatase 2	0.00352527	0.334381	1.75537
MGC16384	NA	0.00284554	0.668699	1.75179
NA	NA	0.00425586	0.0359164	1.74955
LOC283045	NA	0.00214184	1.12749	1.74485
NA	NA	0.00169955	1.49694	1.74414
DACH1	dachshund homolog 1 (Drosophila)	0.00381764	0.213639	1.74284
OR5E1P	olfactory receptor, family 5, subfamily E, member 1 pseudogene	0.00190895	1.3143	1.73546
NA	NA	0.00228799	1.02079	1.73464
BDH	3-hydroxybutyrate dehydrogenase (heart, mitochondrial)	0.00169371	1.50268	1.73447
CMIP	NA	0.00338268	0.402407	1.72754
NA	NA	0.00180513	1.40522	1.7253
C5	complement component 5	0.00419542	0.0602748	1.72483
C16orf45	chromosome 16 open reading frame 45	0.00433104	0.00898027	1.72473
LILRA2	leukocyte immunoglobulin-like receptor, subfamily A (with TM domain), member 2	0.00229712	1.01341	1.72436
FGF22	fibroblast growth factor 22	0.00378423	0.230729	1.72273
NA	NA	0.00308175	0.539145	1.72166
ASCL1	achaete-scute complex-like 1 (Drosophila)	0.00414339	0.0787703	1.72084
ARHGEF12	Rho guanine nucleotide exchange factor (GEF) 12	0.00328888	0.443786	1.72021
NA	NA	0.00393801	0.15724	1.7183
DKFZp434O0527	NA	0.00275365	0.723595	1.71126
RNF187	ring finger protein 187	0.0018126	1.39873	1.70908
BIN1	bridging integrator 1	0.00223955	1.05505	1.69916
NA	NA	0.00116719	2.0813	1.69741
SH3MD1	SH3 multiple domains 1	0.00361062	0.301666	1.69362
HSD3B2	hydroxy-delta-5-steroid dehydrogenase, 3 beta- and steroid delta-isomerase 2	0.00344519	0.373088	1.69158
P2RX2	purinergic receptor P2X, ligand-gated ion channel, 2	0.00388464	0.180801	1.69102
ANKMY1	ankyrin repeat and MYND domain containing 1	0.00365742	0.280275	1.68609
NA	NA	0.00285719	0.6591	1.6859
ASB16	ankyrin repeat and SOCS box-containing 16	0.00349197	0.349702	1.6846
LOC388796	NA	0.00383117	0.206271	1.68384
RAB40C	RAB40C, member RAS oncogene family	0.00349882	0.346621	1.68224
MOG	myelin oligodendrocyte glycoprotein	0.00282428	0.679158	1.67934
GTA	galactosyltransferase activator	0.00361062	0.302086	1.6789
OFCC1	orofacial cleft 1 candidate 1	0.0043495	0.0011835	1.67782
KIAA0586	KIAA0586	0.00430687	0.016568	1.67185
NA	NA	0.00397277	0.144726	1.66145
DGAT2L3	diacylglycerol O-acyltransferase 2-like 3	0.0043499	0.000861519	1.65853
VPS13D	vacuolar protein sorting 13D (yeast)	0.00244931	0.913093	1.65799
APOB	apolipoprotein B (including Ag(x) antigen)	0.0029527	0.607294	1.64675
CXorf34	chromosome X open reading frame 34	0.00229663	1.01462	1.63852
PRKCZ	protein kinase C, zeta	0.00339633	0.395827	1.62705
NA	NA	0.00414965	0.0764798	1.62564
HIPK4	homeodomain interacting protein kinase 4	0.00300887	0.57652	1.61987
DKFZp779M0652	NA	0.00343147	0.379346	1.61489
STX17	syntaxin 17	0.00404458	0.117856	1.61452
BSND	Bartter syndrome, infantile, with sensorineural deafness (Barttin)	0.00400505	0.132401	1.61041
ADK	adenosine kinase	0.00433296	0.00740089	1.60383
FCHO2	FCH domain only 2	0.00382934	0.207267	1.5888
NA	NA	0.00394803	0.15396	1.57922
NA	NA	0.00302309	0.56957	1.57728
C9orf41	chromosome 9 open reading frame 41	0.00404458	0.117663	1.54845
