# Supplementary material for: GeneChip analysis of human embryonic stem cell differentiation into hemangioblasts: an in silico dissection of mixed phenotypes
Source: Genome Biol. 2007 Nov 13;8(11):R240. doi: 10.1186/gb-2007-8-11-r240 (PMC2258184; doi:10.1186/gb-2007-8-11-r240)
Supplement: Additional data file 14 — Genes that are up-regulated in BCs when compared to stromal cells. [file gb-2007-8-11-r240-S14.xls]

## Sheet: BL (not es) stromal
Symbol	Name	P#Value	B	fc
HBG2	hemoglobin, gamma G	4.15134e-13	26.3267	954.614
HBZ	hemoglobin, zeta	2.48214e-13	26.7071	857.775
HBG2	hemoglobin, gamma G	1.92219e-13	27.0312	597.353
HBG1	hemoglobin, gamma A	1.92219e-13	27.0019	541.876
HBE1	hemoglobin, epsilon 1	1.18691e-12	25.6704	522.946
SERPINB6	serpin peptidase inhibitor, clade B (ovalbumin), member 6	0.000830566	0.972944	233.225
GYPA	glycophorin A (includes MN blood group)	1.53972e-10	22.3358	196.466
GYPA	glycophorin A (includes MN blood group)	3.6791e-10	21.5789	175.534
HBA1	hemoglobin, alpha 1	7.07855e-06	8.05542	128.4
HBA2	hemoglobin, alpha 2	2.09956e-06	9.9626	123.683
HBA1	hemoglobin, alpha 1	1.24754e-06	10.7852	121.319
DLK1	delta-like 1 homolog (Drosophila)	8.78039e-06	7.72766	112.968
HBA1	hemoglobin, alpha 1	1.3374e-06	10.673	111.437
RARA	retinoic acid receptor, alpha	1.11996e-06	10.9367	103.317
GYPB	glycophorin B (includes Ss blood group)	2.60966e-09	19.6063	102.766
HBA2	hemoglobin, alpha 2	4.09894e-06	8.89494	100.273
TAC3	tachykinin 3 (neuromedin K, neurokinin beta)	1.29281e-06	10.7273	86.2889
SLC25A37	solute carrier family 25, member 37	2.50992e-05	6.13395	85.6537
GYPB	glycophorin B (includes Ss blood group)	1.15508e-08	17.6793	80.4233
PF4	platelet factor 4 (chemokine (C-X-C motif) ligand 4)	1.00577e-05	7.50649	70.9598
ALAS2	aminolevulinate, delta-, synthase 2 (sideroblastic/hypochromic anemia)	1.01448e-09	20.6023	69.1588
APOA2	apolipoprotein A-II	0.00130878	0.32463	69.1422
RHAG	Rhesus blood group-associated glycoprotein	4.68522e-07	12.3411	68.0757
APOA2	apolipoprotein A-II	0.00126424	0.377935	67.2464
GYPA	glycophorin A (includes MN blood group)	9.99148e-09	17.9894	57.7454
PPBP	pro-platelet basic protein (chemokine (C-X-C motif) ligand 7)	0.000183074	3.17537	51.2743
HBA1	hemoglobin, alpha 1	0.000155215	3.40823	37.5884
TUBB1	tubulin, beta 1	2.14443e-11	23.8217	37.4359
MYL4	myosin, light polypeptide 4, alkali; atrial, embryonic	7.59385e-08	14.9701	37.0713
RHAG	Rhesus blood group-associated glycoprotein	2.78108e-07	13.1678	36.7848
RELN	reelin	6.06369e-06	8.31849	36.1471	neuronal?
HAND1	heart and neural crest derivatives expressed 1	5.69141e-05	4.891	35.3608
FGB	fibrinogen beta chain	7.32686e-06	8.0126	35.1362
SLC25A37	solute carrier family 25, member 37	2.03077e-06	10.0183	32.5632
TAL1	T-cell acute lymphocytic leukemia 1	8.01439e-06	7.88318	30.1037	BL/Heme
GYPA	glycophorin A (includes MN blood group)	7.34476e-10	20.9457	29.6757
NFE2	nuclear factor (erythroid-derived 2), 45kDa	1.60062e-08	17.176	28.9672
GYPE	glycophorin E	7.9934e-07	11.4538	28.6181
GFI1B	growth factor independent 1B (potential regulator of CDKN1A, translocated in CML)	1.15201e-08	17.7488	24.6087
SLC25A37	solute carrier family 25, member 37	1.69487e-05	6.7239	24.601
SNCA	synuclein, alpha (non A4 component of amyloid precursor)	6.58363e-06	8.16551	24.4489
FGB	fibrinogen beta chain	0.00021076	2.96797	22.2334
GYPB	glycophorin B (includes Ss blood group)	4.13051e-07	12.5275	20.4399
KLF1	Kruppel-like factor 1 (erythroid)	1.15847e-08	17.6214	19.6314
SLC4A1	solute carrier family 4, anion exchanger, member 1 (erythrocyte membrane protein band 3, Diego blood group)	2.59357e-08	16.4783	19.58
ANK1	ankyrin 1, erythrocytic	5.74086e-08	15.325	19.1934
MYL4	myosin, light polypeptide 4, alkali; atrial, embryonic	4.68522e-07	12.339	16.5948
GFI1B	growth factor independent 1B (potential regulator of CDKN1A, translocated in CML)	4.93569e-07	12.2468	16.5374
FGA	fibrinogen alpha chain	0.000764855	1.08528	16.1986
ANK1	ankyrin 1, erythrocytic	6.12582e-07	11.8877	16.1545
SLC25A37	solute carrier family 25, member 37	0.00112539	0.539329	15.9073
MYL4	myosin, light polypeptide 4, alkali; atrial, embryonic	7.46103e-07	11.575	15.358
LMO2	LIM domain only 2 (rhombotin-like 1)	0.00137741	0.252641	15.2787	BL
TTR	transthyretin (prealbumin, amyloidosis type I)	0.00133874	0.291689	15.1082
GYPA	glycophorin A (includes MN blood group)	2.72975e-08	16.3352	13.9389
SLC25A37	solute carrier family 25, member 37	0.000294029	2.46112	12.7518
ANK1	ankyrin 1, erythrocytic	7.26165e-07	11.6213	12.4322
SLC25A37	solute carrier family 25, member 37	0.00010708	3.94976	11.9555
HBZ	hemoglobin, zeta	1.15201e-08	17.7909	11.6166
HEMGN	hemogen	1.48162e-09	20.1445	11.3063
NA	NA	2.18838e-06	9.88445	10.9482
NA	NA	5.0763e-05	5.06087	10.7297
CLEC1B	C-type lectin domain family 1, member B	3.68785e-05	5.56459	10.349
CCND3	cyclin D3	5.21137e-06	8.53092	10.2798
NA	NA	5.72323e-05	4.88298	10.0644
VTN	vitronectin (serum spreading factor, somatomedin B, complement S-protein)	0.000153558	3.42531	9.96371
SPTA1	spectrin, alpha, erythrocytic 1 (elliptocytosis 2)	7.71251e-08	14.9036	9.91366
Fos	FBJ murine osteosarcoma viral oncogene homolog	8.95844e-05	4.21812	9.89108
CITED2	Cbp/p300-interacting transactivator, with Glu/Asp-rich carboxy-terminal domain, 2	9.73383e-06	7.55875	9.88163
ANK1	ankyrin 1, erythrocytic	6.89426e-06	8.10069	9.7869
COL11A1	collagen, type XI, alpha 1	0.000467353	1.78629	9.58604
GAD1	glutamate decarboxylase 1 (brain, 67kDa)	0.000598272	1.43668	9.56273
HBBP1	hemoglobin, beta pseudogene 1	2.61487e-06	9.60344	9.47805
SNCA	synuclein, alpha (non A4 component of amyloid precursor)	4.88137e-07	12.2628	9.41194
MYL4	myosin, light polypeptide 4, alkali; atrial, embryonic	2.99202e-07	13.0426	9.17046
NA	NA	0.000500997	1.68745	8.89155
FECH	ferrochelatase (protoporphyria)	3.15967e-06	9.30473	8.82293
HEMGN	hemogen	2.85381e-08	16.2388	8.67227
APOE	apolipoprotein E	0.00152064	0.117649	8.59759
OPHN1	oligophrenin 1	2.34692e-05	6.22678	8.59347
COL11A1	collagen, type XI, alpha 1	0.000262908	2.63133	8.56408
GAD1	glutamate decarboxylase 1 (brain, 67kDa)	0.000777629	1.06275	8.47389
NA	NA	0.00110509	0.565669	8.07283
SNCA	synuclein, alpha (non A4 component of amyloid precursor)	8.67154e-07	11.3122	7.9805
TAL1	T-cell acute lymphocytic leukemia 1	5.89668e-07	11.9757	7.92724	BL /heme
GYPC	glycophorin C (Gerbich blood group)	6.12582e-07	11.8848	7.91688
ANK1	ankyrin 1, erythrocytic	1.18954e-05	7.26956	7.85752
BTK	Bruton agammaglobulinemia tyrosine kinase	0.000139845	3.56901	7.7453
ANK1	ankyrin 1, erythrocytic	0.000339128	2.25464	7.6222
C11orf9	chromosome 11 open reading frame 9	0.000932966	0.809271	7.48967
GATA1	GATA binding protein 1 (globin transcription factor 1)	6.48746e-06	8.19563	7.41656
FLJ45803	NA	5.54739e-05	4.92695	7.33516
BLVRB	biliverdin reductase B (flavin reductase (NADPH))	5.41764e-05	4.96255	7.32651
LOC91461	NA	4.03297e-05	5.42941	7.30961
SNCA	synuclein, alpha (non A4 component of amyloid precursor)	0.000445265	1.8574	7.20814
MARCKS	myristoylated alanine-rich protein kinase C substrate	0.000942298	0.795447	7.15872
FLJ11539	NA	0.000458529	1.81444	7.14908
NA	NA	8.568e-06	7.77338	7.00427
TMPRSS6	transmembrane protease, serine 6	1.02393e-05	7.4825	6.92448
CDC27	cell division cycle 27	0.000349117	2.21065	6.73691
UGT2B28	UDP glucuronosyltransferase 2 family, polypeptide B28	0.000972356	0.75334	6.62112
SLC25A37	solute carrier family 25, member 37	0.000117363	3.81629	6.42352
ATP7B	ATPase, Cu++ transporting, beta polypeptide (Wilson disease)	0.00054734	1.56006	6.41948
MGC13057	NA	9.33177e-06	7.63388	6.2826
TFRC	transferrin receptor (p90, CD71)	0.000246799	2.7229	6.06517
RECK	reversion-inducing-cysteine-rich protein with kazal motifs	4.57964e-05	5.21392	5.99717
EPB42	erythrocyte membrane protein band 4.2	1.92608e-08	16.8178	5.99551
C20orf75	chromosome 20 open reading frame 75	0.000691384	1.22998	5.98294
EPOR	erythropoietin receptor	4.04519e-05	5.42527	5.95168
ITGA2B	integrin, alpha 2b (platelet glycoprotein IIb of IIb/IIIa complex, antigen CD41B)	1.49427e-05	6.9123	5.94991
NA	NA	0.000294865	2.45669	5.74488
UROS	uroporphyrinogen III synthase (congenital erythropoietic porphyria)	6.36224e-06	8.23081	5.67254
TRIM4	tripartite motif-containing 4	0.00142801	0.202438	5.66197
FLJ20245	NA	0.000244676	2.73627	5.57913
OSBP2	oxysterol binding protein 2	1.43417e-05	6.97234	5.46638
SH3GL3	SH3-domain GRB2-like 3	0.000569212	1.50661	5.44923
DNAH3	dynein, axonemal, heavy polypeptide 3	1.523e-05	6.88298	5.39419
NA	NA	0.000647426	1.32264	5.37279
SPTB	spectrin, beta, erythrocytic (includes spherocytosis, clinical type I)	2.06778e-05	6.42599	5.36663
NA	NA	0.00128016	0.358051	5.32297
SLC30A5	solute carrier family 30 (zinc transporter), member 5	6.65543e-05	4.65656	5.24825
LMO2	LIM domain only 2 (rhombotin-like 1)	0.000159712	3.37037	5.20454	BL/heme?
LOC145786	NA	1.7146e-05	6.70867	5.18536
XK	Kell blood group precursor (McLeod phenotype)	4.21851e-06	8.84495	5.14199
CPOX	coproporphyrinogen oxidase	4.78498e-06	8.65849	5.1016
C14orf87	chromosome 14 open reading frame 87	4.38286e-05	5.29078	5.07006
LRRC33	leucine rich repeat containing 33	0.000737925	1.13589	5.06724
DEFB106A	defensin, beta 106A	1.76342e-05	6.66516	4.96356
C6orf21	chromosome 6 open reading frame 21	0.00023135	2.82514	4.87505
NA	NA	6.05876e-05	4.79542	4.82406
APOA4	apolipoprotein A-IV	7.68367e-05	4.4405	4.77289
FLJ44253	NA	0.000566918	1.51155	4.75724
ASCL2	achaete-scute complex-like 2 (Drosophila)	0.000123505	3.74158	4.67073	development
NA	NA	0.0013922	0.237687	4.62207
CITED2	Cbp/p300-interacting transactivator, with Glu/Asp-rich carboxy-terminal domain, 2	0.000340555	2.24915	4.59583
ATP6V1A	ATPase, H+ transporting, lysosomal 70kDa, V1 subunit A	0.000874751	0.901345	4.55428
SLC39A3	solute carrier family 39 (zinc transporter), member 3	0.000235345	2.79796	4.55265
LOC157860	NA	0.000170801	3.27526	4.5234
KEL	Kell blood group	1.90526e-06	10.1261	4.51361
HOXB3	homeo box B3	6.9375e-05	4.59479	4.45909
NA	NA	0.000284976	2.50508	4.42324
DCBLD2	discoidin, CUB and LCCL domain containing 2	0.000896717	0.866645	4.38207
LOC374920	NA	0.000104679	3.98521	4.34445
SLC39A8	solute carrier family 39 (zinc transporter), member 8	0.000323878	2.32508	4.33219
DOK4	docking protein 4	0.000789814	1.04141	4.28533
NA	NA	0.00013872	3.58155	4.282
MTHFD2L	methylenetetrahydrofolate dehydrogenase (NADP+ dependent) 2-like	5.87816e-07	11.9834	4.23531
NA	NA	0.000310537	2.3856	4.22095
C18orf45	chromosome 18 open reading frame 45	0.000119257	3.79136	4.21935
ACCN4	amiloride-sensitive cation channel 4, pituitary	5.01768e-05	5.07831	4.21806
PCSK6	proprotein convertase subtilisin/kexin type 6	0.000159004	3.37685	4.21617
RHD	Rhesus blood group, D antigen	5.1662e-07	12.1802	4.21038
PKN3	protein kinase N3	1.29806e-05	7.12233	4.20893
HCN3	hyperpolarization activated cyclic nucleotide-gated potassium channel 3	1.3374e-06	10.671	4.20815
GP1BA	glycoprotein Ib (platelet), alpha polypeptide	0.000128786	3.68561	4.2072
NRGN	neurogranin (protein kinase C substrate, RC3)	0.000932966	0.809815	4.19295
NDUFA11	NADH dehydrogenase (ubiquinone) 1 alpha subcomplex, 11, 14.7kDa	3.77966e-05	5.52885	4.1869
NA	NA	0.000999625	0.714568	4.16668
OSBP2	oxysterol binding protein 2	6.63558e-05	4.66232	4.16037
BMP7	bone morphogenetic protein 7 (osteogenic protein 1)	5.59902e-06	8.43031	4.14083	osteogenic
DKFZp547E052	NA	0.000703221	1.20598	4.12889
NR2F6	nuclear receptor subfamily 2, group F, member 6	0.000136821	3.60009	4.10569
MGC10997	NA	0.000317358	2.35524	4.1051
FLJ11795	NA	8.78905e-05	4.24726	4.10086
RDX	radixin	0.00117105	0.481537	4.09854
BF	B-factor, properdin	0.00014295	3.53655	4.09416
CDH23	cadherin-like 23	0.000193453	3.09193	4.08599
SPBC24	spindle pole body component 24 homolog (S. cerevisiae)	0.000823265	0.985443	4.08391
MLSTD1	male sterility domain containing 1	0.00106666	0.616329	4.06741
TUSC5	tumor suppressor candidate 5	5.0922e-05	5.05632	4.06088
NA	NA	0.000177985	3.2141	4.05607
GABARAPL3	GABA(A) receptors associated protein like 3	0.000421919	1.9335	4.04824
HDAC6	histone deacetylase 6	0.000159741	3.36991	4.03552
NA	NA	0.00011441	3.85613	4.01839
FLJ22795	NA	0.000114241	3.85807	4.01617
GALNT10	UDP-N-acetyl-alpha-D-galactosamine:polypeptide N-acetylgalactosaminyltransferase 10 (GalNAc-T10)	1.19826e-05	7.2427	4.00525
CDX2	caudal type homeo box transcription factor 2	3.81623e-05	5.51474	3.99805	development
GATA1	GATA binding protein 1 (globin transcription factor 1)	9.40878e-06	7.61982	3.90983
NA	NA	0.000523257	1.62356	3.89533
NA	NA	0.000363159	2.15123	3.89466
FGD2	FYVE, RhoGEF and PH domain containing 2	0.000223735	2.87499	3.88109
FLJ21439	NA	0.000481438	1.74224	3.88067
CABC1	chaperone, ABC1 activity of bc1 complex like (S. pombe)	1.56038e-05	6.84793	3.87014
ATM	ataxia telangiectasia mutated (includes complementation groups A, C and D)	0.000145632	3.50747	3.8689
NA	NA	1.40026e-05	7.00518	3.86564
NA	NA	0.000279313	2.53649	3.8365
GRM8	glutamate receptor, metabotropic 8	5.47811e-05	4.94629	3.83198
HDHD3	haloacid dehalogenase-like hydrolase domain containing 3	0.000810889	1.00649	3.81711
ZNF664	zinc finger protein 664	0.000134103	3.62833	3.80813
MGC13057	NA	0.00010042	4.04671	3.80408
UBE2D4	ubiquitin-conjugating enzyme E2D 4 (putative)	4.51552e-05	5.24385	3.76186
EPB41	erythrocyte membrane protein band 4.1 (elliptocytosis 1, RH-linked)	0.000829939	0.974643	3.7615
MGC31957	NA	0.00014214	3.54475	3.75758
LOC51333	NA	2.0999e-05	6.40147	3.73126
ITGB3	integrin, beta 3 (platelet glycoprotein IIIa, antigen CD61)	2.69278e-06	9.5476	3.72345
DOK4	docking protein 4	0.00014295	3.53672	3.72022
FAM89B	family with sequence similarity 89, member B	0.000212379	2.95718	3.7181
ZNF337	zinc finger protein 337	0.000136061	3.60903	3.71787
PRICKLE1	prickle-like 1 (Drosophila)	0.000110959	3.89957	3.71573
UROD	uroporphyrinogen decarboxylase	5.86859e-05	4.84464	3.70423
C9orf86	chromosome 9 open reading frame 86	0.000146045	3.50371	3.68723
ABCC5	ATP-binding cassette, sub-family C (CFTR/MRP), member 5	9.61131e-06	7.58431	3.68252
CGA	glycoprotein hormones, alpha polypeptide	0.000501414	1.68643	3.68094
SAA2	serum amyloid A2	0.00162538	0.0264967	3.6753
KCNH7	potassium voltage-gated channel, subfamily H (eag-related), member 7	7.68315e-05	4.44226	3.67068
FABP2	fatty acid binding protein 2, intestinal	0.000235659	2.79556	3.66837
MAP1A	microtubule-associated protein 1A	0.000229651	2.83621	3.66505
CART1	cartilage paired-class homeoprotein 1	0.000765364	1.08432	3.64979	osteogenic
AGPAT3	1-acylglycerol-3-phosphate O-acyltransferase 3	5.11021e-05	5.05167	3.64649
RPESP	NA	7.55724e-05	4.46609	3.63826
LOC441461	NA	0.000123265	3.74388	3.63802
NA	NA	8.89366e-05	4.22916	3.63517
NA	NA	0.000333399	2.28274	3.63031
TSPAN32	tetraspanin 32	1.40305e-05	7.00071	3.62313
PTGS1	prostaglandin-endoperoxide synthase 1 (prostaglandin G/H synthase and cyclooxygenase)	0.000244363	2.73871	3.6218
UPK3B	uroplakin 3B	0.000410487	1.97675	3.61949
FLJ39421	NA	0.000423716	1.92789	3.60723
NA	NA	0.000193574	3.09078	3.60147
SQLE	squalene epoxidase	0.000180758	3.19365	3.59885
DPF3	D4, zinc and double PHD fingers, family 3	0.000270697	2.58528	3.58444
LOC388389	NA	8.65429e-05	4.27088	3.58198
NA	NA	0.00141159	0.218523	3.58098
NUDT4	nudix (nucleoside diphosphate linked moiety X)-type motif 4	6.75886e-05	4.63434	3.57935
ARVCF	armadillo repeat gene deletes in velocardiofacial syndrome	3.64943e-05	5.58062	3.57339
NA	NA	0.00026756	2.60432	3.564
SLC25A5	solute carrier family 25 (mitochondrial carrier; adenine nucleotide translocator), member 5	0.000236151	2.79249	3.56371
RP13-360B22.2	NA	0.000361722	2.15682	3.54021
GNG7	guanine nucleotide binding protein (G protein), gamma 7	9.12352e-05	4.1908	3.53164
NUP50	nucleoporin 50kDa	0.00114298	0.518146	3.52603
C18orf45	chromosome 18 open reading frame 45	0.000284484	2.50811	3.5122
FLJ21736	NA	0.000764036	1.08708	3.51135
PDZK7	PDZ domain containing 7	0.000118979	3.79547	3.5098	endo?
ERMAP	erythroblast membrane-associated protein	0.000101141	4.0341	3.50972
PDE3B	phosphodiesterase 3B, cGMP-inhibited	6.51706e-05	4.68838	3.49771
ITGA2B	integrin, alpha 2b (platelet glycoprotein IIb of IIb/IIIa complex, antigen CD41B)	0.000429081	1.90867	3.49111
MCART1	mitochondrial carrier triple repeat 1	0.00042144	1.93555	3.49071
PPP1R11	protein phosphatase 1, regulatory (inhibitor) subunit 11	0.000138622	3.58337	3.48501
LOC201191	NA	5.20321e-05	5.02785	3.47185
EGLN2	egl nine homolog 2 (C. elegans)	0.000452797	1.83116	3.47181
C11orf21	chromosome 11 open reading frame 21	0.000469156	1.7803	3.46217
LDB1	LIM domain binding 1	6.28937e-05	4.73697	3.45269	erythroid
FECH	ferrochelatase (protoporphyria)	0.000195891	3.07328	3.44363
EPOR	erythropoietin receptor	0.00020144	3.03115	3.44268
CYP1A2	cytochrome P450, family 1, subfamily A, polypeptide 2	0.00032733	2.3088	3.43845
PKLR	pyruvate kinase, liver and RBC	3.80862e-06	8.99831	3.42836
SAA3P	serum amyloid A3 pseudogene	3.68843e-05	5.56236	3.42581
MEG3	maternally expressed 3	0.00124596	0.395876	3.42541
WNT7B	wingless-type MMTV integration site family, member 7B	4.5712e-05	5.21729	3.42532
FLJ20489	NA	0.000493602	1.70806	3.42467
HTN3	histatin 3	0.000365101	2.14413	3.41945
FLJ13236	NA	6.96681e-05	4.58609	3.41588
TAL1	T-cell acute lymphocytic leukemia 1	9.38916e-05	4.15033	3.40869	BL heme
PSMD4	proteasome (prosome, macropain) 26S subunit, non-ATPase, 4	0.00023341	2.81094	3.40554
GRRP1	glycine/arginine rich protein 1	0.000323878	2.32469	3.38888
FURIN	furin (paired basic amino acid cleaving enzyme)	9.68123e-05	4.1036	3.38774
UNC5B	unc-5 homolog B (C. elegans)	0.000334392	2.27654	3.38347
LYL1	lymphoblastic leukemia derived sequence 1	0.000740331	1.13112	3.38259	leuko
ECE1	endothelin converting enzyme 1	6.96291e-05	4.58705	3.37843	endo?
COL24A1	collagen, type XXIV, alpha 1	0.00105281	0.637329	3.37602
RP42	NA	0.000912982	0.840551	3.36041
TMEM23	transmembrane protein 23	0.000162132	3.34974	3.34446
OKL38	NA	0.000171004	3.27351	3.34303
GPRC5C	G protein-coupled receptor, family C, group 5, member C	4.96045e-05	5.09579	3.34164
APOL2	apolipoprotein L, 2	0.000793499	1.03545	3.34073
MYO7B	myosin VIIB	0.000335761	2.27023	3.33625
MOV10	Mov10, Moloney leukemia virus 10, homolog (mouse)	0.000388394	2.05292	3.33447
LOC442496	NA	0.000951067	0.782391	3.33267
EMID2	EMI domain containing 2	0.000112103	3.884	3.33087
SPANXA1	sperm protein associated with the nucleus, X-linked, family member A1	0.00038096	2.08072	3.33047
ATP2A3	ATPase, Ca++ transporting, ubiquitous	0.000380765	2.08174	3.32363
SMAD6	SMAD, mothers against DPP homolog 6 (Drosophila)	0.00010481	3.98263	3.31788
AHNAK	AHNAK nucleoprotein (desmoyokin)	0.000144773	3.51639	3.31783
NA	NA	0.000265026	2.61851	3.31452
DNM1	dynamin 1	0.000302878	2.42005	3.30769
LEF1	lymphoid enhancer-binding factor 1	2.5791e-05	6.09186	3.29348	lymph
NA	NA	0.00150754	0.129427	3.29295
NA	NA	0.000862439	0.920912	3.29203
EPOR	erythropoietin receptor	2.68295e-05	6.03854	3.28923
VASH1	vasohibin 1	0.000121022	3.76853	3.28835
NA	NA	0.000414525	1.96023	3.2874
CD84	CD84 antigen (leukocyte antigen)	0.000586673	1.46535	3.27326
CDH17	cadherin 17, LI cadherin (liver-intestine)	0.000514087	1.64957	3.27302
UROD	uroporphyrinogen decarboxylase	0.000152983	3.42945	3.27258
NA	NA	6.46931e-05	4.6991	3.27057
NA	NA	0.000625015	1.37151	3.26505
RNF151	ring finger protein 151	0.000104717	3.98436	3.26169
PTPRA	protein tyrosine phosphatase, receptor type, A	4.5712e-05	5.21744	3.26085
LOC439948	NA	0.000250609	2.70222	3.2595
NA	NA	0.000537095	1.58622	3.25796
NUP153	nucleoporin 153kDa	0.000147235	3.48944	3.25321
RHCE	Rhesus blood group, CcEe antigens	0.000447308	1.85044	3.25202
NA	NA	0.000271175	2.5824	3.23558
NA	NA	6.23345e-05	4.74978	3.2335
AKAP8L	A kinase (PRKA) anchor protein 8-like	0.000207909	2.98491	3.23302
CDC42EP4	CDC42 effector protein (Rho GTPase binding) 4	0.000133167	3.6373	3.23158
EPOR	erythropoietin receptor	0.000755234	1.10363	3.2311
COL2A1	collagen, type II, alpha 1 (primary osteoarthritis, spondyloepiphyseal dysplasia, congenital)	9.91918e-05	4.06432	3.23088
TBN	taube nuss homolog (mouse)	0.000169181	3.29038	3.22103
NA	NA	0.000507355	1.66953	3.21431
NUCB1	nucleobindin 1	0.000303676	2.41633	3.21262
NCR3	natural cytotoxicity triggering receptor 3	9.57427e-05	4.11963	3.20796
NA	NA	5.30656e-05	5.00156	3.20149
CALCOCO1	calcium binding and coiled-coil domain 1	6.11934e-05	4.77324	3.20018
MGAT3	mannosyl (beta-1,4-)-glycoprotein beta-1,4-N-acetylglucosaminyltransferase	0.000315588	2.36414	3.19185
SCNN1A	sodium channel, nonvoltage-gated 1 alpha	0.000936609	0.804357	3.19008
FUT2	fucosyltransferase 2 (secretor status included)	8.71855e-05	4.26116	3.18951
WHSC1	Wolf-Hirschhorn syndrome candidate 1	0.000609605	1.40953	3.18555
TRAPPC4	trafficking protein particle complex 4	0.000356271	2.17999	3.18359
EPB49	erythrocyte membrane protein band 4.9 (dematin)	4.17346e-06	8.87068	3.18257
ICMT	isoprenylcysteine carboxyl methyltransferase	0.000107657	3.94334	3.17677
NA	NA	0.000330728	2.29358	3.17154
MGC34647	NA	0.000415619	1.95662	3.17067
HIST1H4I	histone 1, H4i	4.36671e-05	5.29937	3.16929
CDCP1	CUB domain containing protein 1	0.000892429	0.873401	3.16833
BAZ1B	bromodomain adjacent to zinc finger domain, 1B	0.000372695	2.11424	3.15481
AMOTL1	angiomotin like 1	0.000567707	1.5098	3.15239
DCHS1	dachsous 1 (Drosophila)	0.000870484	0.907571	3.13755
DIO3	deiodinase, iodothyronine, type III	0.00040761	1.98687	3.13571
NA	NA	0.000202499	3.02378	3.13033
NA	NA	5.65679e-05	4.90218	3.12923
NA	NA	3.50539e-05	5.64552	3.12899
RREB1	ras responsive element binding protein 1	0.000420675	1.93778	3.12543
NA	NA	0.000868817	0.910307	3.12386
SYDE1	synapse defective 1, Rho GTPase, homolog 1 (C. elegans)	0.000102389	4.0182	3.12165
KRTAP5-8	keratin associated protein 5-8	0.000150648	3.45191	3.11463
OR2W3	olfactory receptor, family 2, subfamily W, member 3	3.0885e-06	9.33677	3.10451
IMPAD1	inositol monophosphatase domain containing 1	0.000217788	2.91882	3.10304
CASQ1	calsequestrin 1 (fast-twitch, skeletal muscle)	0.0012867	0.350304	3.10254
NA	NA	0.000375739	2.10262	3.09714
NFATC1	nuclear factor of activated T-cells, cytoplasmic, calcineurin-dependent 1	0.000110708	3.90347	3.09514
KIAA1656	NA	0.000674409	1.26675	3.09049
D21S2088E	NA	0.000170775	3.27568	3.08938
NA	NA	0.000725257	1.16145	3.08878
BAZ2A	bromodomain adjacent to zinc finger domain, 2A	0.000584391	1.47076	3.08571
MYO15B	myosin XVB pseudogene	2.89839e-05	5.93161	3.08263
FBXO7	F-box protein 7	0.000876079	0.898581	3.08188
EVER1	epidermodysplasia verruciformis 1	0.000141487	3.55155	3.08068
FOLR1	folate receptor 1 (adult)	0.00129027	0.345973	3.07935
LOC317671	NA	9.83563e-07	11.1264	3.07351
LOC441347	NA	0.000536026	1.58955	3.06724
HTN1	histatin 1	7.56336e-06	7.9747	3.06073
DKFZP434O047	NA	0.001151	0.507611	3.06055
WDR44	WD repeat domain 44	0.000956992	0.774074	3.05825
PLCB2	phospholipase C, beta 2	4.45509e-05	5.26395	3.05769
EPHA5	EPH receptor A5	0.00131111	0.321785	3.05641
PITPNA	phosphatidylinositol transfer protein, alpha	0.00101726	0.689887	3.05601
VHL	von Hippel-Lindau tumor suppressor	0.000639287	1.33984	3.05456
DDX54	DEAD (Asp-Glu-Ala-Asp) box polypeptide 54	6.39338e-05	4.71419	3.04561
STS-1	NA	4.62212e-05	5.19714	3.04075
CREBL1	cAMP responsive element binding protein-like 1	0.000238818	2.77477	3.03705
ARHGAP23	Rho GTPase activating protein 23	0.000143416	3.53198	3.03425
PCSK4	proprotein convertase subtilisin/kexin type 4	0.000131277	3.65878	3.03413
BMP8A	bone morphogenetic protein 8a	0.00028451	2.50781	3.02871
SCUBE3	signal peptide, CUB domain, EGF-like 3	0.000871579	0.905878	3.01969
C21orf127	chromosome 21 open reading frame 127	0.000238894	2.77399	3.01967
NA	NA	0.000892245	0.873805	3.01917
RNASET2	ribonuclease T2	0.00113909	0.522709	3.01888
ATOH8	atonal homolog 8 (Drosophila)	0.000146845	3.49386	3.01576
HAO2	hydroxyacid oxidase 2 (long chain)	0.000681689	1.25241	3.00991
CAMK2B	calcium/calmodulin-dependent protein kinase (CaM kinase) II beta	0.00021552	2.93378	3.00928
RHD	Rhesus blood group, D antigen	0.000102817	4.01062	3.00601
LOC348180	NA	5.45436e-05	4.95291	2.99853
PRR5	NA	0.000986896	0.733095	2.99497
NA	NA	0.00133046	0.301093	2.99301
C20orf98	chromosome 20 open reading frame 98	1.23026e-05	7.20172	2.99084
NA	NA	0.000212198	2.95952	2.9871
POMT1	protein-O-mannosyltransferase 1	0.000104356	3.99081	2.98641
TMEM16J	transmembrane protein 16J	0.000110655	3.90459	2.98631
NA	NA	1.66107e-05	6.75613	2.98491
KLK15	kallikrein 15	0.00102361	0.68009	2.98133
TRIAD3	NA	0.00103808	0.661536	2.97781
NA	NA	0.000425597	1.92227	2.9741
PROZ	protein Z, vitamin K-dependent plasma glycoprotein	4.01832e-05	5.43818	2.97389
C19orf32	chromosome 19 open reading frame 32	0.000490707	1.7161	2.97178
LALBA	lactalbumin, alpha-	3.22837e-05	5.77754	2.96665
GSN	gelsolin (amyloidosis, Finnish type)	0.000216061	2.9306	2.96442
HBB	hemoglobin, beta	0.000895187	0.868829	2.96202
NA	NA	0.0013975	0.23313	2.96148
ITGB4	integrin, beta 4	9.16011e-05	4.18398	2.96121
CACNA1A	calcium channel, voltage-dependent, P/Q type, alpha 1A subunit	0.000691785	1.22895	2.96053
PAPOLG	poly(A) polymerase gamma	0.000427584	1.91536	2.95844
NA	NA	4.99818e-05	5.0844	2.95555
IGLC2	immunoglobulin lambda constant 2 (Kern-Oz- marker)	0.000356522	2.17873	2.95416
SIRT2	sirtuin (silent mating type information regulation 2 homolog) 2 (S. cerevisiae)	1.12884e-06	10.9227	2.95408
KREMEN1	kringle containing transmembrane protein 1	0.000921993	0.826522	2.9531
DRAP1	DR1-associated protein 1 (negative cofactor 2 alpha)	0.000721283	1.16967	2.95259
SH2D3A	SH2 domain containing 3A	0.000776326	1.06607	2.95043
LOC285711	NA	3.81722e-05	5.51246	2.95029
SHARPIN	SHANK-associated RH domain interactor	5.93861e-05	4.82743	2.94955
IL17C	interleukin 17C	0.000277527	2.54621	2.94934
FLJ21865	NA	0.000218189	2.91545	2.94908
NPL	N-acetylneuraminate pyruvate lyase (dihydrodipicolinate synthase)	0.000668578	1.27842	2.9463
ARHGEF2	rho/rac guanine nucleotide exchange factor (GEF) 2	0.000974971	0.749423	2.94415
ADCY1	adenylate cyclase 1 (brain)	0.000379649	2.08556	2.94051
NA	NA	0.0011159	0.551672	2.93871
C19orf6	chromosome 19 open reading frame 6	0.000368406	2.12933	2.93814
LOC442100	NA	7.13775e-05	4.55195	2.93752
SEMA3F	sema domain, immunoglobulin domain (Ig), short basic domain, secreted, (semaphorin) 3F	0.00155745	0.0832686	2.9371
GAS2L2	growth arrest-specific 2 like 2	0.00127439	0.36511	2.93588
MLLT7	myeloid/lymphoid or mixed-lineage leukemia (trithorax homolog, Drosophila); translocated to, 7	0.000529339	1.60794	2.9352
FLJ12800	NA	0.000612086	1.40349	2.93424
FGF18	fibroblast growth factor 18	0.000334293	2.27736	2.93409
CACNG6	calcium channel, voltage-dependent, gamma subunit 6	0.000440997	1.86991	2.93144
NA	NA	8.86414e-05	4.23467	2.92958
NA	NA	8.59594e-05	4.27961	2.92826
RABEP2	rabaptin, RAB GTPase binding effector protein 2	7.12545e-05	4.55487	2.92654
HOXB4	homeo box B4	0.000636697	1.34597	2.92584
MGC40489	NA	0.000171324	3.27002	2.92378
RUNX1T1	runt-related transcription factor 1; translocated to, 1 (cyclin D-related)	0.000701214	1.21008	2.92232	BL?
GHRL	NA	0.000160714	3.36149	2.92065
RPIP8	NA	0.000184508	3.16374	2.918
HOXB5	homeo box B5	0.000745929	1.12145	2.91448
DNAJC4	DnaJ (Hsp40) homolog, subfamily C, member 4	0.000594968	1.44407	2.90918
KIR2DS5	killer cell immunoglobulin-like receptor, two domains, short cytoplasmic tail, 5	0.000473573	1.76389	2.908
CLDN18	claudin 18	1.02546e-05	7.47884	2.90586
NA	NA	0.000427314	1.91671	2.90504
LY6G6D	lymphocyte antigen 6 complex, locus G6D	0.00159944	0.0475072	2.90046
HABP2	hyaluronan binding protein 2	7.45052e-05	4.48706	2.89983
NA	NA	0.000203871	3.01266	2.89916
UBE2D4	ubiquitin-conjugating enzyme E2D 4 (putative)	0.000302759	2.42115	2.89847
TNRC4	trinucleotide repeat containing 4	5.29942e-05	5.00382	2.8982
FAM53B	family with sequence similarity 53, member B	0.00119879	0.448425	2.89501
C20orf141	chromosome 20 open reading frame 141	0.000572927	1.4982	2.89197
UAP1L1	UDP-N-acteylglucosamine pyrophosphorylase 1-like 1	0.000629706	1.36084	2.89043
FLJ35773	NA	0.000737925	1.1358	2.88863
LOC392335	NA	0.000238113	2.77873	2.8864
DUOX1	dual oxidase 1	5.46845e-05	4.94982	2.88588
MTP	microsomal triglyceride transfer protein (large polypeptide, 88kDa)	0.000313592	2.37249	2.8833
LOC148490	NA	0.000108079	3.93842	2.88172
AKAP7	A kinase (PRKA) anchor protein 7	0.00016946	3.28762	2.88143
KRTHB5	keratin, hair, basic, 5	5.36302e-05	4.98089	2.87962
YPEL2	yippee-like 2 (Drosophila)	0.000193679	3.08947	2.8792
TCN1	transcobalamin I (vitamin B12 binding protein, R binder family)	0.000490202	1.71833	2.8784
GUCA1B	guanylate cyclase activator 1B (retina)	0.000323234	2.32827	2.87616
PCSK6	proprotein convertase subtilisin/kexin type 6	0.00030384	2.41516	2.87538
ARL6IP2	ADP-ribosylation factor-like 6 interacting protein 2	3.41875e-05	5.68211	2.86819
PPOX	protoporphyrinogen oxidase	0.000730626	1.15058	2.86812
NUDT4	nudix (nucleoside diphosphate linked moiety X)-type motif 4	0.000493034	1.7099	2.86392
ST3GAL2	ST3 beta-galactoside alpha-2,3-sialyltransferase 2	0.000254406	2.67965	2.86335
LOC151300	NA	0.00120589	0.439195	2.86239
PTP4A3	protein tyrosine phosphatase type IVA, member 3	0.000447378	1.84922	2.85809
LOC401131	NA	6.67981e-05	4.65158	2.85726
TREM2	triggering receptor expressed on myeloid cells 2	0.000200069	3.04064	2.8566
SPRR4	small proline rich protein 4	0.000212379	2.95791	2.85653
LOC149069	NA	0.0001793	3.20431	2.85558
SEC14L5	SEC14-like 5 (S. cerevisiae)	0.000212379	2.95576	2.8544
NA	NA	0.000990427	0.72879	2.85273
UNC13D	unc-13 homolog D (C. elegans)	2.49869e-05	6.14107	2.85262
TMEM7	transmembrane protein 7	0.000186081	3.15198	2.8517
MLLT4	myeloid/lymphoid or mixed-lineage leukemia (trithorax homolog, Drosophila); translocated to, 4	0.000149828	3.4603	2.85142
CDC25C	cell division cycle 25C	0.000222571	2.88336	2.8488
PDE4A	phosphodiesterase 4A, cAMP-specific (phosphodiesterase E2 dunce homolog, Drosophila)	0.000165698	3.31954	2.84773
NA	NA	0.000142643	3.53962	2.84608
EHMT1	euchromatic histone-lysine N-methyltransferase 1	0.000199049	3.04887	2.83846
MXD3	MAX dimerization protein 3	2.78423e-05	5.98624	2.8372
NA	NA	0.000342254	2.24131	2.83701
MRPS25	mitochondrial ribosomal protein S25	0.000589353	1.45833	2.83427
MUC3A	mucin 3A, intestinal	0.000759505	1.09502	2.83402
KIAA1856	NA	0.000260333	2.6443	2.83104
KLK4	kallikrein 4 (prostase, enamel matrix, prostate)	0.000430673	1.90268	2.8299
SLC39A5	solute carrier family 39 (metal ion transporter), member 5	0.000264229	2.62334	2.82781
NA	NA	0.000336212	2.26786	2.82758
NA	NA	0.00068833	1.23643	2.82743
KRTAP4-5	keratin associated protein 4-5	0.000413437	1.9645	2.82667
PCSK6	proprotein convertase subtilisin/kexin type 6	3.40505e-05	5.69061	2.8227
GNG4	guanine nucleotide binding protein (G protein), gamma 4	0.000181955	3.18401	2.82196
FREQ	frequenin homolog (Drosophila)	0.000324806	2.3203	2.82027
NA	NA	0.000113302	3.87021	2.81957
NA	NA	0.000862099	0.922235	2.81862
FAM22G	family with sequence similarity 22, member G	0.000294865	2.45705	2.81789
PLXDC1	plexin domain containing 1	0.000186081	3.15225	2.81724
LY6G6C	lymphocyte antigen 6 complex, locus G6C	0.000208791	2.97934	2.81722
ARHGDIG	Rho GDP dissociation inhibitor (GDI) gamma	0.000525333	1.61754	2.81553
LOC401131	NA	0.00154614	0.0925717	2.81303
U2AF2	U2 (RNU2) small nuclear RNA auxiliary factor 2	0.000735732	1.14057	2.81184
C8orf16	chromosome 8 open reading frame 16	0.00014655	3.49678	2.80956
KIAA1217	KIAA1217	0.00064466	1.32854	2.80948
FOLR3	folate receptor 3 (gamma)	0.000419488	1.94175	2.80653
PPT2	palmitoyl-protein thioesterase 2	0.000672297	1.27077	2.80537
PPIB	peptidylprolyl isomerase B (cyclophilin B)	3.82029e-05	5.51112	2.80471
KIAA1324	KIAA1324	0.00030977	2.38876	2.80439
CSK	c-src tyrosine kinase	0.000960949	0.768804	2.80293
MGC3121	NA	0.00105977	0.625455	2.80003
KIR2DL5A	killer cell immunoglobulin-like receptor, two domains, long cytoplasmic tail, 5A	0.000506193	1.67353	2.8
ESPN	espin	0.000280133	2.53089	2.79884
CRB2	crumbs homolog 2 (Drosophila)	0.00027426	2.56302	2.79821
ICAM3	intercellular adhesion molecule 3	0.000127335	3.70025	2.79709
LOC387601	NA	8.24494e-05	4.33923	2.79648
NA	NA	0.000430605	1.90301	2.79581
KIAA1539	KIAA1539	0.000410715	1.97459	2.79483
SOX5	SRY (sex determining region Y)-box 5	0.000139241	3.57631	2.79267
VASH1	vasohibin 1	4.76303e-05	5.15694	2.7924
LOC338579	NA	9.48776e-05	4.13111	2.79179
H1T2	NA	3.39962e-05	5.69334	2.79149
STAC2	SH3 and cysteine rich domain 2	0.000184207	3.16631	2.78928
SLC35C1	solute carrier family 35, member C1	0.000168911	3.29282	2.78694
LRCH1	leucine-rich repeats and calponin homology (CH) domain containing 1	0.000627028	1.36731	2.78639
NA	NA	0.00100092	0.712094	2.78401
SRC	v-src sarcoma (Schmidt-Ruppin A-2) viral oncogene homolog (avian)	0.000144748	3.51685	2.78247
NA	NA	0.00132584	0.305907	2.78195
DNAH1	dynein, axonemal, heavy polypeptide 1	0.000294029	2.46105	2.78076
MYL3	myosin, light polypeptide 3, alkali; ventricular, skeletal, slow	0.000745413	1.12252	2.77875
MCFP	NA	7.44636e-05	4.48801	2.77342
HDAC5	histone deacetylase 5	0.00138309	0.247088	2.77059
PLEKHB1	pleckstrin homology domain containing, family B (evectins) member 1	0.000447057	1.85154	2.7669
DNAH1	dynein, axonemal, heavy polypeptide 1	9.79771e-05	4.08529	2.76577
CTSE	cathepsin E	1.51297e-05	6.89405	2.76421
ARHGEF10L	Rho guanine nucleotide exchange factor (GEF) 10-like	0.00012443	3.73	2.76393
GNAS	GNAS complex locus	0.000562263	1.52318	2.76332
SNPH	syntaphilin	0.000125933	3.71464	2.76243
SLC5A10	solute carrier family 5 (sodium/glucose cotransporter), member 10	3.67495e-05	5.57029	2.76165
NA	NA	0.000686809	1.24075	2.76032
LHFP	lipoma HMGIC fusion partner	0.000187704	3.13735	2.7595
LRRN5	leucine rich repeat neuronal 5	0.00150668	0.130639	2.75818
SVEP1	sushi, von Willebrand factor type A, EGF and pentraxin domain containing 1	0.000244676	2.73633	2.75794	endo
TNS4	tensin 4	0.00034367	2.23435	2.75616
FBLN1	fibulin 1	0.00091316	0.840147	2.75549
NA	NA	0.00032733	2.30904	2.75495
MGC20481	NA	0.000343889	2.23335	2.75414
UBE2H	ubiquitin-conjugating enzyme E2H (UBC8 homolog, yeast)	0.000337338	2.26184	2.75217
NA	NA	0.00046833	1.78373	2.75147
SLC6A20	solute carrier family 6 (proline IMINO transporter), member 20	0.000613828	1.3986	2.75093
XIST	X (inactive)-specific transcript	0.000337132	2.26452	2.75045
NA	NA	0.000118301	3.80502	2.74475
STK3	serine/threonine kinase 3 (STE20 homolog, yeast)	7.61886e-05	4.45439	2.7446
HFE	hemochromatosis	0.000682175	1.25094	2.74289
LOC219638	NA	0.000499262	1.69291	2.74129
NALP1	NACHT, leucine rich repeat and PYD (pyrin domain) containing 1	0.000246412	2.72518	2.74109
NA	NA	0.000621204	1.3813	2.74044
TREML1	triggering receptor expressed on myeloid cells-like 1	0.000415522	1.95704	2.73802
AHNAK	AHNAK nucleoprotein (desmoyokin)	0.000279313	2.53603	2.73795
NA	NA	0.000154821	3.4114	2.73742
LOX	lysyl oxidase	0.000914836	0.83715	2.73606
SLC27A5	solute carrier family 27 (fatty acid transporter), member 5	0.000777629	1.06253	2.73479
WDR37	WD repeat domain 37	0.000180017	3.19906	2.73379
DHX32	DEAH (Asp-Glu-Ala-His) box polypeptide 32	0.000236822	2.78706	2.7329
ZFP91	zinc finger protein 91 homolog (mouse)	6.06423e-05	4.79066	2.73151
RPL18	ribosomal protein L18	0.000350147	2.20606	2.72989
CTSD	cathepsin D (lysosomal aspartyl peptidase)	0.000113067	3.87328	2.72833
ST8SIA6	ST8 alpha-N-acetyl-neuraminide alpha-2,8-sialyltransferase 6	0.000113558	3.86695	2.72766
LILRB3	leukocyte immunoglobulin-like receptor, subfamily B (with TM and ITIM domains), member 3	0.000218608	2.91248	2.72704
CLCN4	chloride channel 4	1.02963e-05	7.47188	2.72703
NA	NA	8.12243e-06	7.86409	2.72689
SIX5	sine oculis homeobox homolog 5 (Drosophila)	0.00150249	0.134356	2.72552
HRASLS2	HRAS-like suppressor 2	0.000489568	1.71983	2.72515
NA	NA	5.34067e-05	4.98993	2.72492
CDKN2D	cyclin-dependent kinase inhibitor 2D (p19, inhibits CDK4)	0.000764855	1.08548	2.72087
NA	NA	0.000549268	1.55517	2.72049
DKFZp564H213	NA	0.000374674	2.10692	2.7174
GTSE1	G-2 and S-phase expressed 1	2.8093e-05	5.97268	2.71738
TRPM7	transient receptor potential cation channel, subfamily M, member 7	0.000482678	1.73805	2.71489
ANGPTL6	angiopoietin-like 6	0.000756519	1.10104	2.71424
INHBC	inhibin, beta C	0.000111541	3.89167	2.71352
ZNFN1A1	zinc finger protein, subfamily 1A, 1 (Ikaros)	0.000184207	3.16594	2.71336
WWP2	WW domain containing E3 ubiquitin protein ligase 2	6.74191e-05	4.63773	2.7121
PPP2R2C	protein phosphatase 2 (formerly 2A), regulatory subunit B (PR 52), gamma isoform	5.93796e-05	4.82796	2.70762
BRCA1	breast cancer 1, early onset	0.000499421	1.69202	2.70673
FLJ35390	NA	0.00132638	0.30515	2.70518
IL1F6	interleukin 1 family, member 6 (epsilon)	0.000589104	1.45907	2.70427
CDAN1	congenital dyserythropoietic anemia, type I	0.000611403	1.40495	2.70058
NA	NA	0.000430681	1.90248	2.70025
XTP7	NA	4.26772e-05	5.33842	2.69808
SLC13A2	solute carrier family 13 (sodium-dependent dicarboxylate transporter), member 2	0.000328205	2.30423	2.69635
E2F8	E2F transcription factor 8	0.000714478	1.18289	2.69631
FLJ31528	NA	9.15728e-05	4.18563	2.69589
PKD1L2	polycystic kidney disease 1-like 2	0.000243117	2.74712	2.69538
NR6A1	nuclear receptor subfamily 6, group A, member 1	0.000206536	2.99395	2.6939
SIGLEC8	sialic acid binding Ig-like lectin 8	0.000531678	1.60212	2.69197
LOC284080	NA	0.000465227	1.7937	2.69189
NOS1	nitric oxide synthase 1 (neuronal)	0.000694375	1.22336	2.69096
FLJ25369	NA	0.000171044	3.27301	2.68942
TBN	taube nuss homolog (mouse)	0.000202603	3.02301	2.68921
ACRBP	acrosin binding protein	0.00115296	0.504669	2.6878
OR51M1	olfactory receptor, family 51, subfamily M, member 1	3.24245e-05	5.76924	2.68463
NA	NA	4.02963e-05	5.43327	2.6841
FABP3	fatty acid binding protein 3, muscle and heart (mammary-derived growth inhibitor)	0.000247506	2.71906	2.68398
LOC91316	NA	9.89531e-05	4.06878	2.68345
ST3GAL3	ST3 beta-galactoside alpha-2,3-sialyltransferase 3	0.000117577	3.81411	2.6822
MESP2	NA	0.000298503	2.43974	2.68217
ZNF696	zinc finger protein 696	0.00157559	0.066814	2.68214
LOC146562	NA	0.00017977	3.20084	2.67844
GATA4	GATA binding protein 4	0.000447057	1.85137	2.67724
SH3BP1	SH3-domain binding protein 1	0.000211792	2.96221	2.67497
TGFBR3	transforming growth factor, beta receptor III (betaglycan, 300kDa)	0.000273826	2.56534	2.67474
CYP2A6	cytochrome P450, family 2, subfamily A, polypeptide 6	0.000600042	1.43209	2.67369
HEPHL1	hephaestin-like 1	0.000304188	2.41378	2.67276
KIAA1706	NA	0.00015809	3.38469	2.67259
NA	NA	0.00149024	0.146975	2.67149
SH2D4B	SH2 domain containing 4B	0.000334619	2.27447	2.67025
CASP2	caspase 2, apoptosis-related cysteine peptidase (neural precursor cell expressed, developmentally down-regulated 2)	0.00010432	3.99165	2.66828
KIF27	kinesin family member 27	0.000739089	1.13361	2.6677
C8orf35	chromosome 8 open reading frame 35	6.62675e-05	4.66408	2.66703
NA	NA	0.00039044	2.04477	2.66614
RAB31	RAB31, member RAS oncogene family	0.000461187	1.80541	2.66583
ECOP	NA	9.99929e-05	4.05208	2.66412
LOC388503	NA	5.19984e-05	5.02905	2.663
HPX	hemopexin	0.000459202	1.81241	2.66212
NA	NA	6.39254e-06	8.22026	2.66193
C7orf16	chromosome 7 open reading frame 16	0.000863206	0.919012	2.66137
ARS2	NA	0.00140647	0.224022	2.65892
EPHA8	EPH receptor A8	0.000132928	3.64003	2.6558
NA	NA	0.000351321	2.20006	2.65572
KIAA0194	NA	0.00019241	3.09976	2.65519
DRD2	dopamine receptor D2	1.33557e-05	7.07816	2.65329
RILP	Rab interacting lysosomal protein	0.000291968	2.47201	2.65321
GPR115	G protein-coupled receptor 115	9.88685e-05	4.07099	2.65246
POLRMT	polymerase (RNA) mitochondrial (DNA directed)	0.000140004	3.56744	2.65227
NA	NA	0.00040693	1.98923	2.65198
CXXC4	CXXC finger 4	5.93965e-05	4.82684	2.65115
HOMER3	homer homolog 3 (Drosophila)	0.0012973	0.337082	2.65056
HAND2	heart and neural crest derivatives expressed 2	4.87628e-05	5.12245	2.64831
SCAMP2	secretory carrier membrane protein 2	0.000727021	1.15737	2.64794
C17orf28	chromosome 17 open reading frame 28	0.00077696	1.06453	2.64717
CSMD2	CUB and Sushi multiple domains 2	0.000877295	0.896621	2.64564
SCUBE1	signal peptide, CUB domain, EGF-like 1	0.000502259	1.68404	2.64469
KCTD17	potassium channel tetramerisation domain containing 17	7.14644e-05	4.54994	2.64433
PROP1	prophet of Pit1, paired-like homeodomain transcription factor	0.000618092	1.38858	2.64358
PLEKHA2	pleckstrin homology domain containing, family A (phosphoinositide binding specific) member 2	0.000417806	1.94802	2.64202
SYTL5	synaptotagmin-like 5	6.38182e-06	8.22439	2.64145
NA	NA	6.85558e-05	4.61353	2.64072
GPR92	G protein-coupled receptor 92	3.41875e-05	5.68241	2.63921
NA	NA	0.000426092	1.9209	2.63888
THAP3	THAP domain containing, apoptosis associated protein 3	0.00100816	0.702133	2.6384
FLJ25169	NA	0.000611144	1.40586	2.63755
MRC2	mannose receptor, C type 2	0.00013507	3.61947	2.63727
PKLR	pyruvate kinase, liver and RBC	0.000330586	2.29442	2.63554
LOC390874	NA	0.000438302	1.87855	2.63487
SYT5	synaptotagmin V	0.000684513	1.2462	2.63431
LOC339768	NA	0.000483028	1.73684	2.63422
RNPEPL1	arginyl aminopeptidase (aminopeptidase B)-like 1	0.000131289	3.65839	2.63357
CTSZ	cathepsin Z	0.001295	0.340014	2.63275
LOC399920	NA	0.000143021	3.53547	2.63272
38784	membrane-associated ring finger (C3HC4) 8	0.00159044	0.0551944	2.63223
FLJ90834	NA	4.16826e-05	5.38072	2.63192
NPM2	nucleophosmin/nucleoplasmin, 2	0.000517627	1.63886	2.63163
SLC1A2	solute carrier family 1 (glial high affinity glutamate transporter), member 2	0.000586468	1.46602	2.63121
PCSK6	proprotein convertase subtilisin/kexin type 6	0.000657814	1.29986	2.63001
FLJ39739	NA	0.000166594	3.31238	2.62998
PERQ1	PERQ amino acid rich, with GYF domain 1	0.000177294	3.21979	2.62815
TM7SF3	transmembrane 7 superfamily member 3	0.00105271	0.638378	2.62697
GPX5	glutathione peroxidase 5 (epididymal androgen-related protein)	4.35326e-06	8.78549	2.62556
DIO2	deiodinase, iodothyronine, type II	0.000777629	1.06257	2.6243
TCF3	transcription factor 3 (E2A immunoglobulin enhancer binding factors E12/E47)	0.000481872	1.7411	2.62284
KIR2DL2	killer cell immunoglobulin-like receptor, two domains, long cytoplasmic tail, 2	0.000929436	0.815124	2.62267
LOC388588	NA	1.67977e-05	6.73865	2.62179
EPS8L3	EPS8-like 3	6.04674e-05	4.79938	2.62136
AGPAT2	1-acylglycerol-3-phosphate O-acyltransferase 2 (lysophosphatidic acid acyltransferase, beta)	0.00141123	0.219232	2.62008
AKAP8L	A kinase (PRKA) anchor protein 8-like	0.000253454	2.6855	2.61764
IL22	interleukin 22	0.000793499	1.03539	2.6141
SH3GLP2	SH3-domain GRB2-like pseudogene 2	0.00057428	1.49513	2.61393
C10orf72	chromosome 10 open reading frame 72	9.32693e-05	4.16102	2.61368
DPP9	dipeptidylpeptidase 9	0.000704097	1.20427	2.61283
HIPK1	homeodomain interacting protein kinase 1	0.000650183	1.31542	2.61274
NA	NA	5.75435e-05	4.8753	2.61264
NA	NA	0.000162633	3.34522	2.61049
PDZK2	PDZ domain containing 2	0.000334231	2.27835	2.61044	endo?
SEC15L2	SEC15-like 2 (S. cerevisiae)	0.000375607	2.10362	2.61015
NA	NA	3.5554e-05	5.62218	2.60916
AFF3	AF4/FMR2 family, member 3	9.32743e-05	4.16052	2.60859
FZD2	frizzled homolog 2 (Drosophila)	0.000237268	2.7845	2.60795
GNG2	guanine nucleotide binding protein (G protein), gamma 2	0.000146345	3.49991	2.60776
C14orf154	chromosome 14 open reading frame 154	0.000238595	2.77596	2.60752
LOXL4	lysyl oxidase-like 4	0.000416202	1.95411	2.60724
SRGAP3	SLIT-ROBO Rho GTPase activating protein 3	0.000356948	2.17712	2.60355
MMP2	matrix metallopeptidase 2 (gelatinase A, 72kDa gelatinase, 72kDa type IV collagenase)	0.000507283	1.67	2.60288
DMPK	dystrophia myotonica-protein kinase	0.000719244	1.17388	2.60213
SLC6A13	solute carrier family 6 (neurotransmitter transporter, GABA), member 13	0.000352395	2.19548	2.60005
ZNF703	zinc finger protein 703	0.000881495	0.889312	2.59995
FCRL2	Fc receptor-like 2	0.00046833	1.78363	2.59977
SIGLEC9	sialic acid binding Ig-like lectin 9	0.000279313	2.53602	2.59941
FLJ42986	NA	0.000229613	2.83664	2.59714
CD38	CD38 antigen (p45)	0.00045672	1.82056	2.59633	B and T
PBXIP1	pre-B-cell leukemia transcription factor interacting protein 1	0.000282724	2.5168	2.59607
PSG6	pregnancy specific beta-1-glycoprotein 6	0.000609058	1.41137	2.59514
LOC257407	NA	5.66253e-05	4.89987	2.59474
MUC8	mucin 8, tracheobronchial	0.000446823	1.85259	2.59252
VASH1	vasohibin 1	0.00115985	0.496168	2.5925
PAX4	paired box gene 4	6.83628e-05	4.61833	2.59169
CISH	cytokine inducible SH2-containing protein	0.00116852	0.484506	2.59055
NA	NA	0.0010419	0.65567	2.59039
NA	NA	0.00017615	3.23037	2.58848
NAB2	NGFI-A binding protein 2 (EGR1 binding protein 2)	4.7099e-05	5.17306	2.58785
NA	NA	0.00100255	0.710141	2.58581
ADAM30	ADAM metallopeptidase domain 30	0.000454122	1.82765	2.58503
CDH22	cadherin-like 22	1.15566e-05	7.30983	2.58481
INSRR	insulin receptor-related receptor	3.81534e-05	5.51556	2.58265
MGC10955	NA	0.000659631	1.29583	2.58224
GPD1	glycerol-3-phosphate dehydrogenase 1 (soluble)	0.00105309	0.636668	2.58172
LRRC43	leucine rich repeat containing 43	0.000346332	2.22227	2.57672
MYO3A	myosin IIIA	0.000163424	3.33834	2.57671
NA	NA	1.59071e-05	6.81793	2.57576
C19orf23	chromosome 19 open reading frame 23	0.00041638	1.95332	2.57502
MICAL3	microtubule associated monoxygenase, calponin and LIM domain containing 3	0.00032162	2.33562	2.57428
KCNG1	potassium voltage-gated channel, subfamily G, member 1	4.51552e-05	5.24206	2.57401
LOC138652	NA	0.000403971	1.99953	2.57244
NA	NA	0.000670273	1.27464	2.57117
LOC441468	NA	9.85782e-05	4.07475	2.57077
METRNL	meteorin, glial cell differentiation regulator-like	0.000548023	1.55798	2.56857
MMP11	matrix metallopeptidase 11 (stromelysin 3)	0.000390753	2.04376	2.56804
CRKL	v-crk sarcoma virus CT10 oncogene homolog (avian)-like	0.00160576	0.0420975	2.56608
NA	NA	4.49364e-05	5.25008	2.56603
KIAA0182	NA	0.000725893	1.16011	2.56601
UGT1A6	UDP glucuronosyltransferase 1 family, polypeptide A6	0.000166817	3.30967	2.56572
NA	NA	0.000610258	1.40816	2.56569
HMX1	homeo box (H6 family) 1	9.26249e-05	4.16976	2.56474
FLJ36004	NA	0.0012501	0.391548	2.56153
NAALADL2	N-acetylated alpha-linked acidic dipeptidase-like 2	0.000714096	1.18421	2.56147
LIMK1	LIM domain kinase 1	9.38916e-05	4.15051	2.56071	endo
NA	NA	0.000268728	2.59645	2.56062
NRP2	neuropilin 2	0.000695447	1.22133	2.5605	endo
SUFU	suppressor of fused homolog (Drosophila)	0.000609206	1.41072	2.55932
NA	NA	6.30805e-05	4.73351	2.55789
SPINK6	serine peptidase inhibitor, Kazal type 6	0.000407127	1.98845	2.55777
PQLC3	PQ loop repeat containing 3	0.000934697	0.806977	2.55416
RIF1	RAP1 interacting factor homolog (yeast)	0.000152596	3.43454	2.55347
FAM3D	family with sequence similarity 3, member D	0.000470237	1.77423	2.55302
DKFZp547K054	NA	0.00160461	0.0431487	2.55278
ING5	inhibitor of growth family, member 5	0.000486431	1.72861	2.5501
GRLF1	glucocorticoid receptor DNA binding factor 1	0.000708454	1.19489	2.54961
SETMAR	SET domain and mariner transposase fusion gene	0.000288093	2.49033	2.54886
NADK	NAD kinase	0.000809554	1.00887	2.54836
FLJ31945	NA	7.68367e-05	4.4407	2.54741
IFRG15	NA	0.000184073	3.16746	2.54706
ATP2B2	ATPase, Ca++ transporting, plasma membrane 2	4.5712e-05	5.2178	2.54496
VIL1	villin 1	0.000363151	2.15144	2.54442
MGC33584	NA	0.00159248	0.0533508	2.54426
LOC201191	NA	0.000241866	2.75469	2.54385
FCN2	ficolin (collagen/fibrinogen domain containing lectin) 2 (hucolin)	0.00129187	0.34447	2.54328
CD48	CD48 antigen (B-cell membrane protein)	0.00140208	0.228446	2.54251	B?
RAD51L3	RAD51-like 3 (S. cerevisiae)	0.000639158	1.3402	2.54
MFNG	manic fringe homolog (Drosophila)	5.13966e-05	5.04279	2.53954
LPP	LIM domain containing preferred translocation partner in lipoma	4.47345e-06	8.755	2.53918
NA	NA	4.20326e-05	5.3666	2.53908
ZDHHC4	zinc finger, DHHC-type containing 4	9.13465e-05	4.1892	2.53858
TCAP	titin-cap (telethonin)	0.00127534	0.363766	2.53844
NA	NA	0.000334585	2.27536	2.53705
LSP1	lymphocyte-specific protein 1	0.00105164	0.640323	2.53597
EPB41L4B	erythrocyte membrane protein band 4.1 like 4B	0.000537188	1.5854	2.53418
ZIC1	Zic family member 1 (odd-paired homolog, Drosophila)	0.00011418	3.85914	2.53293
AURKAIP1	aurora kinase A interacting protein 1	0.000118805	3.79729	2.5322
NA	NA	0.000102453	4.01723	2.53154
GIPC3	GIPC PDZ domain containing family, member 3	4.19725e-05	5.36886	2.53131	endo?
HSF4	heat shock transcription factor 4	0.000209298	2.97606	2.53106
NA	NA	9.08692e-05	4.19563	2.5298
TRIM17	tripartite motif-containing 17	0.000333462	2.28231	2.52905
IL17RC	interleukin 17 receptor C	0.000416513	1.95263	2.52847
VDAC3	voltage-dependent anion channel 3	0.000726149	1.15918	2.52825
NA	NA	0.000267431	2.60509	2.52811
THUMPD3	THUMP domain containing 3	0.000547939	1.55831	2.52778
IFNA16	interferon, alpha 16	0.000589842	1.45685	2.52743
FLJ39827	NA	0.000444044	1.86065	2.52651
UBE2J2	ubiquitin-conjugating enzyme E2, J2 (UBC6 homolog, yeast)	0.000315859	2.36261	2.52626
CXorf39	chromosome X open reading frame 39	0.00105164	0.640444	2.52603
ATF5	activating transcription factor 5	0.00075433	1.10542	2.52506
MLL3	myeloid/lymphoid or mixed-lineage leukemia 3	0.000149968	3.45829	2.52501
NA	NA	0.000282238	2.52004	2.52374
HDAC7A	histone deacetylase 7A	0.000106849	3.95438	2.52356
BM88	NA	0.000186791	3.14469	2.52309
COL1A1	collagen, type I, alpha 1	0.000682499	1.25031	2.52304
GREM2	gremlin 2, cysteine knot superfamily, homolog (Xenopus laevis)	0.000640442	1.33753	2.52296
NA	NA	0.000360401	2.1621	2.52251
FLJ14768	NA	0.000985685	0.735253	2.52233
CA1	carbonic anhydrase I	0.000356522	2.17874	2.52132
GFER	growth factor, augmenter of liver regeneration (ERV1 homolog, S. cerevisiae)	0.000467109	1.78707	2.52098
LOC440602	NA	0.000171324	3.27	2.52074
C11orf21	chromosome 11 open reading frame 21	0.000118805	3.79742	2.52025
BCL2L1	BCL2-like 1	8.41574e-05	4.30868	2.51981
IGF1R	insulin-like growth factor 1 receptor	0.00119156	0.457628	2.51784
WDR34	WD repeat domain 34	0.000219208	2.90689	2.51664
OR1F1	olfactory receptor, family 1, subfamily F, member 1	0.000135178	3.61748	2.51662
NA	NA	0.000286089	2.49984	2.51634
IFNA7	interferon, alpha 7	0.000507488	1.66896	2.5158
GLIS1	GLIS family zinc finger 1	0.00109244	0.583217	2.51504
NA	NA	0.000700775	1.21087	2.51341
HLRC1	HEAT-like (PBS lyase) repeat containing 1	0.00132265	0.309546	2.51339
BAD	BCL2-antagonist of cell death	0.00019418	3.08607	2.513
NA	NA	0.000809926	1.00816	2.51266
LOC90835	NA	0.000649397	1.31789	2.512
ABCB9	ATP-binding cassette, sub-family B (MDR/TAP), member 9	0.00032733	2.30813	2.51083
RASAL1	RAS protein activator like 1 (GAP1 like)	0.000200499	3.03769	2.51029
SN	sialoadhesin	0.000772231	1.07332	2.50944
LOC283887	NA	0.00124071	0.402185	2.5092
NA	NA	0.00106635	0.617301	2.50881
B3GAT3	beta-1,3-glucuronyltransferase 3 (glucuronosyltransferase I)	0.000438302	1.87849	2.50825
SLC5A11	solute carrier family 5 (sodium/glucose cotransporter), member 11	0.000750154	1.11282	2.50802
NA	NA	0.000684513	1.24611	2.50791
TUBGCP2	tubulin, gamma complex associated protein 2	0.000229522	2.8379	2.5066
CACNA1H	calcium channel, voltage-dependent, alpha 1H subunit	9.75339e-05	4.09277	2.50629
RHBG	Rhesus blood group, B glycoprotein	0.000195927	3.07284	2.50614
AES	amino-terminal enhancer of split	0.000222571	2.88323	2.5053
RGNEF	NA	0.000443633	1.86204	2.50446
LOC284100	NA	0.000120742	3.77363	2.50395
KIAA0415	NA	0.000449665	1.84053	2.50391
C16orf49	chromosome 16 open reading frame 49	0.000961284	0.768215	2.50375
NA	NA	0.000253212	2.68692	2.50276
LOC345630	NA	0.000237793	2.78125	2.50266
RXRA	retinoid X receptor, alpha	0.000510793	1.65849	2.50253
NA	NA	0.000394785	2.03083	2.50174
CHRNA6	cholinergic receptor, nicotinic, alpha polypeptide 6	0.000443633	1.86226	2.50082
ADRBK1	adrenergic, beta, receptor kinase 1	0.000775639	1.06727	2.50037
FLJ38819	NA	0.000755964	1.10193	2.49998
DUSP9	dual specificity phosphatase 9	0.000937843	0.802491	2.49955
FLJ33915	NA	0.00152975	0.109246	2.49933
SYNPO2L	synaptopodin 2-like	2.28342e-05	6.2794	2.49927
LOC400843	NA	0.000160784	3.36077	2.49906
DIAPH1	diaphanous homolog 1 (Drosophila)	2.99538e-05	5.88154	2.49628
ERCC4	excision repair cross-complementing rodent repair deficiency, complementation group 4	0.000379696	2.08506	2.49494
FLJ39739	NA	0.000894867	0.869861	2.49486
NA	NA	0.000458334	1.81504	2.49406
AKT1S1	AKT1 substrate 1 (proline-rich)	0.00131888	0.313452	2.49378
NA	NA	0.000468441	1.78305	2.49215
WIBG	within bgcn homolog (Drosophila)	3.59096e-05	5.60241	2.49196
GPATC4	G patch domain containing 4	1.8773e-05	6.57214	2.48919
FLJ23754	NA	5.20321e-05	5.02662	2.48883
CAMTA1	calmodulin binding transcription activator 1	3.82389e-05	5.50953	2.48814
ETV7	ets variant gene 7 (TEL2 oncogene)	0.000524163	1.62146	2.48797
LOC442522	NA	3.40695e-05	5.68948	2.48689
FOXP1	forkhead box P1	5.47128e-05	4.94857	2.48612
NA	NA	0.00152319	0.115469	2.48605
ASAH1	N-acylsphingosine amidohydrolase (acid ceramidase) 1	0.000586141	1.46706	2.48468
ZNF78L1	zinc finger protein 78-like 1 (pT3)	0.000999027	0.715569	2.48445
RAB20	RAB20, member RAS oncogene family	0.000131431	3.65639	2.48424
FTL	ferritin, light polypeptide	0.0014934	0.143828	2.48391
PMCHL1	NA	0.000763054	1.08897	2.48373
FLJ30594	NA	2.31001e-05	6.25628	2.48221
NPR1	natriuretic peptide receptor A/guanylate cyclase A (atrionatriuretic peptide receptor A)	0.000576467	1.48932	2.482	endo, kidney,
LOC440366	NA	0.00109997	0.571649	2.48061
FBS1	fibrosin 1	0.000771552	1.0745	2.48037
NA	NA	4.45509e-05	5.26434	2.4798
NA	NA	0.00116329	0.490974	2.47975
FLJ36888	NA	0.000222571	2.88306	2.47939
TNFRSF10C	tumor necrosis factor receptor superfamily, member 10c, decoy without an intracellular domain	0.000701594	1.20938	2.47889
C20orf175	chromosome 20 open reading frame 175	0.000219228	2.90633	2.47889
PMFBP1	polyamine modulated factor 1 binding protein 1	0.000338691	2.2568	2.47768
NA	NA	0.0011518	0.506296	2.47742
C1orf86	chromosome 1 open reading frame 86	0.000985806	0.734742	2.47741
LOC284749	NA	0.000430045	1.90488	2.47723
NA	NA	0.00141493	0.214995	2.47652
HARS2	histidyl-tRNA synthetase 2	0.000482339	1.73914	2.47629
ZNF496	zinc finger protein 496	0.000394952	2.03021	2.47596
MGC52282	NA	0.000262483	2.63415	2.47467
NA	NA	4.5712e-05	5.22071	2.47462
KRTAP4-15	keratin associated protein 4-15	0.000307299	2.39984	2.47265
NXF	NA	0.000221122	2.89368	2.47238
NSMAF	neutral sphingomyelinase (N-SMase) activation associated factor	0.000257467	2.65892	2.47145
LOC317671	NA	0.000506193	1.67395	2.47115
ZFPL1	zinc finger protein-like 1	0.000599039	1.43443	2.47093
LOC283387	NA	0.000112103	3.88375	2.47064
CARD14	caspase recruitment domain family, member 14	0.000902601	0.856383	2.46907
NOBOX	NA	9.57427e-05	4.11941	2.46841
XAGE1	X antigen family, member 1	0.000176844	3.22449	2.46773
PDLIM7	PDZ and LIM domain 7 (enigma)	0.00020182	3.02847	2.46756
PTCRA	pre T-cell antigen receptor alpha	0.000232894	2.8146	2.46706
LOC554175	NA	0.000657495	1.30072	2.46655
GPBAR1	G protein-coupled bile acid receptor 1	2.79144e-05	5.9813	2.46422
LOC286073	NA	0.000244363	2.73889	2.46419
MGC48595	NA	0.000353937	2.18935	2.46365
MGC2664	NA	0.000353875	2.19002	2.46275
SLC38A1	solute carrier family 38, member 1	2.28401e-05	6.27848	2.46235
PLXNC1	plexin C1	0.00113083	0.532355	2.46214
NA	NA	0.000284438	2.50869	2.46187
TMEM30B	transmembrane protein 30B	0.00143426	0.195808	2.46114
NA	NA	0.0014499	0.181369	2.4611
NA	NA	0.000740112	1.13188	2.46098
NA	NA	0.000740941	1.13005	2.46092
CHPF	NA	0.000382564	2.07455	2.46052
TMED4	transmembrane emp24 protein transport domain containing 4	0.000337338	2.26231	2.46038
NR1D1	nuclear receptor subfamily 1, group D, member 1	0.00138893	0.241028	2.45746
LOC401499	NA	0.00116852	0.484794	2.45725
SOX4	SRY (sex determining region Y)-box 4	0.000646709	1.32452	2.45677
ASB10	ankyrin repeat and SOCS box-containing 10	9.3555e-05	4.15611	2.45647
NA	NA	0.00136013	0.270974	2.45641
FLJ20345	NA	9.93004e-05	4.06243	2.4552
LOC285949	NA	0.000186351	3.15018	2.45498
BTNL9	butyrophilin-like 9	0.000418702	1.94439	2.45498
NA	NA	0.000262483	2.63368	2.45465
NUDT7	nudix (nucleoside diphosphate linked moiety X)-type motif 7	0.00116056	0.494935	2.45333
CES4	carboxylesterase 4-like	0.000300755	2.42893	2.45327
LOC339237	NA	0.000114241	3.85796	2.4526
SLC37A3	solute carrier family 37 (glycerol-3-phosphate transporter), member 3	0.000117929	3.81011	2.45182
NETO2	neuropilin (NRP) and tolloid (TLL)-like 2	0.000269917	2.58976	2.45165	endo?
NA	NA	0.000467109	1.78748	2.45101
UNC93A	unc-93 homolog A (C. elegans)	0.00149932	0.137823	2.45081
CDH26	cadherin-like 26	0.00131418	0.31836	2.45012
FLJ33318	NA	0.000106952	3.95234	2.44919
DNAI1	dynein, axonemal, intermediate polypeptide 1	0.00151335	0.124488	2.44895
NA	NA	0.000219849	2.90081	2.4486
C20orf10	chromosome 20 open reading frame 10	0.000317977	2.35171	2.44807
C21orf69	chromosome 21 open reading frame 69	0.000118776	3.79907	2.44658
NA	NA	0.000666023	1.28414	2.44655
BCL2L1	BCL2-like 1	6.70656e-05	4.64468	2.44584
LOC160313	NA	0.000234599	2.80215	2.44496
FLJ32130	NA	0.000417704	1.9488	2.44388
NPPA	natriuretic peptide precursor A	0.000184073	3.16782	2.44341	ANP
C9orf42	chromosome 9 open reading frame 42	0.000409516	1.98027	2.44328
ACSS1	acyl-CoA synthetase short-chain family member 1	0.0003953	2.02881	2.44254
SNRP70	small nuclear ribonucleoprotein 70kDa polypeptide (RNP antigen)	0.000852203	0.939719	2.44214
CEBPE	CCAAT/enhancer binding protein (C/EBP), epsilon	0.000514152	1.64928	2.44126
LOC286068	NA	0.000606466	1.41699	2.44099
DATF1	death associated transcription factor 1	0.00124008	0.403056	2.44021
RIPK3	receptor-interacting serine-threonine kinase 3	3.58497e-05	5.60943	2.43706
STYXL1	serine/threonine/tyrosine interacting-like 1	0.000310776	2.38422	2.43692
KISS1	KiSS-1 metastasis-suppressor	6.84877e-05	4.61606	2.43657
DOK1	docking protein 1, 62kDa (downstream of tyrosine kinase 1)	0.00139885	0.231584	2.43423
KIAA0514	KIAA0514	0.00026351	2.6281	2.4324
ANP32B	acidic (leucine-rich) nuclear phosphoprotein 32 family, member B	3.68642e-05	5.56551	2.43239
LOC440863	NA	0.00152351	0.115043	2.43225
KRT24	keratin 24	0.00142137	0.208545	2.43111
IDI1	isopentenyl-diphosphate delta isomerase 1	0.000279428	2.53536	2.43106
SP6	Sp6 transcription factor	0.00127962	0.3586	2.42971
NCR3	natural cytotoxicity triggering receptor 3	0.000363054	2.15209	2.42834
LDB1	LIM domain binding 1	7.44636e-05	4.48852	2.42716
PIGS	phosphatidylinositol glycan, class S	0.000693109	1.22611	2.42648
ARSD	arylsulfatase D	0.00101818	0.688579	2.42619
FLJ33318	NA	6.16516e-05	4.76344	2.42592
OR2H1	olfactory receptor, family 2, subfamily H, member 1	0.000268728	2.59707	2.42578
C7orf19	chromosome 7 open reading frame 19	0.000470229	1.7748	2.42548
LAMA2	laminin, alpha 2 (merosin, congenital muscular dystrophy)	0.000179099	3.20573	2.42528
ALAS2	aminolevulinate, delta-, synthase 2 (sideroblastic/hypochromic anemia)	0.000188356	3.13228	2.42434
C4orf9	chromosome 4 open reading frame 9	0.00117119	0.481301	2.42349
MGC11271	NA	2.52725e-05	6.12331	2.42281
LOC387826	NA	0.000147855	3.4826	2.42165
CA5A	carbonic anhydrase VA, mitochondrial	0.000279466	2.53481	2.42148
F2RL2	coagulation factor II (thrombin) receptor-like 2	3.59345e-06	9.09656	2.421
MPL	myeloproliferative leukemia virus oncogene	0.00020278	3.02162	2.42071
CACNA1I	calcium channel, voltage-dependent, alpha 1I subunit	9.15761e-05	4.18491	2.42005
KCNAB2	potassium voltage-gated channel, shaker-related subfamily, beta member 2	0.00085455	0.93503	2.41946
FLJ21438	NA	0.000441016	1.86935	2.41916
FLJ36674	NA	0.00113299	0.529671	2.4187
ELK1	ELK1, member of ETS oncogene family	0.00116068	0.494528	2.41857
HPS1	Hermansky-Pudlak syndrome 1	3.06064e-05	5.84807	2.41719
HNT	NA	0.000628056	1.36515	2.41702
NA	NA	0.00029562	2.45343	2.4161
NA	NA	3.37503e-05	5.70631	2.41595
COL11A2	collagen, type XI, alpha 2	0.000343626	2.23467	2.41459
GALNT9	UDP-N-acetyl-alpha-D-galactosamine:polypeptide N-acetylgalactosaminyltransferase 9 (GalNAc-T9)	0.0011088	0.561363	2.41453
DPEP1	dipeptidase 1 (renal)	5.32674e-05	4.99616	2.41442
SPRR2G	small proline-rich protein 2G	0.000491325	1.71447	2.4139
MBD3L1	methyl-CpG binding domain protein 3-like 1	0.00132039	0.311715	2.41389
MGC24039	NA	0.00106714	0.615503	2.41382
ARSA	arylsulfatase A	0.000532308	1.59938	2.41276
KIAA1833	NA	0.000937691	0.802912	2.41212
NA	NA	0.00104724	0.646994	2.4112
NA	NA	0.000758877	1.09685	2.41111
AMPD3	adenosine monophosphate deaminase (isoform E)	9.18975e-05	4.17959	2.41068
ABCC4	ATP-binding cassette, sub-family C (CFTR/MRP), member 4	0.000946782	0.788193	2.41026
RBM9	RNA binding motif protein 9	0.00134292	0.287419	2.41005
KCNJ5	potassium inwardly-rectifying channel, subfamily J, member 5	0.000624176	1.37395	2.40924
NA	NA	8.92313e-05	4.22436	2.40875
RAD52	RAD52 homolog (S. cerevisiae)	0.00114309	0.517324	2.40867
SYK	spleen tyrosine kinase	4.40979e-05	5.27826	2.40691
LRRC4B	leucine rich repeat containing 4B	0.000149084	3.46869	2.40609
MGC4093	NA	0.00138046	0.250043	2.40608
ATP6V0C	ATPase, H+ transporting, lysosomal 16kDa, V0 subunit c	0.000187704	3.13663	2.406
ZNF688	zinc finger protein 688	4.52979e-05	5.23439	2.40566
ANTXR1	anthrax toxin receptor 1	0.000519725	1.63332	2.4054
NALP1	NACHT, leucine rich repeat and PYD (pyrin domain) containing 1	0.000403961	2.0001	2.40451
UROS	uroporphyrinogen III synthase (congenital erythropoietic porphyria)	3.85033e-05	5.49945	2.40424
CHD8	chromodomain helicase DNA binding protein 8	1.64561e-05	6.76888	2.40365
IGHG1	immunoglobulin heavy constant gamma 1 (G1m marker)	0.000717031	1.17791	2.4034
ADORA1	adenosine A1 receptor	0.000273706	2.56707	2.40327	heart or endo?
FLJ20753	NA	0.000454122	1.82763	2.40287
LOC440503	NA	0.00030617	2.40465	2.4022
NA	NA	0.000604972	1.42075	2.40106
KIAA1881	KIAA1881	0.00072515	1.16195	2.4009
ASIP	agouti signaling protein, nonagouti homolog (mouse)	0.000378853	2.08938	2.40081
LOXL2	lysyl oxidase-like 2	0.000109921	3.91524	2.40078
IBSP	integrin-binding sialoprotein (bone sialoprotein, bone sialoprotein II)	0.000268728	2.5968	2.39995
MAP1LC3A	microtubule-associated protein 1 light chain 3 alpha	0.000717933	1.17618	2.39971
MGC39584	NA	0.000508986	1.66474	2.39884
CAMP	cathelicidin antimicrobial peptide	9.83715e-05	4.07783	2.39869
NA	NA	0.000383314	2.07163	2.39748
SLC2A5	solute carrier family 2 (facilitated glucose/fructose transporter), member 5	0.00164862	0.0055532	2.39679
SLC5A1	solute carrier family 5 (sodium/glucose cotransporter), member 1	0.000881284	0.889817	2.39639
SH2D3C	SH2 domain containing 3C	0.00115902	0.497495	2.3952
LOC440703	NA	0.000686175	1.24229	2.39445
CAMK2B	calcium/calmodulin-dependent protein kinase (CaM kinase) II beta	0.000341461	2.2449	2.39353
LIP8	NA	0.00103576	0.665087	2.3929
IQSEC1	IQ motif and Sec7 domain 1	0.000895147	0.869141	2.39275
MAPK14	mitogen-activated protein kinase 14	0.00037881	2.08976	2.39261
ADORA1	adenosine A1 receptor	0.000795188	1.03292	2.39256
LOC254531	NA	0.00021431	2.94118	2.39221
TTTY7	testis-specific transcript, Y-linked 7	0.000617957	1.38896	2.39174
ATP10A	ATPase, Class V, type 10A	0.00017692	3.22379	2.39098
WDR64	WD repeat domain 64	0.00101337	0.695095	2.39093
NA	NA	0.000680577	1.25468	2.39065
CAMK2N2	calcium/calmodulin-dependent protein kinase II inhibitor 2	0.00043836	1.878	2.38993
NA	NA	9.91876e-05	4.06495	2.38989
CISH	cytokine inducible SH2-containing protein	0.000136633	3.60238	2.38946
LOC440767	NA	0.00100716	0.703612	2.3894
MSRA	methionine sulfoxide reductase A	0.000148964	3.47077	2.38863
SRGAP3	SLIT-ROBO Rho GTPase activating protein 3	0.000440424	1.87186	2.3882
NA	NA	0.000651391	1.31292	2.38776
IGSF4B	immunoglobulin superfamily, member 4B	0.000537179	1.58558	2.3869
SLC4A4	solute carrier family 4, sodium bicarbonate cotransporter, member 4	0.00153694	0.101753	2.38656
GPR15	G protein-coupled receptor 15	0.000379221	2.08742	2.3851
FABP1	fatty acid binding protein 1, liver	0.0014182	0.211105	2.38482
SFT2D1	SFT2 domain containing 1	7.68315e-05	4.4423	2.38471
C1orf164	chromosome 1 open reading frame 164	0.000913488	0.839454	2.3847
NA	NA	0.000648272	1.32084	2.3839
NA	NA	0.000415917	1.95535	2.3832
COL9A2	collagen, type IX, alpha 2	0.00134249	0.288035	2.38257
NA	NA	1.57948e-05	6.83057	2.38138
RFT1	RFT1 homolog (S. cerevisiae)	0.000333147	2.28411	2.38058
RBBP6	retinoblastoma binding protein 6	0.000819163	0.992629	2.37975
CG018	NA	0.000995815	0.720535	2.3791
MGC18079	NA	3.41563e-05	5.68577	2.37903
PKD1L2	polycystic kidney disease 1-like 2	0.000190195	3.11885	2.37849
C10orf67	chromosome 10 open reading frame 67	0.000559448	1.53151	2.37817
HRK	harakiri, BCL2 interacting protein (contains only BH3 domain)	0.00118488	0.465349	2.3774
KIF13B	kinesin family member 13B	6.09093e-05	4.78087	2.37728
LOC283387	NA	0.000606306	1.41759	2.3768
NA	NA	0.00043102	1.90114	2.37657
OIT3	oncoprotein induced transcript 3	0.000265141	2.61687	2.37644
TOB2	transducer of ERBB2, 2	0.00127874	0.359542	2.37624
NA	NA	0.000438231	1.87918	2.37363
ATM	ataxia telangiectasia mutated (includes complementation groups A, C and D)	0.000878193	0.895438	2.3736
PARVG	parvin, gamma	0.000503042	1.68194	2.37341
LOC374395	NA	0.000236822	2.78724	2.37189
SEC14L3	SEC14-like 3 (S. cerevisiae)	0.000900349	0.860538	2.37091
NA	NA	0.000900751	0.859946	2.37074
PDE3A	phosphodiesterase 3A, cGMP-inhibited	0.00141675	0.213022	2.37059
PLAC7	placenta-specific 7	0.000697404	1.21686	2.37015
NA	NA	2.81932e-05	5.96784	2.36846
BAGE2	B melanoma antigen family, member 2	0.000358172	2.17246	2.36743
NOX5	NADPH oxidase, EF-hand calcium binding domain 5	0.000604742	1.42161	2.36735
RSHL2	radial spokehead-like 2	5.87675e-05	4.84277	2.36723
PACS1	phosphofurin acidic cluster sorting protein 1	0.000579218	1.48261	2.36705
NA	NA	0.000463086	1.79947	2.36686
LOC124842	NA	0.000575935	1.49092	2.36676
GP1BB	glycoprotein Ib (platelet), beta polypeptide	0.000551152	1.55069	2.36631
DISC1	disrupted in schizophrenia 1	0.000147634	3.48501	2.36617
NA	NA	9.44201e-05	4.14116	2.36598
C21orf69	chromosome 21 open reading frame 69	0.00021907	2.90872	2.36445
NA	NA	0.000386603	2.05914	2.36434
SULT1C1	sulfotransferase family, cytosolic, 1C, member 1	0.000522909	1.62457	2.36302
PDPR	NA	0.000371469	2.11912	2.36284
GTPBP5	GTP binding protein 5 (putative)	0.000450316	1.83833	2.36278
GCLC	glutamate-cysteine ligase, catalytic subunit	0.000155844	3.40351	2.36126
TYRO3P	TYRO3P protein tyrosine kinase pseudogene	0.000474362	1.76159	2.36091
CCM2	cerebral cavernous malformation 2	6.78763e-05	4.62802	2.35982
NA	NA	7.50381e-05	4.47674	2.35971
LOC338588	NA	0.000342965	2.23801	2.3595
RCSD1	RCSD domain containing 1	0.000659454	1.29641	2.35891
DPYSL4	dihydropyrimidinase-like 4	0.000506193	1.67384	2.3587
NA	NA	0.00113529	0.526749	2.35743
LOC90113	NA	0.000289332	2.48334	2.35741
PTPN21	protein tyrosine phosphatase, non-receptor type 21	0.000175429	3.23592	2.35573
NCOR1	nuclear receptor co-repressor 1	0.000773499	1.07136	2.35464
CMKLR1	chemokine-like receptor 1	1.87953e-05	6.56737	2.35377
LOC144233	NA	0.000393173	2.03668	2.35218
FLJ13639	NA	2.30434e-05	6.2616	2.35101
TPPP	NA	4.61103e-05	5.20234	2.35031
2'-PDE	NA	0.000387229	2.05711	2.35016
ATP6V0A1	ATPase, H+ transporting, lysosomal V0 subunit a isoform 1	0.0013922	0.23772	2.34963
CIB3	calcium and integrin binding family member 3	0.000317262	2.35588	2.34923
STX1A	syntaxin 1A (brain)	0.000519465	1.6343	2.34897
KLK1	kallikrein 1, renal/pancreas/salivary	0.000189188	3.12572	2.34852
PIGR	polymeric immunoglobulin receptor	8.11863e-05	4.35979	2.3485
SLC15A1	solute carrier family 15 (oligopeptide transporter), member 1	0.000195672	3.07543	2.34787
ADORA3	adenosine A3 receptor	0.00159153	0.0543831	2.34769
TMC5	transmembrane channel-like 5	0.00131629	0.315808	2.34671
C1orf83	chromosome 1 open reading frame 83	0.000870634	0.90726	2.34647
NOVA2	neuro-oncological ventral antigen 2	0.00138893	0.241055	2.34645
PLXNB1	plexin B1	0.000223881	2.87385	2.34613
NA	NA	0.000796026	1.03171	2.34574
CIB2	calcium and integrin binding family member 2	0.000345558	2.22543	2.34363
GEFT	NA	0.000467001	1.78792	2.3428
MAPK8IP3	mitogen-activated protein kinase 8 interacting protein 3	0.000469492	1.77846	2.34214
MTA1	metastasis associated 1	0.000427138	1.91731	2.34086
IMPDH1	IMP (inosine monophosphate) dehydrogenase 1	0.000458844	1.81356	2.34042
MGC33887	NA	0.00010481	3.98271	2.33995
ALS2CR11	amyotrophic lateral sclerosis 2 (juvenile) chromosome region, candidate 11	0.000278314	2.54245	2.33957
PTPRM	protein tyrosine phosphatase, receptor type, M	0.000219395	2.90459	2.33943
PTPN1	protein tyrosine phosphatase, non-receptor type 1	0.00102991	0.672411	2.3394
NA	NA	0.000692419	1.22757	2.33926
NA	NA	0.00100086	0.712417	2.33875
PAWR	PRKC, apoptosis, WT1, regulator	0.000853924	0.936387	2.33756
LOC339166	NA	3.63734e-05	5.58562	2.33727
FLI1	Friend leukemia virus integration 1	0.00031833	2.35001	2.33668
NA	NA	3.17327e-05	5.80102	2.33587
SLC17A1	solute carrier family 17 (sodium phosphate), member 1	6.06423e-05	4.79027	2.33528
DST	dystonin	0.000766483	1.08264	2.3335
PDE6B	phosphodiesterase 6B, cGMP-specific, rod, beta (congenital stationary night blindness 3, autosomal dominant)	0.000286457	2.49745	2.33343
NA	NA	0.000225357	2.86427	2.3309
ZBTB7A	zinc finger and BTB domain containing 7A	0.000862439	0.920857	2.33077
DKFZp761P0212	NA	0.00122923	0.415223	2.33071
CDC42SE2	CDC42 small effector 2	0.00086217	0.921459	2.3306
NA	NA	0.000288941	2.48606	2.3303
NA	NA	0.000238951	2.77352	2.32961
SHB	Src homology 2 domain containing adaptor protein B	0.000255382	2.67218	2.32957
BMP1	bone morphogenetic protein 1	0.000176688	3.22575	2.32947
TNPO2	transportin 2 (importin 3, karyopherin beta 2b)	0.00149026	0.146857	2.32891
TRIO	triple functional domain (PTPRF interacting)	0.000421659	1.93431	2.32883
IGSF4B	immunoglobulin superfamily, member 4B	7.26621e-05	4.52714	2.32874
LOC129285	NA	0.000355246	2.18393	2.32808
DKFZP434A062	NA	0.00037881	2.08979	2.32805
PACS1	phosphofurin acidic cluster sorting protein 1	0.00157441	0.0682204	2.32778
FKBP3	FK506 binding protein 3, 25kDa	0.000177128	3.22154	2.32739
C19orf20	chromosome 19 open reading frame 20	0.000350957	2.20274	2.32589
TCL6	T-cell leukemia/lymphoma 6	0.000331576	2.29024	2.32561
CLCN1	chloride channel 1, skeletal muscle (Thomsen disease, autosomal dominant)	0.0013265	0.304944	2.3254	myo
LOC220594	NA	8.29083e-05	4.33101	2.32458
PDE4A	phosphodiesterase 4A, cAMP-specific (phosphodiesterase E2 dunce homolog, Drosophila)	0.00144157	0.188843	2.32421
KLC3	kinesin light chain 3	0.00142317	0.206623	2.32333
GLP1R	glucagon-like peptide 1 receptor	0.000665766	1.28468	2.32324
LOC389650	NA	0.000998228	0.716901	2.32185
PTPNS1	protein tyrosine phosphatase, non-receptor type substrate 1	0.000657495	1.30089	2.32126
E2IG5	NA	0.000269898	2.59004	2.32118
DGCR7	DiGeorge syndrome critical region gene 7	0.00136697	0.263906	2.32112
RREB1	ras responsive element binding protein 1	0.000784661	1.0498	2.32102
LOC387950	NA	7.49735e-05	4.47837	2.32099
IPO11	importin 11	0.000158853	3.37836	2.32093
TLE6	transducin-like enhancer of split 6 (E(sp1) homolog, Drosophila)	0.000264305	2.62274	2.32057
NA	NA	0.00120004	0.446536	2.32052
LOC151174	NA	8.65214e-05	4.27149	2.31986
FLJ40083	NA	8.40221e-05	4.31086	2.31948
FRG1	FSHD region gene 1	0.000694485	1.22305	2.31938
SPN	sialophorin (gpL115, leukosialin, CD43)	1.92167e-05	6.53654	2.31913
NA	NA	0.000613092	1.4006	2.31886
NA	NA	0.00023135	2.82518	2.31811
DNAH11	dynein, axonemal, heavy polypeptide 11	2.28454e-05	6.27759	2.31769
C1orf68	chromosome 1 open reading frame 68	0.000428854	1.91005	2.31681
NA	NA	0.00104532	0.650638	2.31672
SPG20	spastic paraplegia 20, spartin (Troyer syndrome)	0.000121022	3.76909	2.3164
SLC28A2	solute carrier family 28 (sodium-coupled nucleoside transporter), member 2	0.000350147	2.20589	2.31508
FLJ13868	NA	0.00111602	0.55083	2.31471
FLJ31196	NA	8.41574e-05	4.30849	2.31443
SLC35D2	solute carrier family 35, member D2	0.000268128	2.60112	2.31416
GJA12	gap junction protein, alpha 12, 47kDa	0.000588659	1.46032	2.31325
MGC17403	NA	0.000627279	1.36669	2.31266
TREX1	three prime repair exonuclease 1	0.00119539	0.452636	2.31146
LHFPL5	lipoma HMGIC fusion partner-like 5	0.000149828	3.46123	2.31134
ARVCF	armadillo repeat gene deletes in velocardiofacial syndrome	0.000890666	0.876155	2.31093
SAP30	sin3-associated polypeptide, 30kDa	0.00134065	0.289666	2.31091
MGC35030	NA	0.000368286	2.13022	2.31085
GRASP	GRP1 (general receptor for phosphoinositides 1)-associated scaffold protein	0.000284597	2.50728	2.31079
C18orf1	chromosome 18 open reading frame 1	0.00095464	0.777247	2.31031
LOC389834	NA	0.000139845	3.56948	2.30991
LRP4	low density lipoprotein receptor-related protein 4	0.0016546	0.000907833	2.30912
PITX3	paired-like homeodomain transcription factor 3	0.00128438	0.353304	2.30904
PIP5K2B	phosphatidylinositol-4-phosphate 5-kinase, type II, beta	0.000562214	1.52391	2.30829
LOC201191	NA	5.02836e-05	5.07463	2.30749
C14orf121	chromosome 14 open reading frame 121	0.00106635	0.617173	2.30727
NA	NA	0.00154188	0.097397	2.30561
LOC401131	NA	0.00161887	0.0321129	2.30553
LOC339768	NA	0.00127031	0.371017	2.3053
THRAP4	thyroid hormone receptor associated protein 4	0.000198208	3.05537	2.30516
DNCH1	dynein, cytoplasmic, heavy polypeptide 1	0.000144017	3.52434	2.3051
PTPRA	protein tyrosine phosphatase, receptor type, A	0.000460477	1.80734	2.30483
FREQ	frequenin homolog (Drosophila)	0.000413928	1.96255	2.30366
ZNF385	zinc finger protein 385	0.000974796	0.749737	2.30322
XYLT2	xylosyltransferase II	0.00121541	0.429139	2.30321
ZBTB40	zinc finger and BTB domain containing 40	0.00026678	2.60825	2.30314
LOC441025	NA	2.05273e-05	6.43869	2.30306
NA	NA	0.0005122	1.65433	2.30202
HDAC4	histone deacetylase 4	4.25563e-05	5.34383	2.30192
PAX3	paired box gene 3 (Waardenburg syndrome 1)	0.000905047	0.852283	2.30049
CPEB3	cytoplasmic polyadenylation element binding protein 3	0.00017504	3.2408	2.30018
PPFIA3	protein tyrosine phosphatase, receptor type, f polypeptide (PTPRF), interacting protein (liprin), alpha 3	0.000991837	0.726305	2.29997
NHSL1	NHS-like 1	0.000538376	1.58201	2.29933
MYO7A	myosin VIIA (Usher syndrome 1B (autosomal recessive, severe))	0.000283106	2.51457	2.29849
RAPGEF1	Rap guanine nucleotide exchange factor (GEF) 1	0.000576072	1.49051	2.2976
DAF	decay accelerating factor for complement (CD55, Cromer blood group system)	0.000263736	2.62608	2.29673
B3GNT3	UDP-GlcNAc:betaGal beta-1,3-N-acetylglucosaminyltransferase 3	0.000207119	2.99029	2.29672
NA	NA	0.000366329	2.13815	2.29645
C16orf49	chromosome 16 open reading frame 49	0.000440875	1.87055	2.29553
C8orf58	chromosome 8 open reading frame 58	0.00115279	0.504932	2.29474
NA	NA	0.000611403	1.40481	2.29458
PCDHA10	protocadherin alpha 10	0.00016245	3.34718	2.29444
C1orf48	chromosome 1 open reading frame 48	0.000592269	1.45018	2.29362
NA	NA	0.000232606	2.81613	2.29239
MGC15875	NA	0.000884985	0.884456	2.2922
LRRC48	leucine rich repeat containing 48	0.00116852	0.484727	2.29207
C10orf83	chromosome 10 open reading frame 83	0.00144343	0.186644	2.29132
NA	NA	0.0012734	0.367178	2.29087
LOC400951	NA	4.77121e-05	5.15419	2.28992
TF	transferrin	0.000200809	3.03536	2.28968
ADCK2	aarF domain containing kinase 2	0.000323745	2.32585	2.28867
EIF3S9	eukaryotic translation initiation factor 3, subunit 9 eta, 116kDa	0.000231383	2.82476	2.28826
NA	NA	0.000340194	2.25063	2.28805
NA	NA	0.000171933	3.26424	2.28784
NA	NA	0.000495819	1.70212	2.28759
CREBBP	CREB binding protein (Rubinstein-Taybi syndrome)	0.000211889	2.9615	2.28717
RPUSD3	RNA pseudouridylate synthase domain containing 3	0.00107109	0.6106	2.28714
PKDREJ	polycystic kidney disease (polycystin) and REJ (sperm receptor for egg jelly homolog, sea urchin)-like	0.000359496	2.1662	2.28711
MEGF11	NA	0.000430851	1.90172	2.2864
DSCR10	Down syndrome critical region gene 10	0.000618809	1.38708	2.28632
BUB1	BUB1 budding uninhibited by benzimidazoles 1 homolog (yeast)	0.000448056	1.84595	2.2862
FAM83A	family with sequence similarity 83, member A	0.00100577	0.705349	2.28611
NA	NA	0.000212379	2.95671	2.28549
KIAA0789	NA	0.000168911	3.29306	2.28518
VRK1	vaccinia related kinase 1	0.0014182	0.211086	2.28489
CMA1	chymase 1, mast cell	0.000599889	1.43274	2.2843
SERPINA10	serpin peptidase inhibitor, clade A (alpha-1 antiproteinase, antitrypsin), member 10	0.000697404	1.21684	2.28411
LOC339807	NA	0.000800149	1.02446	2.28396
NA	NA	0.000630891	1.35765	2.2831
LOC284701	NA	0.000547456	1.55968	2.28274
C22orf3	chromosome 22 open reading frame 3	0.00130918	0.323628	2.28238
KRTAP9-2	keratin associated protein 9-2	0.000319294	2.34574	2.2823
NA	NA	0.000609605	1.40962	2.28224
PKM2	pyruvate kinase, muscle	9.698e-05	4.10016	2.28146
SPIN2	spindlin family, member 2	0.000148296	3.47869	2.28077
PHLDB3	pleckstrin homology-like domain, family B, member 3	0.000402881	2.00376	2.28063
ATP11A	ATPase, Class VI, type 11A	0.00114309	0.517464	2.28015
NA	NA	0.00120595	0.439028	2.27933
JMJD2C	jumonji domain containing 2C	0.000656943	1.30241	2.27869
DCAMKL2	doublecortin and CaM kinase-like 2	0.0002564	2.66544	2.27839
NA	NA	0.000510061	1.66067	2.27826
IKBKG	inhibitor of kappa light polypeptide gene enhancer in B-cells, kinase gamma	0.00159379	0.0518738	2.27807
FLJ12118	NA	0.000376438	2.09893	2.2778
C21orf104	chromosome 21 open reading frame 104	0.00105281	0.63764	2.27778
TACSTD2	tumor-associated calcium signal transducer 2	0.000612086	1.40336	2.27772
IL18BP	interleukin 18 binding protein	0.00106168	0.622991	2.27682
FLJ11710	NA	0.00139076	0.23897	2.2746
MMP27	matrix metallopeptidase 27	0.000820705	0.989463	2.27456
TAS1R1	taste receptor, type 1, member 1	0.000317977	2.35155	2.27454
CLTA	clathrin, light polypeptide (Lca)	0.00020783	2.98579	2.2741
FMNL2	formin-like 2	5.84672e-05	4.85054	2.27351
C10orf87	chromosome 10 open reading frame 87	0.000460873	1.80628	2.2733
SNX22	sorting nexin 22	0.000340946	2.24748	2.27244
MGC13114	NA	0.000411039	1.97322	2.27233
THRAP5	thyroid hormone receptor associated protein 5	0.000255489	2.67153	2.27189
TSC22D1	TSC22 domain family, member 1	0.000630155	1.35945	2.27151
LOC147343	NA	0.000467109	1.7871	2.27148
RP42	NA	0.000427058	1.91768	2.27106
EHMT1	euchromatic histone-lysine N-methyltransferase 1	0.00100945	0.700563	2.27047
LOC389846	NA	0.000577449	1.48665	2.26989
C18orf25	chromosome 18 open reading frame 25	0.00043046	1.90353	2.26973
WDR1	WD repeat domain 1	3.89752e-05	5.48243	2.2695
KIAA1656	NA	0.000946782	0.788245	2.26937
NA	NA	0.000711509	1.18917	2.26929
PHLDB1	pleckstrin homology-like domain, family B, member 1	0.00117019	0.482537	2.26873
C18orf30	chromosome 18 open reading frame 30	0.00106556	0.618378	2.26828
LOC340156	NA	6.28937e-05	4.73726	2.26827
SLC43A2	solute carrier family 43, member 2	0.00149124	0.145635	2.268
NA	NA	0.000439116	1.87588	2.26788
NA	NA	4.14972e-05	5.38951	2.2669
PCANAP6	prostate cancer associated protein 6	0.000138622	3.58315	2.26658
CTTNBP2	cortactin binding protein 2	0.00018982	3.12178	2.26634
ALDH3B1	aldehyde dehydrogenase 3 family, member B1	0.000584793	1.4699	2.26588
C22orf1	chromosome 22 open reading frame 1	5.32674e-05	4.99591	2.26554
SPATA3	spermatogenesis associated 3	0.00104444	0.651807	2.26546
LOC440030	NA	0.00147785	0.157814	2.26542
C17orf31	chromosome 17 open reading frame 31	0.00147495	0.160263	2.26532
G6PC2	glucose-6-phosphatase, catalytic, 2	0.00101908	0.687043	2.26531
DYRK1A	dual-specificity tyrosine-(Y)-phosphorylation regulated kinase 1A	0.00095865	0.77191	2.26518
EXOC7	exocyst complex component 7	0.00090273	0.855972	2.26479
FAIM3	Fas apoptotic inhibitory molecule 3	0.000408479	1.98378	2.26433
C16orf35	chromosome 16 open reading frame 35	0.000874657	0.901589	2.26425
MGAT3	mannosyl (beta-1,4-)-glycoprotein beta-1,4-N-acetylglucosaminyltransferase	0.00119835	0.449091	2.26395
TMED8	transmembrane emp24 protein transport domain containing 8	0.000334293	2.27723	2.26251
GALNT7	UDP-N-acetyl-alpha-D-galactosamine:polypeptide N-acetylgalactosaminyltransferase 7 (GalNAc-T7)	0.000386207	2.06107	2.26241
STAB1	stabilin 1	7.68315e-05	4.44222	2.26214
NA	NA	0.000604742	1.42173	2.26201
PCDHGC4	protocadherin gamma subfamily C, 4	0.0011088	0.561257	2.26159
CDS1	CDP-diacylglycerol synthase (phosphatidate cytidylyltransferase) 1	0.00106847	0.613728	2.26123
DEGS2	degenerative spermatocyte homolog 2, lipid desaturase (Drosophila)	0.000363151	2.15162	2.2602
HUNK	hormonally upregulated Neu-associated kinase	0.000190635	3.11534	2.26007
E2F2	E2F transcription factor 2	0.000402108	2.00664	2.25973
PIGQ	phosphatidylinositol glycan, class Q	0.00157379	0.0692763	2.25905
NA	NA	0.000476589	1.75551	2.25875
LPO	lactoperoxidase	0.00064877	1.31946	2.25798
RHOQ	ras homolog gene family, member Q	0.000222571	2.88351	2.25781
KRTHA2	keratin, hair, acidic, 2	0.000121133	3.76698	2.25729
LOC400236	NA	0.0016218	0.0297051	2.25723
ARVCF	armadillo repeat gene deletes in velocardiofacial syndrome	0.00072106	1.17028	2.25712
NA	NA	0.000208366	2.98192	2.25692
NTRK3	neurotrophic tyrosine kinase, receptor, type 3	0.000376309	2.09966	2.25687
NA	NA	0.00115797	0.499025	2.25658
KCNT1	potassium channel, subfamily T, member 1	0.00123117	0.412753	2.2562
LOC400581	NA	0.00137881	0.251375	2.25618
LOC440841	NA	0.000358311	2.17161	2.25612
NA	NA	0.00023884	2.77445	2.25606
FGF23	fibroblast growth factor 23	1.50764e-05	6.9016	2.25538
MGC9564	NA	0.000687105	1.23987	2.25512
CASR	calcium-sensing receptor (hypocalciuric hypercalcemia 1, severe neonatal hyperparathyroidism)	2.49971e-05	6.14002	2.25473
PAX5	paired box gene 5 (B-cell lineage specific activator)	0.000234599	2.80203	2.25409
TRIM66	tripartite motif-containing 66	0.000279264	2.53787	2.25386
SORCS1	sortilin-related VPS10 domain containing receptor 1	0.000844565	0.951302	2.25328
C20orf118	chromosome 20 open reading frame 118	0.000318628	2.34885	2.25274
NA	NA	9.79367e-05	4.08605	2.25258
BPIL1	bactericidal/permeability-increasing protein-like 1	0.00110717	0.563128	2.25194
NA	NA	0.000103563	4.00159	2.25153
LOC152078	NA	0.00159267	0.0531216	2.2504
SCARF1	scavenger receptor class F, member 1	0.000758116	1.09817	2.25023
GLIS1	GLIS family zinc finger 1	0.000377007	2.09645	2.24975
ELAVL4	ELAV (embryonic lethal, abnormal vision, Drosophila)-like 4 (Hu antigen D)	0.000266892	2.6076	2.24974
LOC196463	NA	0.00011726	3.8175	2.24884
FLJ90757	NA	9.32693e-05	4.16091	2.24503
KLF14	Kruppel-like factor 14	6.35889e-05	4.72245	2.24454
PCDHGA10	protocadherin gamma subfamily A, 10	0.000313629	2.37217	2.24437
SNX25	sorting nexin 25	0.000366034	2.13954	2.24432
ITGA9	integrin, alpha 9	0.00162825	0.0233551	2.2443
HSPC009	NA	0.000166429	3.31367	2.24402
NEIL1	nei endonuclease VIII-like 1 (E. coli)	0.000109505	3.92295	2.24393
NTRK2	neurotrophic tyrosine kinase, receptor, type 2	0.0012867	0.350325	2.24384
LOC112937	NA	0.000319887	2.34259	2.24329
CCNE2	cyclin E2	0.000612904	1.40122	2.24181
TOR3A	torsin family 3, member A	0.00140177	0.229007	2.24173
SPTBN4	spectrin, beta, non-erythrocytic 4	0.00080857	1.01095	2.24155
PLEKHG1	pleckstrin homology domain containing, family G (with RhoGef domain) member 1	0.000195891	3.07335	2.24151
NLGN4X	neuroligin 4, X-linked	0.000737197	1.1381	2.2412
RYR2	ryanodine receptor 2 (cardiac)	0.00010978	3.91941	2.24097
DGCR14	DiGeorge syndrome critical region gene 14	0.0015324	0.106935	2.24071
NCR2	natural cytotoxicity triggering receptor 2	0.000669539	1.27621	2.24004
FAH	fumarylacetoacetate hydrolase (fumarylacetoacetase)	0.00116473	0.48953	2.23927
CDH8	cadherin 8, type 2	0.000344318	2.23125	2.23913
NA	NA	0.000262614	2.6327	2.23858
ENTPD5	ectonucleoside triphosphate diphosphohydrolase 5	0.000215671	2.9327	2.23857
NA	NA	0.00031977	2.34316	2.23853
CENTG1	centaurin, gamma 1	0.000420629	1.93807	2.23777
NA	NA	3.00106e-05	5.87902	2.23771
NR0B2	nuclear receptor subfamily 0, group B, member 2	0.00127031	0.370938	2.2373
HTR1F	5-hydroxytryptamine (serotonin) receptor 1F	0.00104634	0.648553	2.23714
HNMT	histamine N-methyltransferase	0.00115803	0.498852	2.23597
MOGAT2	monoacylglycerol O-acyltransferase 2	0.00132039	0.311819	2.23575
LOC148137	NA	0.000763393	1.08837	2.23567
ATP8A2	ATPase, aminophospholipid transporter-like, Class I, type 8A, member 2	7.37967e-05	4.50326	2.23522
DICER1	Dicer1, Dcr-1 homolog (Drosophila)	0.000203602	3.01524	2.23505
ATP5J2	ATP synthase, H+ transporting, mitochondrial F0 complex, subunit f, isoform 2	8.59277e-05	4.28069	2.23482
NA	NA	4.15538e-05	5.38659	2.23416
SMTN	smoothelin	0.000914889	0.836827	2.23378	smooth
CYP19A1	cytochrome P450, family 19, subfamily A, polypeptide 1	8.92313e-05	4.22438	2.23329
CAUXIN	NA	0.000967678	0.759409	2.23264
MGAT3	mannosyl (beta-1,4-)-glycoprotein beta-1,4-N-acetylglucosaminyltransferase	0.000100689	4.04335	2.23232
BDNF	brain-derived neurotrophic factor	0.0015538	0.0862974	2.23204
CLDN9	claudin 9	0.00112224	0.543287	2.23191
SMARCA2	SWI/SNF related, matrix associated, actin dependent regulator of chromatin, subfamily a, member 2	0.000109909	3.91567	2.23188
TNFRSF19	tumor necrosis factor receptor superfamily, member 19	0.000840362	0.958602	2.23105
PRKCABP	protein kinase C, alpha binding protein	0.000942904	0.794355	2.23099
FAM83A	family with sequence similarity 83, member A	0.000102801	4.01147	2.23071
NRL	neural retina leucine zipper	0.00111728	0.54931	2.22918
IFNA4	interferon, alpha 4	9.04695e-06	7.68999	2.22899
PSCD4	pleckstrin homology, Sec7 and coiled-coil domains 4	0.000623658	1.37526	2.22847
C1orf14	chromosome 1 open reading frame 14	0.000149828	3.46077	2.22779
GABRB1	gamma-aminobutyric acid (GABA) A receptor, beta 1	0.000282425	2.51873	2.22763
MGC3040	NA	0.000306966	2.40136	2.22726
NA	NA	0.000666977	1.28237	2.22723
CIITA	class II, major histocompatibility complex, transactivator	0.000799527	1.02568	2.22709
FLJ22170	NA	0.000421376	1.93589	2.22699
PPP3CC	protein phosphatase 3 (formerly 2B), catalytic subunit, gamma isoform (calcineurin A gamma)	0.00055434	1.54333	2.22691
NA	NA	0.000367542	2.13324	2.22675
PRICKLE2	prickle-like 2 (Drosophila)	0.000693277	1.22571	2.22624
REGL	regenerating islet-derived-like, pancreatic stone protein-like, pancreatic thread protein-like (rat)	0.000755647	1.10275	2.22618
NA	NA	0.000310577	2.38527	2.22528
NA	NA	0.000378245	2.09191	2.22449
LOC161247	NA	0.00111593	0.551156	2.22391
UQCRC2	ubiquinol-cytochrome c reductase core protein II	0.0013722	0.257528	2.22366
BZRPL1	benzodiazapine receptor (peripheral)-like 1	0.00118655	0.463549	2.22361
NA	NA	0.00150739	0.129934	2.22343
NA	NA	0.00108963	0.587092	2.22288
C21orf96	chromosome 21 open reading frame 96	6.09093e-05	4.78138	2.22277
PCDHGB6	protocadherin gamma subfamily B, 6	0.0011836	0.466817	2.22212
NKX2-5	NK2 transcription factor related, locus 5 (Drosophila)	0.000187704	3.13662	2.22158
NA	NA	0.00112489	0.540048	2.22155
FLJ37638	NA	0.00103784	0.662018	2.22047
FAM62C	family with sequence similarity 62 (C2 domain containing), member C	0.000777997	1.06177	2.22046
NR1I2	nuclear receptor subfamily 1, group I, member 2	0.000864268	0.917347	2.22018
MDAC1	NA	0.0011159	0.551622	2.21911
EHMT2	euchromatic histone-lysine N-methyltransferase 2	0.000830009	0.974058	2.21897
MASP2	mannan-binding lectin serine peptidase 2	0.000152384	3.43652	2.21577
NHN1	NA	0.000493951	1.70716	2.21573
ZZEF1	zinc finger, ZZ-type with EF-hand domain 1	0.000939449	0.799425	2.2152
TBCD	tubulin-specific chaperone d	0.00134292	0.28737	2.21372
NA	NA	0.000181134	3.18944	2.21363
PRAP1	proline-rich acidic protein 1	0.000113254	3.87126	2.21335
SHMT1	serine hydroxymethyltransferase 1 (soluble)	0.000124411	3.73075	2.21295
TAS2R39	taste receptor, type 2, member 39	0.00163968	0.0138461	2.21176
CYP21A2	cytochrome P450, family 21, subfamily A, polypeptide 2	0.000149872	3.45945	2.2116
FMNL3	formin-like 3	0.000913677	0.838852	2.21134
NA	NA	2.02298e-05	6.46122	2.21092
ATP4B	ATPase, H+/K+ exchanging, beta polypeptide	0.000447699	1.84714	2.21048
NA	NA	0.000539042	1.57977	2.20995
OBP2A	odorant binding protein 2A	0.000134566	3.62449	2.20987
F5	coagulation factor V (proaccelerin, labile factor)	0.00109863	0.573754	2.20987
MGC33839	NA	0.0010419	0.655785	2.20841
POLQ	polymerase (DNA directed), theta	0.000725744	1.16047	2.208
SIPA1L2	signal-induced proliferation-associated 1 like 2	0.000907216	0.849164	2.20799
C22orf24	chromosome 22 open reading frame 24	0.000253894	2.68238	2.20757
FLJ12825	NA	0.000280731	2.52744	2.20715
PFN4	profilin family, member 4	0.000672999	1.26943	2.20703
SCARB1	scavenger receptor class B, member 1	0.00110306	0.568166	2.20691
DEFA6	defensin, alpha 6, Paneth cell-specific	0.000366034	2.13973	2.20689
SIGLEC6	sialic acid binding Ig-like lectin 6	0.000203699	3.01378	2.20606
PDIA2	protein disulfide isomerase family A, member 2	0.000515322	1.64628	2.20592
PMCHL1	NA	0.001481	0.1552	2.2056
YIPF4	Yip1 domain family, member 4	0.000538158	1.58274	2.20521
PILRA	paired immunoglobin-like type 2 receptor alpha	0.000911725	0.84236	2.20514
POU2F1	POU domain, class 2, transcription factor 1	0.00113402	0.528376	2.20497
NA	NA	0.000603316	1.42497	2.20451
GTF2IRD2	NA	0.00160533	0.0425828	2.20433
NA	NA	0.000553273	1.54563	2.2033
IFNA17	interferon, alpha 17	0.000236251	2.79183	2.20279
GDF2	growth differentiation factor 2	0.000351321	2.19996	2.20271
KIAA1030	NA	0.000928441	0.816747	2.20248
FLJ20753	NA	0.000146286	3.5006	2.2023
FPRL1	formyl peptide receptor-like 1	0.00132321	0.308849	2.20209
NA	NA	0.000557404	1.53655	2.20091
EMID1	EMI domain containing 1	0.000669397	1.27658	2.20086
FLJ27365	NA	0.00050635	1.67288	2.20068
H2AFX	H2A histone family, member X	0.00053742	1.58447	2.2006
IGSF4B	immunoglobulin superfamily, member 4B	0.00127625	0.362801	2.2005
GDA	guanine deaminase	0.000305212	2.40855	2.20043
NA	NA	0.000749587	1.11416	2.1994
GRIN1	glutamate receptor, ionotropic, N-methyl D-aspartate 1	0.000328426	2.30294	2.19908
LOC440282	NA	0.000569114	1.50694	2.19906
KIAA1614	KIAA1614	0.00114725	0.51235	2.19894
NA	NA	0.000779005	1.0596	2.19851
BACH2	BTB and CNC homology 1, basic leucine zipper transcription factor 2	0.00165309	0.00254716	2.19835
ChGn	NA	0.00032162	2.33568	2.19828
IL28RA	interleukin 28 receptor, alpha (interferon, lambda receptor)	0.000541924	1.57332	2.19816
ALK	anaplastic lymphoma kinase (Ki-1)	0.000471287	1.77123	2.19805
PPP1R3F	protein phosphatase 1, regulatory (inhibitor) subunit 3F	0.000429535	1.90698	2.19763
LOC388565	NA	0.000598384	1.43602	2.19686
ROR2	receptor tyrosine kinase-like orphan receptor 2	0.00156338	0.0785358	2.19656
AQP5	aquaporin 5	0.00106168	0.623081	2.19598
FSTL4	follistatin-like 4	0.000531737	1.60168	2.19508
NA	NA	0.000232606	2.8161	2.19494
SARDH	sarcosine dehydrogenase	0.000203475	3.01655	2.1943
FLJ22594	NA	0.000219387	2.90509	2.19377
AK1	adenylate kinase 1	2.23466e-05	6.30415	2.19376
ITIH4	inter-alpha (globulin) inhibitor H4 (plasma Kallikrein-sensitive glycoprotein)	0.000192962	3.09555	2.19346
ABCA1	ATP-binding cassette, sub-family A (ABC1), member 1	0.000273768	2.56598	2.19319
NA	NA	0.00067493	1.26516	2.19315
ITPKB	inositol 1,4,5-trisphosphate 3-kinase B	0.000641159	1.33578	2.19291
LYPLA3	lysophospholipase 3 (lysosomal phospholipase A2)	0.000186081	3.15193	2.19278
ZDHHC24	zinc finger, DHHC-type containing 24	7.92529e-05	4.39328	2.19248
NA	NA	0.00109593	0.578116	2.19245
BHLHB5	basic helix-loop-helix domain containing, class B, 5	0.00049034	1.71771	2.19072
HSPC157	NA	0.000440424	1.87177	2.19057
SLC1A4	solute carrier family 1 (glutamate/neutral amino acid transporter), member 4	0.00103428	0.666683	2.18991
LHX9	LIM homeobox 9	0.00073406	1.14333	2.18989
FGF5	fibroblast growth factor 5	0.00112594	0.53816	2.18964
DICER1	Dicer1, Dcr-1 homolog (Drosophila)	0.00117545	0.475816	2.18923
GPR56	G protein-coupled receptor 56	0.00104349	0.653183	2.18807
DGCR5	DiGeorge syndrome critical region gene 5 (non-coding)	0.000718222	1.17562	2.18801
PYGB	phosphorylase, glycogen; brain	0.000598284	1.43642	2.18798
GPR132	G protein-coupled receptor 132	0.000206536	2.99392	2.18789
ZFYVE20	zinc finger, FYVE domain containing 20	0.00053524	1.59187	2.18785
POLN	polymerase (DNA directed) nu	0.000459175	1.81264	2.1872
KCNAB1	potassium voltage-gated channel, shaker-related subfamily, beta member 1	0.000108293	3.93505	2.18673
PAX8	paired box gene 8	0.000319294	2.3455	2.1863
NRAP	nebulin-related anchoring protein	0.000908487	0.846407	2.18573
ATP8A2	ATPase, aminophospholipid transporter-like, Class I, type 8A, member 2	0.000163926	3.3341	2.18555
SPN	sialophorin (gpL115, leukosialin, CD43)	0.00040207	2.00692	2.18521
CTSD	cathepsin D (lysosomal aspartyl peptidase)	0.00109618	0.577278	2.18481
HNF4A	hepatocyte nuclear factor 4, alpha	0.000426626	1.91901	2.18446
HRIHFB2122	NA	0.00056092	1.52754	2.18437
HECW2	HECT, C2 and WW domain containing E3 ubiquitin protein ligase 2	5.81237e-05	4.86246	2.18437
LOC144486	NA	5.82155e-05	4.85874	2.18376
KIAA0556	NA	0.000111691	3.88965	2.18288
IDUA	iduronidase, alpha-L-	0.000337163	2.26387	2.18263
MDM2	Mdm2, transformed 3T3 cell double minute 2, p53 binding protein (mouse)	0.000345093	2.22816	2.18222
DNAJB8	DnaJ (Hsp40) homolog, subfamily B, member 8	0.0010104	0.699048	2.18196
ANKRD23	ankyrin repeat domain 23	0.000531958	1.60077	2.18191
PARVA	parvin, alpha	6.985e-05	4.58187	2.18169
KLK14	kallikrein 14	0.00156023	0.0812158	2.18106
NA	NA	0.000269105	2.59386	2.18086
SLCO2B1	solute carrier organic anion transporter family, member 2B1	0.00021552	2.93366	2.18002
NA	NA	0.00142394	0.205958	2.17969
NTAN1	N-terminal asparagine amidase	0.000192368	3.10161	2.17952
TTC7B	tetratricopeptide repeat domain 7B	0.00115653	0.500657	2.17876
NMUR2	neuromedin U receptor 2	3.45805e-05	5.66545	2.17857
TXNDC8	thioredoxin domain containing 8	0.000273611	2.56785	2.17822
NA	NA	0.00022159	2.89103	2.1778
DGCR9	DiGeorge syndrome critical region gene 9	0.00111247	0.556289	2.17769
NA	NA	0.000757757	1.09893	2.17759
LOC283849	NA	0.000946167	0.789769	2.17709
NA	NA	5.13712e-05	5.0438	2.17705
MEF2C	MADS box transcription enhancer factor 2, polypeptide C (myocyte enhancer factor 2C)	0.000112103	3.88434	2.17697	mesoderm
ZNF484	zinc finger protein 484	0.00108628	0.591111	2.17655
TNKS	tankyrase, TRF1-interacting ankyrin-related ADP-ribose polymerase	7.26685e-05	4.52667	2.17569
FLJ11292	NA	0.00132085	0.311126	2.17535
GNL3L	guanine nucleotide binding protein-like 3 (nucleolar)-like	0.000623273	1.37617	2.17526
C9orf9	chromosome 9 open reading frame 9	0.000194964	3.08065	2.1751
LOC146795	NA	0.000254681	2.6774	2.17494
HR	hairless homolog (mouse)	0.000674409	1.26694	2.17476
KCNIP4	Kv channel interacting protein 4	0.00144286	0.187492	2.17456
THEDC1	thioesterase domain containing 1	0.00104349	0.653285	2.17439
NA	NA	0.000404184	1.99881	2.17429
SH2D3C	SH2 domain containing 3C	0.000441016	1.86948	2.17417
MIOX	myo-inositol oxygenase	1.33201e-05	7.0842	2.17404	myo
FLJ20308	NA	0.00090153	0.858529	2.17247
NA	NA	0.00036153	2.15768	2.17033
CXCL2	chemokine (C-X-C motif) ligand 2	0.00040785	1.98606	2.16978
NA	NA	0.000256334	2.66646	2.1694
NA	NA	0.000121022	3.76887	2.16869
KLK9	kallikrein 9	0.00102258	0.681578	2.16839
TSGA14	testis specific, 14	0.00124516	0.397111	2.16813
BSND	Bartter syndrome, infantile, with sensorineural deafness (Barttin)	0.000535061	1.59253	2.16782
NA	NA	8.34481e-05	4.32219	2.16771
PROL1	proline rich, lacrimal 1	3.30204e-05	5.74211	2.16768
MGC61550	NA	0.000276242	2.55247	2.16725
DYSFIP1	dysferlin interacting protein 1 (toonin)	0.00070542	1.20123	2.1672
KIAA1833	NA	0.0012738	0.366533	2.167
ALDH16A1	aldehyde dehydrogenase 16 family, member A1	0.00112546	0.538805	2.167
SLC30A10	solute carrier family 30, member 10	7.14882e-05	4.54922	2.16661
FLJ40288	NA	0.000959328	0.770925	2.16626
LOC150577	NA	0.000236788	2.78789	2.16619
NA	NA	0.000472276	1.76819	2.16616
GPR40	G protein-coupled receptor 40	0.000906495	0.850245	2.16557
FLJ13941	NA	0.000297056	2.44598	2.16546
TAPBP	TAP binding protein (tapasin)	7.51932e-05	4.47238	2.1654
NA	NA	0.000779653	1.05819	2.16535
ALS2CR15	amyotrophic lateral sclerosis 2 (juvenile) chromosome region, candidate 15	0.000146648	3.4958	2.16509
PIP	prolactin-induced protein	0.000749006	1.11538	2.16427
NA	NA	0.000226779	2.85615	2.16386
EGR4	early growth response 4	4.52979e-05	5.23427	2.16353
CYP1A2	cytochrome P450, family 1, subfamily A, polypeptide 2	0.000358805	2.16969	2.16326
SPTBN1	spectrin, beta, non-erythrocytic 1	0.000335334	2.27188	2.16254
NA	NA	0.00126364	0.378535	2.16245
SLAC2-B	NA	0.00102201	0.68251	2.1611
TIMP2	TIMP metallopeptidase inhibitor 2	0.000685017	1.24491	2.16057
NA	NA	6.07367e-06	8.31429	2.16032
FLJ21736	NA	0.000143784	3.52758	2.16013
HGFAC	HGF activator	0.000206544	2.99364	2.16004
ALS2	amyotrophic lateral sclerosis 2 (juvenile)	5.70914e-05	4.88721	2.15914
TRIM51	tripartite motif-containing 51	0.000190195	3.11906	2.15904
NA	NA	0.000218892	2.91004	2.15874
LTBR	lymphotoxin beta receptor (TNFR superfamily, member 3)	0.000127678	3.69659	2.15853
TNNT2	troponin T2, cardiac	0.00113556	0.526387	2.15844
AMBP	alpha-1-microglobulin/bikunin precursor	0.000579528	1.48173	2.15822
GPR113	G protein-coupled receptor 113	0.00164024	0.0129694	2.15744
FBXO4	F-box protein 4	0.000613617	1.39911	2.15709
NOL7	nucleolar protein 7, 27kDa	0.000260178	2.64514	2.15707
NA	NA	0.000604886	1.42121	2.15644
FLJ25477	NA	0.000374746	2.10654	2.15594
ABCC13	ATP-binding cassette, sub-family C (CFTR/MRP), member 13	0.000245167	2.73242	2.15591
NA	NA	0.000149828	3.46155	2.15534
EHMT2	euchromatic histone-lysine N-methyltransferase 2	0.00104538	0.650322	2.15498
FLJ25967	NA	0.000239593	2.76917	2.15489
LOC387593	NA	0.000477312	1.75361	2.15477
LOC253044	NA	0.00149563	0.141706	2.15459
KRT2A	keratin 2A (epidermal ichthyosis bullosa of Siemens)	0.000470696	1.77286	2.15445
TSSK6	testis-specific serine kinase 6	0.000820022	0.990866	2.1544
STAC3	SH3 and cysteine rich domain 3	7.61016e-05	4.45631	2.15414
NTN2L	netrin 2-like (chicken)	0.0012738	0.366311	2.15408
SLC16A3	solute carrier family 16 (monocarboxylic acid transporters), member 3	0.000459893	1.80915	2.15397
INPP4A	inositol polyphosphate-4-phosphatase, type I, 107kDa	0.000682167	1.25125	2.1537
LOC254559	NA	0.00138206	0.248291	2.15365
TNRC9	trinucleotide repeat containing 9	0.00140208	0.22855	2.15318
FLJ36878	NA	0.00119954	0.44739	2.1528
KIAA0317	KIAA0317	0.000692419	1.22771	2.15249
NA	NA	0.000699915	1.21242	2.15248
NA	NA	0.000657815	1.29941	2.15227
HSPA12A	heat shock 70kDa protein 12A	0.000825735	0.981818	2.15221
OCLM	oculomedin	0.00057144	1.50149	2.15205
SLC9A5	solute carrier family 9 (sodium/hydrogen exchanger), member 5	0.000285229	2.50396	2.15183
MMP11	matrix metallopeptidase 11 (stromelysin 3)	0.000564238	1.51768	2.15116
PLEKHN1	pleckstrin homology domain containing, family N member 1	0.000758878	1.09653	2.15065
GPR12	G protein-coupled receptor 12	0.000543107	1.57028	2.15045
CENTB5	centaurin, beta 5	0.000187276	3.14049	2.1496
NA	NA	0.000214026	2.9437	2.14956
MBNL1	muscleblind-like (Drosophila)	0.000258552	2.65268	2.14952
GIYD2	GIY-YIG domain containing 2	0.00118965	0.460172	2.14948
ATP9B	ATPase, Class II, type 9B	0.000108079	3.93835	2.14937
MMP19	matrix metallopeptidase 19	0.00142166	0.208149	2.14914
FLJ23867	NA	0.00107289	0.608075	2.14842
MGC5566	NA	0.000765181	1.0847	2.14831
NRP1	neuropilin 1	0.000465699	1.79215	2.14827
PKNOX1	PBX/knotted 1 homeobox 1	0.000480352	1.74547	2.148
C1orf86	chromosome 1 open reading frame 86	0.000694924	1.22225	2.14737
LOC149401	NA	0.000878798	0.894463	2.14681
KIAA0319	KIAA0319	0.000912982	0.840612	2.14678
PRSS33	protease, serine, 33	0.000993107	0.724393	2.14664
C20orf187	chromosome 20 open reading frame 187	0.000450316	1.83819	2.14654
NA	NA	9.89531e-05	4.06902	2.14649
MGC33556	NA	0.00105271	0.637927	2.14648
CDH22	cadherin-like 22	2.72525e-05	6.01946	2.14614
CARD12	caspase recruitment domain family, member 12	0.000635053	1.34983	2.14569
NA	NA	0.00043786	1.88097	2.14539
C6orf142	chromosome 6 open reading frame 142	0.000224578	2.86947	2.145
OGT	O-linked N-acetylglucosamine (GlcNAc) transferase (UDP-N-acetylglucosamine:polypeptide-N-acetylglucosaminyl transferase)	0.000150543	3.45291	2.145
FLJ33817	NA	0.000202187	3.0261	2.14485
EFNA5	ephrin-A5	9.48776e-05	4.13169	2.14381
NA	NA	0.000342172	2.24175	2.14356
DNCLI2	dynein, cytoplasmic, light intermediate polypeptide 2	0.000671314	1.2726	2.14329
DGAT2	diacylglycerol O-acyltransferase homolog 2 (mouse)	0.00095729	0.773625	2.14313
NA	NA	0.00101605	0.691366	2.14267
NA	NA	0.000175044	3.24052	2.14257
SLC35D1	solute carrier family 35 (UDP-glucuronic acid/UDP-N-acetylgalactosamine dual transporter), member D1	9.94729e-05	4.06008	2.14236
LOC126147	NA	0.00127178	0.369404	2.14225
MGC39821	NA	0.000562214	1.52416	2.14142
LOC388284	NA	0.000756694	1.10066	2.14139
EVC	Ellis van Creveld syndrome	0.0002425	2.75064	2.14122
PB1	NA	0.000293107	2.4666	2.14116
PAQR6	progestin and adipoQ receptor family member VI	0.000683882	1.24779	2.14063
P53AIP1	NA	0.000368406	2.12934	2.14033
PRKACG	protein kinase, cAMP-dependent, catalytic, gamma	8.78905e-05	4.24776	2.13932
RPL10	ribosomal protein L10	0.000448409	1.84461	2.13915
M-RIP	NA	0.000508743	1.66557	2.13903
SDC3	syndecan 3 (N-syndecan)	0.00041073	1.97435	2.13809
KIAA1751	KIAA1751	5.34494e-05	4.98716	2.138
NA	NA	0.00114175	0.519852	2.138
MCAM	melanoma cell adhesion molecule	0.000517583	1.63933	2.13771
CASP10	caspase 10, apoptosis-related cysteine peptidase	0.000323388	2.32759	2.13664
TCF3	transcription factor 3 (E2A immunoglobulin enhancer binding factors E12/E47)	0.000131265	3.6594	2.13656
MAPRE3	microtubule-associated protein, RP/EB family, member 3	0.001337	0.293584	2.13655
PRR3	proline rich 3	0.000506193	1.6737	2.13565
MGC11266	NA	0.000904755	0.852878	2.13526
PACS1	phosphofurin acidic cluster sorting protein 1	0.000908383	0.84692	2.13507
POU6F1	POU domain, class 6, transcription factor 1	0.00017071	3.27713	2.13461
C9orf98	chromosome 9 open reading frame 98	0.00021879	2.91123	2.13458
NA	NA	0.000254874	2.67599	2.1345
FLJ39639	NA	0.000947218	0.78759	2.13388
SLC12A3	solute carrier family 12 (sodium/chloride transporters), member 3	0.00119416	0.454397	2.13354
SYNGAP1	synaptic Ras GTPase activating protein 1 homolog (rat)	0.000659454	1.29655	2.13304
TRPM6	transient receptor potential cation channel, subfamily M, member 6	0.00130918	0.323646	2.13257
MATP	membrane associated transporter	0.000624663	1.37241	2.1321
NA	NA	0.000233196	2.81234	2.13143
NA	NA	0.00127476	0.364691	2.1314
AHSG	alpha-2-HS-glycoprotein	0.00010465	3.98599	2.13134
DDX50	DEAD (Asp-Glu-Ala-Asp) box polypeptide 50	0.000274426	2.56203	2.13106
NA	NA	0.00077658	1.06531	2.13101
NA	NA	0.000429813	1.90561	2.13094
CBARA1	calcium binding atopy-related autoantigen 1	0.000185339	3.15783	2.12897
CORO7	coronin 7	0.00105523	0.634207	2.12821
KIAA1683	KIAA1683	0.000901738	0.858091	2.12806
GYPA	glycophorin A (includes MN blood group)	1.46605e-05	6.94204	2.12735
NA	NA	0.000329311	2.29978	2.12707
EFHD1	EF-hand domain family, member D1	0.000797084	1.02965	2.12694
KIR2DL1	killer cell immunoglobulin-like receptor, two domains, long cytoplasmic tail, 1	0.000331576	2.29016	2.12679
MET	met proto-oncogene (hepatocyte growth factor receptor)	0.00114743	0.511871	2.12658
C4BPB	complement component 4 binding protein, beta	9.38955e-05	4.1498	2.12657
LOC389372	NA	0.000589483	1.45779	2.12558
LECT2	leukocyte cell-derived chemotaxin 2	2.94732e-05	5.90515	2.12509
LDB3	LIM domain binding 3	0.001462	0.170489	2.12469
CDH18	cadherin 18, type 2	0.000244633	2.7369	2.12469
ACTR2	ARP2 actin-related protein 2 homolog (yeast)	0.0010372	0.663156	2.12462
PCDHGA3	protocadherin gamma subfamily A, 3	0.00152733	0.111295	2.1238
CRSP8	cofactor required for Sp1 transcriptional activation, subunit 8, 34kDa	0.000593916	1.44627	2.12322
PLA2G4B	phospholipase A2, group IVB (cytosolic)	0.00163072	0.0213521	2.12317
CYBASC3	cytochrome b, ascorbate dependent 3	0.000545592	1.56383	2.12309
CPNE5	copine V	0.00100412	0.707642	2.12281
NA	NA	0.000624176	1.37367	2.12262
MYO10	myosin X	7.81636e-05	4.41371	2.12252
LOC96610	NA	0.000917703	0.832228	2.12221
RAPGEF1	Rap guanine nucleotide exchange factor (GEF) 1	0.00025753	2.65807	2.12215
NA	NA	0.000610549	1.40717	2.12215
ADAM22	ADAM metallopeptidase domain 22	0.000737731	1.13707	2.12163
FAM14A	family with sequence similarity 14, member A	0.000222571	2.88278	2.12158
NA	NA	0.000268532	2.59852	2.12157
C14orf86	chromosome 14 open reading frame 86	0.000182193	3.18189	2.12124
LOC442522	NA	9.08155e-05	4.19658	2.12084
NA	NA	0.00116009	0.495716	2.1205
RSN	restin (Reed-Steinberg cell-expressed intermediate filament-associated protein)	0.000215094	2.93642	2.12048
KIAA1465	NA	0.00107854	0.600652	2.12011
SEC22L3	SEC22 vesicle trafficking protein-like 3 (S. cerevisiae)	0.000807765	1.01226	2.12011
FBXL11	F-box and leucine-rich repeat protein 11	0.00151446	0.123088	2.11996
DPF3	D4, zinc and double PHD fingers, family 3	0.00130718	0.327086	2.11991
SH3MD1	SH3 multiple domains 1	0.000412462	1.96805	2.11962
NA	NA	6.39338e-05	4.71408	2.11949
HEYL	hairy/enhancer-of-split related with YRPW motif-like	0.000164965	3.32625	2.11938	EB
NA	NA	0.000491607	1.71372	2.11928
LOC554175	NA	0.000175824	3.23306	2.11877
LYNX1	Ly6/neurotoxin 1	0.00160851	0.0396946	2.11828
MGC24381	NA	0.000617118	1.39081	2.11643
SLC5A12	solute carrier family 5 (sodium/glucose cotransporter), member 12	0.000938806	0.800648	2.11632
OR4N4	olfactory receptor, family 4, subfamily N, member 4	0.000429813	1.90603	2.11587
GALK1	galactokinase 1	0.00117437	0.47805	2.11564
DGCR12	DiGeorge syndrome critical region gene 12	0.000321912	2.33395	2.11562
PTN	pleiotrophin (heparin binding growth factor 8, neurite growth-promoting factor 1)	0.00138975	0.239986	2.11541
CLPS	colipase, pancreatic	0.000331197	2.29193	2.11521
CSN1S1	casein alpha s1	0.00123356	0.409927	2.11518
BC37295_3	NA	0.000513852	1.6502	2.115
NA	NA	0.000469156	1.78022	2.11487
CHRNE	cholinergic receptor, nicotinic, epsilon polypeptide	0.00113402	0.528374	2.11487
SPATA11	spermatogenesis associated 11	0.00061974	1.38486	2.11434
MAPK10	mitogen-activated protein kinase 10	0.00144066	0.189818	2.11388
MGC15613	NA	0.000447057	1.85136	2.11295
USP29	ubiquitin specific peptidase 29	0.000314299	2.36936	2.11289
CCL24	chemokine (C-C motif) ligand 24	0.00107412	0.606472	2.1124
FKBP5	FK506 binding protein 5	0.000740112	1.13177	2.11215
NA	NA	0.000541575	1.57415	2.11201
VGLL1	vestigial like 1 (Drosophila)	0.000946541	0.789226	2.11154
ZDHHC4	zinc finger, DHHC-type containing 4	0.00160774	0.0404098	2.11083
LOC148189	NA	0.00150215	0.134979	2.11064
FLJ20449	NA	0.000514302	1.64865	2.1106
SH3TC1	SH3 domain and tetratricopeptide repeats 1	0.000265141	2.61698	2.11027
WNT8B	wingless-type MMTV integration site family, member 8B	0.00143362	0.196593	2.10989
LOC255167	NA	0.000129151	3.68181	2.10964
NA	NA	0.000424499	1.92519	2.10931
GUSB	glucuronidase, beta	0.00021725	2.9216	2.10917
KCNQ3	potassium voltage-gated channel, KQT-like subfamily, member 3	0.00154422	0.0950925	2.10909
UPK1B	uroplakin 1B	0.000995545	0.721068	2.10836
NA	NA	0.000504313	1.67868	2.10817
SPAG8	sperm associated antigen 8	0.000323745	2.326	2.10677
WDR56	WD repeat domain 56	6.10176e-05	4.77777	2.10616
CHRD	chordin	0.000245422	2.73112	2.10614
ZNF346	zinc finger protein 346	0.00161981	0.0311749	2.10571
SNCG	synuclein, gamma (breast cancer-specific protein 1)	9.97929e-05	4.0548	2.10484
OTOR	otoraplin	0.00118234	0.468504	2.10474
CGI-51	NA	0.000859512	0.926788	2.1047
SEC13L1	SEC13-like 1 (S. cerevisiae)	0.000459467	1.81165	2.10438
CBL	Cas-Br-M (murine) ecotropic retroviral transforming sequence	0.000611403	1.40493	2.10385
C9orf10	chromosome 9 open reading frame 10	0.00052212	1.62661	2.10332
CHRNA2	cholinergic receptor, nicotinic, alpha polypeptide 2 (neuronal)	0.000732084	1.1471	2.10288	neuronal
NS3BP	NA	0.000235602	2.79626	2.10267
BC002942	NA	0.000252938	2.68848	2.10253
GATA5	GATA binding protein 5	0.00127493	0.364439	2.10245	cardiac?
NA	NA	0.000690328	1.23287	2.10213
FLJ20699	NA	0.000239775	2.76816	2.10201
MLANA	melan-A	9.85782e-05	4.07468	2.10185
SIGLEC6	sialic acid binding Ig-like lectin 6	9.34278e-05	4.15848	2.10039
TTTY14	testis-specific transcript, Y-linked 14	0.00014512	3.51308	2.10009
GDPD1	glycerophosphodiester phosphodiesterase domain containing 1	0.000460141	1.80826	2.09909
ANXA6	annexin A6	0.000341324	2.24586	2.09848
NA	NA	0.00151177	0.125883	2.09844
ENAH	enabled homolog (Drosophila)	0.000587726	1.46226	2.09816
NA	NA	0.000361012	2.15995	2.098
CYP2A7	cytochrome P450, family 2, subfamily A, polypeptide 7	0.000667653	1.28074	2.09772
LOC390688	NA	0.000888562	0.879249	2.09717
DOC2B	double C2-like domains, beta	0.000852803	0.938622	2.09686
TSGA10	testis specific, 10	0.00158335	0.0610432	2.09666
CCNC	cyclin C	0.000470229	1.77483	2.09641
PADI3	peptidyl arginine deiminase, type III	0.000966805	0.760503	2.09639
RIMS3	regulating synaptic membrane exocytosis 3	0.000464606	1.79542	2.0963
CCND2	cyclin D2	0.000412405	1.96837	2.0958
NA	NA	0.00156693	0.0756433	2.09553
NSFL1C	NSFL1 (p97) cofactor (p47)	0.00137023	0.260009	2.09541
ZNF479	zinc finger protein 479	0.000173097	3.25493	2.09529
FIGNL1	fidgetin-like 1	0.00110438	0.566451	2.09526
HIST1H2BL	histone 1, H2bl	1.28073e-05	7.14282	2.09407
LOC284017	NA	0.000154235	3.41804	2.09364
PRKAR1B	protein kinase, cAMP-dependent, regulatory, type I, beta	0.00128882	0.347846	2.09362
GCC1	GRIP and coiled-coil domain containing 1	0.000165539	3.32133	2.09341
MGC10814	NA	0.00115105	0.507227	2.09311
FHAD1	forkhead-associated (FHA) phosphopeptide binding domain 1	0.000293107	2.46656	2.09283
ADAM12	ADAM metallopeptidase domain 12 (meltrin alpha)	0.000321975	2.33349	2.09275
SLC28A1	solute carrier family 28 (sodium-coupled nucleoside transporter), member 1	0.000932966	0.809433	2.09248
CA7	carbonic anhydrase VII	0.000290632	2.47777	2.09234
C1orf53	chromosome 1 open reading frame 53	0.00058124	1.47804	2.09116
NA	NA	0.0011667	0.487257	2.09111
KHSRP	KH-type splicing regulatory protein (FUSE binding protein 2)	0.0012025	0.443136	2.09096
TINP1	NA	5.00752e-05	5.08113	2.09089
BLK	B lymphoid tyrosine kinase	0.00112445	0.540799	2.09051
BMP2K	BMP2 inducible kinase	0.000840772	0.957828	2.0905
GNAI2	guanine nucleotide binding protein (G protein), alpha inhibiting activity polypeptide 2	0.00128583	0.351355	2.08876
C14orf2	chromosome 14 open reading frame 2	0.000298129	2.44144	2.08859
NA	NA	0.000102107	4.02181	2.08842
CARHSP1	calcium regulated heat stable protein 1, 24kDa	0.000821444	0.988247	2.08839
ZNF409	zinc finger protein 409	0.000469492	1.77837	2.08812
IGSF4B	immunoglobulin superfamily, member 4B	0.000142415	3.54184	2.08713
TTLL3	tubulin tyrosine ligase-like family, member 3	0.000533508	1.59601	2.08688
BTRC	beta-transducin repeat containing	0.000286089	2.49981	2.08629
MCSP	mitochondrial capsule selenoprotein	0.00103735	0.662883	2.08619
STS-1	NA	0.00103376	0.667447	2.08612
NA	NA	0.00156693	0.0755483	2.08604
LOC339988	NA	0.00137081	0.259041	2.08568
GATS	NA	0.000687427	1.23924	2.08564
LOC339894	NA	0.000245659	2.72968	2.08518
NA	NA	0.00164045	0.0127388	2.08476
M-RIP	NA	0.00111633	0.550368	2.08474
VWCD1	von Willebrand factor type A and cache domain containing 1	0.000342577	2.23999	2.08453	endo
NA	NA	1.61672e-05	6.79521	2.08445
NA	NA	0.000679719	1.25671	2.08385
NA	NA	0.000857947	0.928929	2.08348
SIN3B	SIN3 homolog B, transcription regulator (yeast)	0.000223368	2.87809	2.08324
PRDM5	PR domain containing 5	0.00155152	0.0883319	2.08307
NA	NA	0.000804379	1.01822	2.08272
PDGFD	platelet derived growth factor D	0.000297019	2.44631	2.08261
PLCXD2	phosphatidylinositol-specific phospholipase C, X domain containing 2	0.00158876	0.0568048	2.08245
LOC153684	NA	0.000346332	2.22181	2.08225
CDH9	cadherin 9, type 2 (T1-cadherin)	0.000632491	1.35474	2.08193
LOC401525	NA	0.000500922	1.68798	2.08182
KIAA1920	NA	0.000719229	1.17404	2.08158
HIPK2	homeodomain interacting protein kinase 2	0.000902365	0.856784	2.08144
MUC11	mucin 11	0.00135502	0.276716	2.08104
NA	NA	0.000499262	1.69284	2.08032
RNF187	ring finger protein 187	7.9596e-05	4.38738	2.07995
NA	NA	0.000542824	1.57098	2.07963
C14orf45	chromosome 14 open reading frame 45	0.00118727	0.462813	2.07896
NFAM1	NFAT activating protein with ITAM motif 1	0.00153489	0.104334	2.07853	heart?
COL20A1	collagen, type XX, alpha 1	0.00135957	0.271818	2.07845
LOC388882	NA	0.000763054	1.08915	2.07724
MPO	myeloperoxidase	0.000146041	3.50402	2.07722
HS1BP3	NA	0.000702248	1.20792	2.0772
ATP13A4	ATPase type 13A4	0.00127674	0.361948	2.07699
NA	NA	0.00164589	0.0080291	2.07637
KLK13	kallikrein 13	8.11521e-05	4.36167	2.07593
NA	NA	8.85137e-05	4.23798	2.07451
SCUBE1	signal peptide, CUB domain, EGF-like 1	0.000814122	1.00185	2.07412
PPA2	NA	0.000323631	2.32661	2.0739
CCAR1	cell division cycle and apoptosis regulator 1	0.00163299	0.0193598	2.0738
NA	NA	0.000478728	1.74972	2.07373
TNK2	tyrosine kinase, non-receptor, 2	0.00116271	0.492086	2.07367
NA	NA	0.000897262	0.865257	2.07351
APOH	apolipoprotein H (beta-2-glycoprotein I)	0.000129514	3.67743	2.07323
NY-REN-7	NA	0.000816316	0.998265	2.07239
CRTAC1	cartilage acidic protein 1	0.000717537	1.17699	2.07229
TRIM36	tripartite motif-containing 36	0.000138037	3.58953	2.07214
SPAG11	sperm associated antigen 11	0.00069036	1.23267	2.07176
MGC13005	NA	0.000228073	2.84749	2.07147
BCL2L1	BCL2-like 1	0.000129667	3.67488	2.07146
NA	NA	0.00102137	0.683854	2.07144
NA	NA	0.000537302	1.58502	2.07142
TRPM2	transient receptor potential cation channel, subfamily M, member 2	0.00158684	0.0584692	2.07128
NA	NA	0.000354481	2.18654	2.07093
ELMO2	engulfment and cell motility 2 (ced-12 homolog, C. elegans)	0.000218431	2.91364	2.0707
BCL9L	B-cell CLL/lymphoma 9-like	0.000366306	2.13857	2.07013
ABHD14A	abhydrolase domain containing 14A	0.000703221	1.20601	2.07007
RPIP8	NA	0.000999542	0.714785	2.06973
MAGEC2	melanoma antigen family C, 2	0.000862159	0.921876	2.06848
JMJD1C	jumonji domain containing 1C	0.000853046	0.938193	2.06847
ABCB9	ATP-binding cassette, sub-family B (MDR/TAP), member 9	0.000398337	2.01924	2.06746
AVP	arginine vasopressin (neurophysin II, antidiuretic hormone, diabetes insipidus, neurohypophyseal)	0.00109796	0.574643	2.06744
ALX3	aristaless-like homeobox 3	0.000104502	3.9884	2.0671
ZNF291	zinc finger protein 291	0.00085455	0.935051	2.06645
FGF22	fibroblast growth factor 22	0.000104679	3.98506	2.06641
PCDHGA9	protocadherin gamma subfamily A, 9	0.000815058	1.00026	2.06586
C20orf42	chromosome 20 open reading frame 42	0.000758243	1.09785	2.06584
TSNARE1	t-SNARE domain containing 1	0.00138145	0.248969	2.06564
PLAC8	placenta-specific 8	6.81e-05	4.62279	2.06553
NUDCD3	NudC domain containing 3	0.000234381	2.80414	2.06543
LOC199725	NA	0.000906294	0.850738	2.06513
NA	NA	0.00105934	0.62607	2.06503
NA	NA	0.000471452	1.77036	2.06396
ADD2	adducin 2 (beta)	0.000971265	0.755007	2.06356
FLJ10211	NA	6.88303e-05	4.6051	2.06352
RECQL5	RecQ protein-like 5	0.000218816	2.91066	2.06295
LOC388628	NA	0.00092676	0.819393	2.06289
EVC	Ellis van Creveld syndrome	0.000293316	2.46541	2.06254
ZFHX1B	zinc finger homeobox 1b	0.00113187	0.531048	2.06164
PRLR	prolactin receptor	0.000219535	2.90291	2.06054
COL11A2	collagen, type XI, alpha 2	0.000191198	3.11079	2.06007
NA	NA	0.00105903	0.628775	2.06002
PCP2	Purkinje cell protein 2	0.000447554	1.84779	2.05962
MYEF2	myelin expression factor 2	0.000929436	0.81524	2.05889
PPP2R3B	protein phosphatase 2 (formerly 2A), regulatory subunit B'', beta	0.00116056	0.495013	2.05884
MAPK12	mitogen-activated protein kinase 12	0.00143986	0.19083	2.05826
DCHS1	dachsous 1 (Drosophila)	0.000344829	2.22947	2.05814
NA	NA	0.000252101	2.6933	2.05767
LOC286075	NA	0.00163587	0.0169671	2.05659
GBF1	golgi-specific brefeldin A resistance factor 1	0.000508253	1.66705	2.0562
PITPNA	phosphatidylinositol transfer protein, alpha	0.00053515	1.5922	2.05439
LOC283737	NA	0.00014655	3.49746	2.05419
DEFB118	defensin, beta 118	0.000225981	2.86095	2.05415
NA	NA	0.000913677	0.838716	2.05329
LOC51236	NA	0.000674545	1.2662	2.05322
UNC13B	unc-13 homolog B (C. elegans)	0.000903268	0.854963	2.0529
TDRD1	tudor domain containing 1	7.88352e-05	4.40017	2.05273
NA	NA	0.00154391	0.0955511	2.0514
LOC440569	NA	0.000385838	2.06247	2.051
EXTL1	exostoses (multiple)-like 1	0.000562524	1.52207	2.05078
NA	NA	0.000952289	0.780683	2.05051
NA	NA	8.9297e-05	4.2227	2.05019
MRPL38	mitochondrial ribosomal protein L38	0.000140064	3.56644	2.05
APAF1	apoptotic peptidase activating factor	0.000810308	1.00745	2.04967
ADRBK1	adrenergic, beta, receptor kinase 1	0.000727817	1.15553	2.04936	heart?
EML2	echinoderm microtubule associated protein like 2	0.000608384	1.41282	2.04931
SFTPC	surfactant, pulmonary-associated protein C	0.00148397	0.152385	2.04879
MUC17	mucin 17	0.000629196	1.36253	2.04863
SKI	v-ski sarcoma viral oncogene homolog (avian)	0.00114309	0.517349	2.04863
NA	NA	0.0014276	0.203054	2.04818
HTR4	5-hydroxytryptamine (serotonin) receptor 4	9.20143e-05	4.17794	2.04716
C18orf2	chromosome 18 open reading frame 2	8.86554e-05	4.23416	2.04706
MYO1E	myosin IE	0.00141163	0.218001	2.04678
NA	NA	0.000172615	3.25858	2.04646
APEG1	aortic preferentially expressed gene 1	0.00105745	0.630686	2.04645
C21orf2	chromosome 21 open reading frame 2	0.000112399	3.88033	2.04605
GNB4	guanine nucleotide binding protein (G protein), beta polypeptide 4	0.00069134	1.2303	2.0453
NA	NA	0.000267604	2.60369	2.04523
KCNB2	potassium voltage-gated channel, Shab-related subfamily, member 2	0.000359268	2.16762	2.04482
KIAA0318	NA	0.000565961	1.51367	2.04475
NA	NA	0.000667374	1.28146	2.04469
KCNK10	potassium channel, subfamily K, member 10	0.0012047	0.441026	2.04444
KCNA10	potassium voltage-gated channel, shaker-related subfamily, member 10	0.000149084	3.46849	2.04409
KLF3	Kruppel-like factor 3 (basic)	0.00036153	2.15755	2.04353
CCNJ	cyclin J	0.000116031	3.83668	2.04342
PNMA3	paraneoplastic antigen MA3	0.00105281	0.637336	2.04295
AGPAT2	1-acylglycerol-3-phosphate O-acyltransferase 2 (lysophosphatidic acid acyltransferase, beta)	0.000734633	1.14225	2.0428
SSX2	synovial sarcoma, X breakpoint 2	9.30259e-05	4.16463	2.04262
AIM1L	absent in melanoma 1-like	0.0012867	0.350337	2.04236
ZNHIT4	zinc finger, HIT type 4	0.0002784	2.54192	2.04187
GTDC1	glycosyltransferase-like domain containing 1	0.000868817	0.91021	2.04129
OFCC1	orofacial cleft 1 candidate 1	0.000249235	2.7101	2.04042
LOC92482	NA	0.000764722	1.08602	2.04029
CTNND1	catenin (cadherin-associated protein), delta 1	0.000659631	1.29584	2.04016
LOC283314	NA	0.000178503	3.21046	2.03987
SCAMP4	secretory carrier membrane protein 4	0.00012297	3.74665	2.03898
NA	NA	0.000339397	2.25353	2.03896
SIRT3	sirtuin (silent mating type information regulation 2 homolog) 3 (S. cerevisiae)	0.00156364	0.0782336	2.03857
NALP4	NACHT, leucine rich repeat and PYD containing 4	0.000365397	2.14302	2.03856
FLJ38969	NA	0.000401387	2.00957	2.03807
CPA4	carboxypeptidase A4	0.00130442	0.329763	2.03768
LOC402682	NA	0.00157162	0.0712076	2.03745
LOC133491	NA	0.00100261	0.709725	2.03718
NA	NA	0.000562263	1.52327	2.03693
CD6	CD6 antigen	0.000474362	1.76184	2.03633
PLCL4	phospholipase C-like 4	0.00145358	0.177607	2.03484
TRIM62	tripartite motif-containing 62	0.000668032	1.27971	2.03484
TIP39	NA	0.000407495	1.98734	2.03436
PPP2R5B	protein phosphatase 2, regulatory subunit B (B56), beta isoform	0.000519465	1.63429	2.03413
TRIB1	tribbles homolog 1 (Drosophila)	0.000481873	1.74064	2.03382
PWP2H	PWP2 periodic tryptophan protein homolog (yeast)	0.000431527	1.89923	2.03346
MGC15523	NA	0.00159181	0.0540296	2.03329
LOC147965	NA	0.00112313	0.542256	2.03284
FSTL4	follistatin-like 4	0.000419438	1.94223	2.03214
C20orf133	chromosome 20 open reading frame 133	0.000651391	1.31294	2.03192
HAVCR2	hepatitis A virus cellular receptor 2	0.00105271	0.637945	2.03184
NA	NA	0.000213935	2.94486	2.03166
HAB1	NA	0.000827242	0.978441	2.03142
SDHB	succinate dehydrogenase complex, subunit B, iron sulfur (Ip)	0.000536317	1.58867	2.03091
NA	NA	0.000282321	2.51931	2.03053
NA	NA	0.00104569	0.649896	2.02977
NA	NA	0.000653305	1.30976	2.02947
VSX1	visual system homeobox 1 homolog, CHX10-like (zebrafish)	0.00146098	0.171422	2.02856
TRIM50C	tripartite motif-containing 50C	0.000914132	0.838071	2.02848
NA	NA	0.00151436	0.123377	2.02787
NA	NA	0.00045227	1.83304	2.02777
NA	NA	0.000516876	1.64188	2.02749
NA	NA	0.000326322	2.31391	2.02682
PDE7A	phosphodiesterase 7A	0.000323878	2.3246	2.02673
LOC400752	NA	0.00013195	3.64969	2.02671
NA	NA	0.000817503	0.995825	2.02658
IGSF2	immunoglobulin superfamily, member 2	0.00140712	0.223324	2.02657
TYSND1	trypsin domain containing 1	7.75626e-05	4.42751	2.02638
GRIN2C	glutamate receptor, ionotropic, N-methyl D-aspartate 2C	0.000667723	1.28045	2.02621
NA	NA	0.000635963	1.34745	2.02617
NA	NA	0.000459893	1.80928	2.02456
FLJ33387	NA	0.00064835	1.32057	2.02401
SULT1A1	sulfotransferase family, cytosolic, 1A, phenol-preferring, member 1	0.000916743	0.833697	2.02349
C20orf179	chromosome 20 open reading frame 179	0.000293518	2.46447	2.0231
NA	NA	3.43788e-05	5.67473	2.0228
HDHD1A	haloacid dehalogenase-like hydrolase domain containing 1A	0.000345828	2.22443	2.02275
MAST2	microtubule associated serine/threonine kinase 2	0.000174196	3.24683	2.02259
SLC18A3	solute carrier family 18 (vesicular acetylcholine), member 3	0.000207713	2.98661	2.02158
CHRM5	cholinergic receptor, muscarinic 5	0.0002278	2.84942	2.02157	myo
MYBPH	myosin binding protein H	0.000305212	2.40869	2.02118
FLJ46026	NA	0.000552235	1.54788	2.02053
LOC440116	NA	0.000123966	3.73564	2.02028
AADACL1	arylacetamide deacetylase-like 1	0.00161104	0.0376805	2.02024
NA	NA	0.000216851	2.92435	2.01986
TADA2L	transcriptional adaptor 2 (ADA2 homolog, yeast)-like	0.000466868	1.78855	2.0197
NA	NA	0.00105727	0.631352	2.01967
TIRAP	toll-interleukin 1 receptor (TIR) domain containing adaptor protein	0.000206536	2.99393	2.01951
MST1	macrophage stimulating 1 (hepatocyte growth factor-like)	0.000212379	2.95678	2.01944
NA	NA	0.000430687	1.90229	2.01905
HS3ST1	heparan sulfate (glucosamine) 3-O-sulfotransferase 1	0.000301757	2.42489	2.0181
NOTCH3	Notch homolog 3 (Drosophila)	0.000981419	0.741117	2.0177
LOC388489	NA	0.00109868	0.573431	2.0173
NA	NA	0.000669182	1.27705	2.01691
PAQR5	progestin and adipoQ receptor family member V	0.000117083	3.8196	2.01612
B4GALT1	UDP-Gal:betaGlcNAc beta 1,4- galactosyltransferase, polypeptide 1	0.00115204	0.505719	2.0158
PRDM12	PR domain containing 12	0.00135512	0.276239	2.01553
PIN4	protein (peptidyl-prolyl cis/trans isomerase) NIMA-interacting, 4 (parvulin)	0.000285453	2.50294	2.01533
GUCA1B	guanylate cyclase activator 1B (retina)	0.000152704	3.43216	2.01531
NA	NA	0.000861292	0.923583	2.01481
NA	NA	0.000544877	1.56566	2.01473
FLJ31568	NA	0.00165356	0.00207094	2.01471
LOC440462	NA	0.00091328	0.83982	2.01455
PRM3	protamine 3	0.000347675	2.21604	2.01412
NA	NA	0.00062954	1.36136	2.01396
NA	NA	0.00141159	0.218529	2.01337
SPFH2	SPFH domain family, member 2	0.000350733	2.20359	2.01335
TGM2	transglutaminase 2 (C polypeptide, protein-glutamine-gamma-glutamyltransferase)	0.000465499	1.79276	2.01314
STAB2	stabilin 2	0.000394386	2.03225	2.01309
KCNIP2	Kv channel interacting protein 2	0.000779054	1.05912	2.01253
PTGIR	prostaglandin I2 (prostacyclin) receptor (IP)	0.000604978	1.42059	2.01232
LOC151121	NA	0.000731885	1.14795	2.01165
USH3A	Usher syndrome 3A	0.00111035	0.559218	2.01117
WFDC3	WAP four-disulfide core domain 3	0.00019968	3.04413	2.01079
C1orf86	chromosome 1 open reading frame 86	0.00164589	0.00798021	2.01076
PDIA2	protein disulfide isomerase family A, member 2	0.0010444	0.652043	2.01074
PRKCB1	protein kinase C, beta 1	0.00103118	0.670889	2.00994
DYRK1A	dual-specificity tyrosine-(Y)-phosphorylation regulated kinase 1A	0.000276805	2.54974	2.00884
NA	NA	0.00116666	0.48742	2.0088
GAS7	growth arrest-specific 7	0.000714784	1.18185	2.00818
GPLD1	glycosylphosphatidylinositol specific phospholipase D1	0.00116151	0.49338	2.0069
CDRT1	CMT1A duplicated region transcript 1	9.17317e-05	4.18213	2.00679
SRC	v-src sarcoma (Schmidt-Ruppin A-2) viral oncogene homolog (avian)	0.000674409	1.26669	2.00609
BLK	B lymphoid tyrosine kinase	0.000691685	1.22924	2.00597
NA	NA	0.000522549	1.6256	2.00576
GDF5	growth differentiation factor 5 (cartilage-derived morphogenetic protein-1)	0.000902651	0.856194	2.00565
RDH13	retinol dehydrogenase 13 (all-trans and 9-cis)	0.000349468	2.20898	2.00548
NA	NA	0.00111259	0.556057	2.00526
NA	NA	0.000246043	2.7273	2.00522
PHACTR3	phosphatase and actin regulator 3	0.00108939	0.587437	2.00469
DGCR5	DiGeorge syndrome critical region gene 5 (non-coding)	0.00129602	0.338203	2.00455
C10orf31	chromosome 10 open reading frame 31	0.000826872	0.979585	2.00426
NA	NA	0.00103143	0.67052	2.00376
LOC400092	NA	0.000117004	3.82159	2.00317
NA	NA	0.0011055	0.56517	2.00266
hCAP-H2	NA	0.00135232	0.278871	2.00247
HSP90Bf	NA	0.0013699	0.260814	2.00226
TEAD2	TEA domain family member 2	0.00135509	0.276437	2.00204
GALNT5	UDP-N-acetyl-alpha-D-galactosamine:polypeptide N-acetylgalactosaminyltransferase 5 (GalNAc-T5)	0.00105701	0.631748	2.00087
NPAS3	neuronal PAS domain protein 3	0.000748569	1.11613	2.00083
PEPP-2	NA	0.000945813	0.790284	2.00064
LOC389677	NA	0.000457999	1.81635	2.00053
ZBTB17	zinc finger and BTB domain containing 17	0.000434699	1.89047	2.00011
CHST12	carbohydrate (chondroitin 4) sulfotransferase 12	0.00114725	0.512276	1.99965
KLC3	kinesin light chain 3	0.000212606	2.95406	1.99946
DKFZp564H213	NA	0.000879236	0.893684	1.99915
PRKCA	protein kinase C, alpha	0.00127282	0.367869	1.99834
ABHD11	abhydrolase domain containing 11	0.00107737	0.602511	1.99776
RANBP3	RAN binding protein 3	0.000829939	0.974664	1.99748
MAK10	MAK10 homolog, amino-acid N-acetyltransferase subunit, (S. cerevisiae)	0.000109843	3.9166	1.99744
[truncated: 1,278 more rows]
