# Supplementary material for: GeneChip analysis of human embryonic stem cell differentiation into hemangioblasts: an in silico dissection of mixed phenotypes
Source: Genome Biol. 2007 Nov 13;8(11):R240. doi: 10.1186/gb-2007-8-11-r240 (PMC2258184; doi:10.1186/gb-2007-8-11-r240)
Supplement: Additional data file 19 — CEL file of day 3.5 EBs, derived from H9, that were hybridized to human U133 Plus 2.0 arrays (Affymetrix, Inc.). [file gb-2007-8-11-r240-S19.zip]

Archive with 1 entries (1 files):
- H9-EB.CEL
